# Supplementary material for: gCAnno: a graph-based single cell type annotation method
Source: BMC Genomics. 2020 Nov 23;21:823. doi: 10.1186/s12864-020-07223-4 (PMC7686723; doi:10.1186/s12864-020-07223-4)
Supplement: Supplementary file 4 — Additional file 4: Table S1. The tSNE result, cell barcodes and cell type labels of (a) liver, (b) pancreas, (c) HCC & ICCA and (d) AT root datasets. [file 12864_2020_7223_MOESM4_ESM.xlsx]

## Sheet: liver
tSNE result of Liver datasets
	TSNE1	TSNE2	cluster
P3TLH_CGTTCTGAGTCGTTTG_1	13.1577	-28.9635	Hepatocytes
P3TLH_TCTATTGTCCTATTCA_1	-15.64	-61.4079	Hepatocytes
P3TLH_CCCAGTTTCCGCAAGC_1	54.5877	-0.206579	Portal_endothelial
P2TLH_AGATCTGTCCTGTACC_1	44.4098	-57.5678	Hepatocytes
P3TLH_CACCAGGTCAGAAATG_1	0.175485	-55.4042	Hepatocytes
P2TLH_CACACTCTCACTTATC_1	56.24	5.99519	Portal_endothelial
P3TLH_AGTTGGTGTTAAAGAC_1	-2.89834	-5.068	Hepatocytes
P2TLH_ACGAGGAGTTCCGGCA_1	56.426	-49.3151	Hepatocytes
P4TLH_TTAGTTCGTACAGTGG_1	-10.5877	32.6117	AlfaBetaT
P4TLH_CCTCTGACAGGTCCAC_1	-12.1107	39.1999	AlfaBetaT
P3TLH_CACATTTAGACCACGA_1	-12.0776	1.38606	Hepatocytes
P3TLH_GCTTCCAAGGGAAACA_1	-22.149	-49.6774	Hepatocytes
P4TLH_TCACAAGTCGCGTAGC_1	-58.9657	18.7532	NK_like
P4TLH_TATCAGGGTTCCTCCA_1	-5.56202	31.0247	AlfaBetaT
P4TLH_TAGACCATCATTATCC_1	53.4175	6.6722	Portal_endothelial
P5TLH_TATCTCAGTGTTCGAT_1	-44.0817	56.3584	GamaDetaT
P3TLH_GTCGGGTGTCTTGCGG_1	-11.0164	-30.9024	Hepatocytes
P5TLH_TACTCGCAGGAATCGC_1	-67.932	41.8462	NK_like
P5TLH_TAGGCATTCCATGAAC_1	-26.5318	32.8725	AlfaBetaT
P1TLH_CAGATCAAGTAGGTGC_1	-18.3677	21.0436	AlfaBetaT
P4TLH_GCGGGTTTCTAAGCCA_1	-52.4173	31.0771	GamaDetaT
P1TLH_AGCTTGAGTGAGGCTA_1	-26.8203	27.2398	AlfaBetaT
P5TLH_CTACCCAAGCAGATCG_1	-40.1576	54.5323	GamaDetaT
P3TLH_CGATGTACATGCATGT_1	-9.25249	-41.1467	Hepatocytes
P5TLH_GCTCCTACATTAGCCA_1	-61.4692	-44.4544	Erythroid_cells
P4TLH_CAGCGACTCTGGCGAC_1	4.14716	18.1828	Mature_B_cells
P3TLH_CGCTGGAGTGTGACCC_1	67.4525	-10.717	Periportal_LSECs
P3TLH_TTTGTCAAGGTCATCT_1	-10.9034	-1.8422	Hepatocytes
P5TLH_GAAATGAAGTGTACGG_1	-17.2526	58.6728	AlfaBetaT
P5TLH_CTCAGAACATTCCTGC_1	-60.214	42.6992	NK_like
P3TLH_TACTCATTCCCATTTA_1	5.87629	-24.3414	Hepatocytes
P3TLH_GCAGTTATCGCCAGCA_1	-22.9271	-5.47568	Hepatocytes
P2TLH_TTGACTTGTTCGGGCT_1	64.2789	-11.6602	Periportal_LSECs
P3TLH_GCGCGATAGTTACCCA_1	-3.19269	-15.6853	Hepatocytes
P3TLH_TGGCCAGGTGTGCCTG_1	64.8337	-10.0795	Portal_endothelial
P5TLH_CAGTCCTCACAGGTTT_1	-19.3898	58.2571	AlfaBetaT
P1TLH_CAGAGAGCAATCACAC_1	41.1503	64.2583	Inflammatory_Macs
P4TLH_AGAGCGACATGATCCA_1	-45.6639	19.5532	GamaDetaT
P1TLH_TATTACCAGGATGTAT_1	-20.9149	19.9376	AlfaBetaT
P5TLH_TGTATTCAGTGACATA_1	24.5575	70.0394	Inflammatory_Macs
P3TLH_GACCTGGAGCTTATCG_1	-10.2402	-0.337088	Hepatocytes
P5TLH_TCAGCAAGTAACGCGA_1	-10.6849	46.9642	AlfaBetaT
P4TLH_ATAAGAGGTCCGCTGA_1	-62.4234	19.1807	NK_like
P4TLH_AGTGGGACATGCAACT_1	-43.2174	32.5012	GamaDetaT
P3TLH_GCTGCGAAGGATATAC_1	-23.2252	-5.3649	Hepatocytes
P3TLH_GTGAAGGCACAGGAGT_1	7.6114	-22.786	Hepatocytes
P3TLH_ATAACGCCATCACGTA_1	-23.1084	-51.5503	Hepatocytes
P3TLH_ATTGGACAGAGGTAGA_1	6.38496	-20.4396	Hepatocytes
P3TLH_TTGCGTCCAATGAATG_1	-25.2997	-14.969	Hepatocytes
P3TLH_TAGTGGTAGTGTTTGC_1	16.7835	56.7098	Inflammatory_Macs
P3TLH_AACTGGTTCCTGCCAT_1	12.131	-38.4975	Hepatocytes
P4TLH_GGTATTGCAATGGAGC_1	58.1643	19.2688	Central_venous_LSECs
P4TLH_GGAATAACACCTCGGA_1	75.4257	-4.44359	Portal_endothelial
P5TLH_CTCGGAGAGTCGATAA_1	-42.4518	52.9234	GamaDetaT
P3TLH_ACCGTAAAGCAGATCG_1	2.58112	-46.9374	Hepatocytes
P4TLH_CTGATCCTCCAAGCCG_1	71.0716	-6.28458	Periportal_LSECs
P3TLH_TTGACTTTCATTTGGG_1	-11.4846	-17.698	Hepatocytes
P5TLH_GCTCTGTCATGCTAGT_1	-39.7307	-51.1357	Hepatocytes
P3TLH_TGGTTAGTCAATAAGG_1	4.38194	-35.1051	Hepatocytes
P2TLH_CAGCTGGTCACAACGT_1	42.9807	-43.6256	Hepatocytes
P3TLH_TTTACTGCACCTTGTC_1	21.4572	-24.3333	Hepatocytes
P1TLH_GTATCTTGTTTACTCT_1	39.2936	23.2189	Non-inflammatory_Macs
P5TLH_CGTGTAAGTGTGAAAT_1	21.7911	-69.0221	Hepatocytes
P3TLH_TGACAACGTCATCGGC_1	-4.89465	-38.5208	Hepatocytes
P4TLH_CCCATACAGTTTCCTT_1	32.5456	36.7904	Inflammatory_Macs
P3TLH_AAGGCAGGTGTTGGGA_1	-20.5383	-46.0652	Hepatocytes
P1TLH_TTAACTCAGATATGCA_1	66.2165	24.8764	Central_venous_LSECs
P3TLH_ATTCTACAGCGTAATA_1	-12.0946	-8.9143	Hepatocytes
P2TLH_TTCGGTCTCTCATTCA_1	-65.0262	-20.4935	Plasma_cells
P1TLH_CGTTAGATCTAGAGTC_1	-11.3981	19.4686	AlfaBetaT
P3TLH_GTCACGGCAGATCGGA_1	-18.4465	-60.3474	Hepatocytes
P5TLH_CTTACCGGTCCCTTGT_1	64.7157	3.5575	Portal_endothelial
P5TLH_CAAGAAATCCTTGGTC_1	-42.78	47.0308	GamaDetaT
P3TLH_ACACCAATCTTTCCTC_1	-24.0294	-14.0731	Hepatocytes
P3TLH_GATGAAAAGATACACA_1	-1.38857	-52.1061	Hepatocytes
P3TLH_TGAAAGAGTGAGGGTT_1	-33.5572	-58.5369	Hepatocytes
P3TLH_CCATTCGCAAGCCTAT_1	13.41	-19.5479	Hepatocytes
P3TLH_GGATGTTGTCATACTG_1	-9.70621	-12.638	Hepatocytes
P5TLH_ATCATCTGTACGCACC_1	-53.8918	43.9376	NK_like
P4TLH_AATCGGTTCTAACTCT_1	43.0657	48.7858	Inflammatory_Macs
P5TLH_CATTCGCTCGCAAGCC_1	-57.6117	-10.2755	Plasma_cells
P1TLH_CGGACTGGTAGTAGTA_1	68.6513	14.9406	Central_venous_LSECs
P1TLH_CACATTTGTCGCGGTT_1	38.9778	23.8284	Non-inflammatory_Macs
P5TLH_TTGTAGGAGCTTATCG_1	-64.5032	38.896	NK_like
P4TLH_AACACGTCAATGAAAC_1	42.1194	5.66776	Cholangiocytes
P2TLH_TACTCGCAGTTCGCGC_1	57.2877	-3.08304	Periportal_LSECs
P1TLH_TCAGGTAGTTGCTCCT_1	6.34959	-76.9114	Hepatocytes
P5TLH_TCACGAAAGGTGATTA_1	-18.6815	58.3277	AlfaBetaT
P2TLH_ACACCCTGTGTGTGCC_1	56.7013	-46.719	Hepatocytes
P5TLH_CCACCTAAGAAGGTGA_1	-41.2688	46.672	GamaDetaT
P5TLH_GGGCACTCAGGGAGAG_1	33.2997	34.1721	Non-inflammatory_Macs
P5TLH_TCGAGGCAGTATGACA_1	18.8925	-64.433	Hepatocytes
P2TLH_GTGCAGCCATGGTCAT_1	-54.5629	-5.27204	Plasma_cells
P3TLH_GATGAGGAGGAATTAC_1	-10.8132	-54.6907	Hepatocytes
P3TLH_GTCTTCGTCGAGAACG_1	2.16307	-12.1447	Hepatocytes
P1TLH_AGAGTGGTCTCCCTGA_1	-19.1565	19.9238	AlfaBetaT
P1TLH_TAAGAGATCATGTGGT_1	10.095	-76.4743	Hepatocytes
P5TLH_TCCCGATGTCCGCTGA_1	-38.551	54.1119	GamaDetaT
P5TLH_CACCACTAGACCTAGG_1	-22.7441	58.6662	GamaDetaT
P3TLH_GCCTCTAAGATGTGGC_1	12.4011	55.9743	Inflammatory_Macs
P5TLH_AGGCCACGTCTCTTAT_1	-40.0319	56.5983	GamaDetaT
P4TLH_GATGCTAGTTTAGCTG_1	-10.0104	32.3368	AlfaBetaT
P3TLH_CAGGTGCGTCTAGTGT_1	-11.76	-51.6546	Hepatocytes
P2TLH_CATGCCTTCGTCCGTT_1	55.924	-46.0579	Hepatocytes
P4TLH_CGTCAGGTCCACTGGG_1	-11.215	39.3391	AlfaBetaT
P4TLH_TTAGGACAGCATCATC_1	31.6043	37.7882	Non-inflammatory_Macs
P3TLH_CCAGCGATCACCTCGT_1	0.080932	-3.11104	Hepatocytes
P2TLH_TCAGGATCAGAAGCAC_1	49.3528	-63.6229	Hepatocytes
P1TLH_CTACGTCTCCTCAATT_1	66.5014	20.9073	Central_venous_LSECs
P3TLH_TACTTGTTCACGCGGT_1	-4.63203	-40.0104	Hepatocytes
P3TLH_GTAACTGAGTGACTCT_1	-2.23468	-5.92779	Hepatocytes
P1TLH_GGTATTGCAAAGCGGT_1	-18.8302	17.3862	AlfaBetaT
P3TLH_CACACCTTCGCTAGCG_1	-22.3587	-26.7285	Hepatocytes
P5TLH_AGTCTTTTCGCAGGCT_1	-20.5234	61.6213	AlfaBetaT
P5TLH_ACGATACTCTGTCCGT_1	24.6679	74.2094	Inflammatory_Macs
P3TLH_GAAGCAGCATCCAACA_1	16.8131	-21.9353	Hepatocytes
P2TLH_TGAGGGACAGACGCTC_1	-69.9127	-16.6003	Plasma_cells
P5TLH_GGATGTTGTTCACCTC_1	-23.3844	47.0243	AlfaBetaT
P4TLH_GTCACAATCAACACGT_1	-57.4581	19.5665	NK_like
P4TLH_CGAACATTCACGCATA_1	27.6502	51.584	Inflammatory_Macs
P3TLH_CACAGTATCGTTACAG_1	25.9383	-29.3602	Hepatocytes
P1TLH_GTTTCTACACGGCGTT_1	-50.3361	11.6474	NK_like
P5TLH_CATGGCGAGGTCATCT_1	-19.2681	46.7857	AlfaBetaT
P2TLH_GAGTCCGCATCCGCGA_1	33.7037	29.0324	Non-inflammatory_Macs
P1TLH_AGGCCACGTCCAGTTA_1	36.5273	51.4595	Inflammatory_Macs
P4TLH_TACTCGCCAAGTAATG_1	24.8994	36.1778	Non-inflammatory_Macs
P1TLH_ATTATCCCATTCCTCG_1	38.7334	57.076	Inflammatory_Macs
P2TLH_AGTCTTTCACTTACGA_1	57.0789	-51.2595	Hepatocytes
P3TLH_CTCGTACGTGCAGACA_1	64.8057	-12.0526	Portal_endothelial
P4TLH_AAGTCTGGTTCGAATC_1	-43.6843	30.4657	GamaDetaT
P3TLH_AGGGAGTCAGTGGGAT_1	-14.5767	-56.7115	Hepatocytes
P3TLH_CGATCGGTCATTCACT_1	-26.4069	-33.0175	Hepatocytes
P5TLH_ACATACGGTCCGAATT_1	-41.9654	55.5974	GamaDetaT
P3TLH_CCTACACTCGGAAACG_1	4.27256	-43.3739	Hepatocytes
P3TLH_CGGACTGCAAGCGAGT_1	-52.5522	-15.5872	Plasma_cells
P3TLH_CTAATGGCAGTACACT_1	-17.0966	-41.9525	Hepatocytes
P4TLH_CACACCTGTCGATTGT_1	26.536	39.0313	Non-inflammatory_Macs
P3TLH_ATTCTACCAATGACCT_1	15.1541	-20.0317	Hepatocytes
P1TLH_CACAAACAGTCGTACT_1	-37.0822	32.368	GamaDetaT
P1TLH_GAATAAGGTCGCGTGT_1	37.9299	25.7229	Non-inflammatory_Macs
P3TLH_ACGCCGACATCACAAC_1	-32.5642	-53.0624	Hepatocytes
P5TLH_TGCCAAAGTTAAGATG_1	-27.0724	54.6454	GamaDetaT
P3TLH_GGAGCAACAGACAAGC_1	10.8989	55.2287	Inflammatory_Macs
P4TLH_AGTCTTTAGAATAGGG_1	51.0705	8.39825	Portal_endothelial
P1TLH_AGCTTGAGTCAGAGGT_1	66.2896	24.7832	Central_venous_LSECs
P3TLH_ATGGGAGAGTGTCTCA_1	-2.12572	-44.703	Hepatocytes
P3TLH_TTTACTGGTCTCCCTA_1	20.7733	57.2911	Inflammatory_Macs
P2TLH_GCTGCAGCAGGATTGG_1	-55.9659	-6.48034	Plasma_cells
P5TLH_TAAGAGATCACAGTAC_1	-55.8218	38.824	NK_like
P3TLH_AGAGTGGGTCACTGGC_1	16.234	51.3746	Inflammatory_Macs
P3TLH_AAGGTTCTCAGGATCT_1	-0.430242	-10.9428	Hepatocytes
P5TLH_GGAAAGCTCAGCTTAG_1	-40.8411	48.1216	GamaDetaT
P2TLH_TGTATTCTCGGCTTGG_1	63.8573	-7.28794	Periportal_LSECs
P4TLH_CCGTTCATCTTGTATC_1	26.4419	35.9375	Non-inflammatory_Macs
P3TLH_ATCGAGTAGCCTATGT_1	-20.6657	-9.30994	Hepatocytes
P5TLH_GGACGTCTCGCACTCT_1	59.2385	1.82488	Periportal_LSECs
P2TLH_GGGCATCCAGATGGCA_1	50.5838	-51.51	Hepatocytes
P4TLH_GTTCGGGGTCTAGAGG_1	-4.99238	39.4048	AlfaBetaT
P1TLH_TGGGAAGGTAGGGTAC_1	-11.3039	21.9175	AlfaBetaT
P5TLH_GACGGCTGTGAACCTT_1	55.5732	4.08771	Periportal_LSECs
P3TLH_ACGGGCTTCGGCTTGG_1	17.8495	53.7417	Inflammatory_Macs
P3TLH_CTACACCTCAGCACAT_1	21.7012	-29.1708	Hepatocytes
P2TLH_TCACAAGGTGCAGTAG_1	33.7269	1.20981	Cholangiocytes
P1TLH_TCCACACCACCACCAG_1	-40.4536	14.4149	GamaDetaT
P5TLH_GAATAAGAGATCCTGT_1	21.4854	-65.9195	Hepatocytes
P5TLH_GACGTGCAGTGGCACA_1	64.5804	-3.54556	Periportal_LSECs
P2TLH_CACATTTGTAGCTTGT_1	46.7606	-39.5027	Hepatocytes
P1TLH_CACACTCAGATGCGAC_1	-32.7566	29.7295	GamaDetaT
P4TLH_CTAGCCTAGTGGGATC_1	-54.5348	-14.3807	Plasma_cells
P2TLH_GCGGGTTGTCTAGTGT_1	52.0249	-57.3722	Hepatocytes
P1TLH_GGCTGGTGTAGGGTAC_1	3.43071	-78.5268	Hepatocytes
P5TLH_TACACGACATCTGGTA_1	35.9095	4.26328	Cholangiocytes
P3TLH_AAGGAGCGTAATCACC_1	2.3709	-33.6454	Hepatocytes
P3TLH_ATCACGAAGGCTAGAC_1	25.3978	-22.2876	Hepatocytes
P2TLH_TTCTACACAACCGCCA_1	39.9479	-46.448	Hepatocytes
P2TLH_TATGCCCAGAGTCTGG_1	13.3807	33.0487	Non-inflammatory_Macs
P4TLH_GCAAACTCAAGTACCT_1	-61.4876	23.714	NK_like
P5TLH_ATCATCTTCTTAACCT_1	17.5243	-65.7528	Hepatocytes
P5TLH_GCATGATGTCAGAGGT_1	52.7949	5.43146	Periportal_LSECs
P3TLH_AACTTTCTCGCGTTTC_1	-21.6984	-44.6523	Hepatocytes
P3TLH_CGTGTAATCCACTGGG_1	0.962809	-37.8471	Hepatocytes
P4TLH_GTAGTCACATTTGCTT_1	-63.6626	-5.39579	Plasma_cells
P5TLH_GTCACAACAAAGAATC_1	18.7268	-69.483	Hepatocytes
P3TLH_CGAGCACCAAGCTGTT_1	14.9658	-25.8765	Hepatocytes
P2TLH_TGTCCCATCTGGTATG_1	49.8267	-59.0446	Hepatocytes
P3TLH_TGGCCAGTCTTTACAC_1	14.7473	-28.0595	Hepatocytes
P1TLH_GTCACAATCACTGGGC_1	37.6779	26.765	Non-inflammatory_Macs
P2TLH_ACGCCGATCTGCAGTA_1	27.0987	49.5102	Inflammatory_Macs
P4TLH_CAGGTGCTCTTGTCAT_1	-45.1173	17.3501	GamaDetaT
P3TLH_ATCCGAAAGAGCCCAA_1	25.3504	-17.2422	Hepatocytes
P3TLH_TAGGCATAGTTGTAGA_1	-26.7269	-32.6789	Hepatocytes
P3TLH_GGGCACTCACAGACAG_1	-22.7062	-34.483	Hepatocytes
P3TLH_CATCGAAGTTGCGTTA_1	33.3745	-1.32512	Cholangiocytes
P3TLH_GGCGACTAGCCGATTT_1	-23.8775	-3.48222	Hepatocytes
P5TLH_GCTCTGTGTCTCGTTC_1	-65.6803	41.1463	NK_like
P2TLH_GCTGCAGAGAATGTTG_1	-72.7651	-13.961	Plasma_cells
P1TLH_CAAGGCCAGAGACTTA_1	67.9393	21.6823	Central_venous_LSECs
P2TLH_GGGCATCGTGGCTCCA_1	-71.7137	-17.8015	Plasma_cells
P3TLH_CAAGAAAAGCGATAGC_1	-11.2244	-26.8448	Hepatocytes
P3TLH_GCAGTTATCGTGTAGT_1	-6.95573	-52.8489	Hepatocytes
P2TLH_TGCTGCTGTCACTTCC_1	-73.1129	-6.40151	Plasma_cells
P4TLH_CGTAGCGCACATCCGG_1	14.9075	40.2592	Non-inflammatory_Macs
P3TLH_GAATAAGTCACAATGC_1	-17.272	-12.9793	Hepatocytes
P3TLH_GAACCTAGTATGGTTC_1	-8.43893	-28.6205	Hepatocytes
P3TLH_CGAATGTCATCAGTCA_1	9.49258	-34.7912	Hepatocytes
P1TLH_GGGTTGCCAAGTCATC_1	68.5877	24.5633	Central_venous_LSECs
P3TLH_CGGACGTAGACGCAAC_1	-7.41167	-4.57072	Hepatocytes
P2TLH_CAAGATCTCGTTGCCT_1	44.3193	-46.3164	Hepatocytes
P2TLH_TCTGGAAGTCCGAATT_1	45.7253	-38.5255	Hepatocytes
P5TLH_TTCTTAGGTGCGAAAC_1	-15.9384	58.0037	AlfaBetaT
P5TLH_TTCGGTCCAGTACACT_1	68.7836	3.35135	Portal_endothelial
P5TLH_GCTGCAGGTTAAGACA_1	-64.5307	-46.6935	Erythroid_cells
P1TLH_GGACATTAGATAGCAT_1	11.7543	-7.16374	Hepatocytes
P3TLH_CGGGTCAAGCAATCTC_1	22.2169	32.6581	Non-inflammatory_Macs
P2TLH_CTCGGGATCTCACATT_1	40.8798	-46.1447	Hepatocytes
P2TLH_TATCTCACAGTTTACG_1	45.6335	-64.0396	Hepatocytes
P3TLH_CAGCGACCACCTCGGA_1	-18.7881	-52.0227	Hepatocytes
P3TLH_GGCCGATCAGATCTGT_1	-1.35397	-41.8616	Hepatocytes
P2TLH_AAGGTTCAGCCAACAG_1	-75.7883	-19.245	Plasma_cells
P3TLH_GCAGCCACAACCGCCA_1	-3.35694	-48.318	Hepatocytes
P3TLH_CTGTTTATCGGAAACG_1	19.4653	52.3366	Inflammatory_Macs
P2TLH_TAGACCACATGGATGG_1	-71.8158	-9.43792	Plasma_cells
P2TLH_TTCTACAGTTCAGACT_1	4.83668	12.7679	GamaDetaT
P3TLH_TCGCGAGGTCGCATAT_1	-12.1477	-40.2087	Hepatocytes
P3TLH_GGTGAAGCACTTACGA_1	73.1466	-11.0587	Portal_endothelial
P5TLH_AGAATAGTCCTGCCAT_1	-10.7864	64.5848	AlfaBetaT
P3TLH_AGTGTCAGTATTACCG_1	-20.4725	-63.2902	Hepatocytes
P2TLH_TTAGGCATCTGACCTC_1	-56.2073	-16.9211	Plasma_cells
P3TLH_GACACGCTCCAGTAGT_1	-13.349	-44.3999	Hepatocytes
P3TLH_ATCTGCCGTACATCCA_1	25.4594	-31.7167	Hepatocytes
P3TLH_ATTTCTGTCTCTTGAT_1	-20.2167	-11.8485	Hepatocytes
P3TLH_CGCCAAGGTACTCAAC_1	-12.5475	-43.0581	Hepatocytes
P2TLH_CTCACACTCTGACCTC_1	59.9015	-47.5143	Hepatocytes
P4TLH_ATTATCCTCTCTGAGA_1	70.0404	8.38205	Periportal_LSECs
P3TLH_GATGAGGAGAACAACT_1	15.3407	51.5568	Inflammatory_Macs
P5TLH_ACGCAGCAGCTGCGAA_1	-11.7324	47.9527	AlfaBetaT
P4TLH_TGGTTCCCAAACGCGA_1	72.4872	4.77389	Central_venous_LSECs
P3TLH_GATGAGGGTGTGACGA_1	-18.7139	-60.4487	Hepatocytes
P2TLH_ACTGATGGTTGCGCAC_1	57.3185	-48.1781	Hepatocytes
P2TLH_GTTCTCGTCGTAGATC_1	47.587	-59.2868	Hepatocytes
P2TLH_CAGCAGCCATTCTTAC_1	20.6646	29.2256	Non-inflammatory_Macs
P4TLH_AGGTCATAGGGCTTCC_1	75.0815	-1.06485	Periportal_LSECs
P4TLH_ACGCCAGTCAACCATG_1	68.2289	14.6725	Central_venous_LSECs
P3TLH_CACACTCTCGGCGGTT_1	-9.16285	-5.83662	Hepatocytes
P3TLH_GTCGTAAAGAAACGAG_1	-21.8586	-2.31209	Hepatocytes
P5TLH_TGGCTGGCAATACGCT_1	-42.3757	53.9533	GamaDetaT
P5TLH_CTAATGGAGGCCCTTG_1	-63.6937	42.9493	NK_like
P2TLH_AGTCTTTAGCTGGAAC_1	-66.5278	-14.6082	Plasma_cells
P3TLH_CCTAGCTCACGGACAA_1	16.5266	-18.7189	Hepatocytes
P3TLH_CTGAAACAGATATACG_1	3.59419	-14.6383	Hepatocytes
P1TLH_TACGGTAAGTGTGGCA_1	-38.1885	28.7016	GamaDetaT
P3TLH_CGCTTCACACACCGAC_1	7.34138	-31.2263	Hepatocytes
P1TLH_AGACGTTAGTCGCCGT_1	42.5448	63.2717	Inflammatory_Macs
P1TLH_GCTTGAATCGCCTGTT_1	-17.6732	16.8155	AlfaBetaT
P5TLH_CTCACACAGCTAACTC_1	22.0404	-69.4822	Hepatocytes
P2TLH_CATCAGAAGTTACGGG_1	67.6826	0.078192	Periportal_LSECs
P4TLH_TCCCGATCATCATCCC_1	26.9537	51.2783	Inflammatory_Macs
P3TLH_GTTACAGAGGCTAGGT_1	-12.5526	-3.8042	Hepatocytes
P5TLH_TACCTATCAGTTCCCT_1	3.10603	-73.1057	Hepatocytes
P3TLH_AACCATGCATTACCTT_1	-1.60136	-10.9236	Hepatocytes
P5TLH_GATCGCGCAATGTTGC_1	21.3534	-68.563	Hepatocytes
P2TLH_TTAGGACCAAAGTCAA_1	33.74	28.7798	Non-inflammatory_Macs
P3TLH_ACTGTCCCATCAGTCA_1	-7.58874	-44.9549	Hepatocytes
P2TLH_CTTTGCGTCCACGAAT_1	-72.0514	-17.9925	Plasma_cells
P3TLH_ACTTTCATCAGTACGT_1	15.3524	55.4622	Inflammatory_Macs
P2TLH_TGCCCTATCTTACCGC_1	50.9982	-55.0688	Hepatocytes
P5TLH_CAAGAAAAGGCAGTCA_1	-25.3527	51.6482	AlfaBetaT
P2TLH_TGGCGCACATCACGAT_1	-72.5951	-10.977	Plasma_cells
P3TLH_CCTATTAGTAGGAGTC_1	21.3247	-25.3602	Hepatocytes
P3TLH_GGAACTTAGCTTATCG_1	-13.9124	1.24429	Hepatocytes
P3TLH_CCTCAGTGTTGGTGGA_1	-22.11	-63.1839	Hepatocytes
P5TLH_TTAACTCGTTGGTTTG_1	-25.9419	56.0923	GamaDetaT
P3TLH_CACCAGGGTCCGAACC_1	-15.7993	-54.9479	Hepatocytes
P3TLH_GGATGTTTCTTTACGT_1	2.29927	-19.253	Hepatocytes
P3TLH_CCTACACTCTTATCTG_1	-26.5973	-32.9316	Hepatocytes
P5TLH_AGGTCATAGTGACTCT_1	-11.5983	49.2655	AlfaBetaT
P3TLH_GTAACTGTCCTAGTGA_1	-3.9202	-21.7254	Hepatocytes
P3TLH_GCCAAATCACACGCTG_1	16.4079	55.0356	Inflammatory_Macs
P5TLH_GTGCTTCGTCTCCCTA_1	54.5507	1.47598	Periportal_LSECs
P3TLH_TTCCCAGTCCGTAGGC_1	-3.59383	-25.5609	Hepatocytes
P5TLH_CTAATGGTCATCATTC_1	-43.2155	54.0978	GamaDetaT
P5TLH_TGACTTTCATGTAGTC_1	55.6851	3.76089	Periportal_LSECs
P4TLH_GGGCACTCAGTAGAGC_1	-57.7303	24.2572	NK_like
P2TLH_TTCCCAGCAGATGAGC_1	52.1618	-55.413	Hepatocytes
P2TLH_GGACGTCTCGGAGCAA_1	48.7734	-39.8094	Hepatocytes
P5TLH_CCTTACGCACACGCTG_1	-22.7682	52.8906	AlfaBetaT
P2TLH_CTGCGGAGTTCCGGCA_1	60.2041	-52.2201	Hepatocytes
P1TLH_AACACGTCATTAACCG_1	-27.0464	20.4302	AlfaBetaT
P2TLH_GTAGTCACAAGGTTCT_1	56.8341	-52.6473	Hepatocytes
P5TLH_ACTGTCCGTTACCGAT_1	30.885	75.0796	Inflammatory_Macs
P3TLH_CGGAGTCGTCGGGTCT_1	-1.41291	-13.5617	Hepatocytes
P3TLH_CACTCCATCTGGCGAC_1	-4.54838	-44.6754	Hepatocytes
P5TLH_GATGAAAGTCTTCTCG_1	-64.6913	40.9267	NK_like
P3TLH_GCTTCCAGTGCACCAC_1	-27.3243	-21.486	Hepatocytes
P3TLH_CCTATTACATCGGTTA_1	49.186	-6.32768	Hepatic_Stellate_Cells
P5TLH_TCAGGTATCCAATGGT_1	-61.8923	45.6286	NK_like
P3TLH_AAGGCAGCAGACAAAT_1	-25.164	-13.8736	Hepatocytes
P3TLH_GATGCTATCGGTTAAC_1	-16.7271	-0.554649	Hepatocytes
P5TLH_GATGAAAGTAGCGTCC_1	29.6156	50.2833	Inflammatory_Macs
P4TLH_CTAACTTCAATCGGTT_1	-13.6083	32.6578	AlfaBetaT
P2TLH_AGAGTGGAGGATGCGT_1	-76.1425	-20.7841	Plasma_cells
P1TLH_TTGCCGTAGCACACAG_1	-35.9796	33.0268	GamaDetaT
P2TLH_CGAATGTAGGCAGTCA_1	51.199	-63.9267	Hepatocytes
P3TLH_AGCTCCTCATGTCTCC_1	-23.589	-29.334	Hepatocytes
P5TLH_TAGCCGGGTTCGTGAT_1	51.7818	2.8393	Periportal_LSECs
P1TLH_TACTCATTCAGCTTAG_1	10.8273	-77.7981	Hepatocytes
P3TLH_TTTGCGCAGAGATGAG_1	-24.8805	-30.5389	Hepatocytes
P4TLH_CCGTTCACAGGTTTCA_1	-45.2611	18.5036	GamaDetaT
P2TLH_AACTCCCGTGAAATCA_1	71.6129	11.923	Central_venous_LSECs
P4TLH_CTGTGCTCAACTTGAC_1	-10.3942	35.5861	AlfaBetaT
P4TLH_CGCTTCATCTGAGGGA_1	-41.0969	18.1061	GamaDetaT
P1TLH_AAATGCCAGAGATGAG_1	67.8786	23.7824	Central_venous_LSECs
P2TLH_CGCTTCATCCTAAGTG_1	43.1192	-62.0927	Hepatocytes
P5TLH_CACAAACAGCCAGTAG_1	58.2214	-3.27131	Periportal_LSECs
P2TLH_CGGACGTGTATTCTCT_1	57.8431	-43.3028	Hepatocytes
P3TLH_TCCCGATAGAAGGCCT_1	-11.2983	-25.7293	Hepatocytes
P3TLH_GGACGTCCAAGAGGCT_1	-24.8646	-42.2206	Hepatocytes
P2TLH_GTTCGGGGTCATATGC_1	49.3069	-46.9354	Hepatocytes
P3TLH_CGTCAGGCATCGGACC_1	-18.8283	-10.4216	Hepatocytes
P3TLH_CGACCTTAGACAATAC_1	-3.49437	-32.2622	Hepatocytes
P3TLH_GCATGTATCCGTACAA_1	-61.2479	-3.15772	Plasma_cells
P2TLH_GGAGCAAGTCCAACTA_1	49.7241	-65.4599	Hepatocytes
P3TLH_GAAATGATCAGCGATT_1	-26.7519	-23.236	Hepatocytes
P3TLH_TCAGGATCACATCCGG_1	-23.4052	-18.7312	Hepatocytes
P3TLH_CCTCAGTCACCTGGTG_1	-30.9471	-54.4592	Hepatocytes
P3TLH_TGAGAGGCAAGACACG_1	26.1273	-17.2493	Hepatocytes
P3TLH_CGGACTGCAGTAAGAT_1	34.2472	-0.884271	Cholangiocytes
P5TLH_GTAACTGGTGTCGCTG_1	-44.8425	54.1191	GamaDetaT
P5TLH_GAAACTCAGGCGTACA_1	-63.6194	43.8241	NK_like
P4TLH_CGGAGCTTCCGCAGTG_1	62.6363	17.6412	Central_venous_LSECs
P4TLH_GGCCGATAGCCACGTC_1	29.6363	33.9973	Non-inflammatory_Macs
P4TLH_CATATGGCAAAGTCAA_1	-46.6	30.386	GamaDetaT
P3TLH_AAGACCTAGTGTACTC_1	23.2183	-21.9979	Hepatocytes
P3TLH_GCATGTAAGAGCCCAA_1	-12.7891	-4.99161	Hepatocytes
P3TLH_TAAGCGTTCGTACGGC_1	-24.5727	-43.9059	Hepatocytes
P5TLH_GGACGTCAGCCCTAAT_1	63.3258	1.43611	Portal_endothelial
P3TLH_TCTGGAATCCAAGCCG_1	-20.9648	-49.2472	Hepatocytes
P5TLH_CTCTGGTTCCCTGACT_1	61.4987	2.85754	Portal_endothelial
P4TLH_GACACGCCAAGTTGTC_1	73.619	-5.96636	Periportal_LSECs
P3TLH_ATGGGAGGTTTACTCT_1	10.7785	55.8426	Inflammatory_Macs
P3TLH_TACTCATCACACAGAG_1	-17.3643	-12.7346	Hepatocytes
P3TLH_TAGGCATGTGCTCTTC_1	-20.7256	-60.1819	Hepatocytes
P5TLH_ACGGCCACACTTCGAA_1	-22.2379	53.0432	AlfaBetaT
P5TLH_ATGCGATAGGCATGTG_1	-37.5104	53.3788	GamaDetaT
P2TLH_CTCTACGAGCAACGGT_1	-73.1579	-21.8883	Plasma_cells
P5TLH_CTCCTAGGTAAGGATT_1	18.5683	-67.1571	Hepatocytes
P5TLH_AGTAGTCCAGGTCGTC_1	-23.6449	45.078	AlfaBetaT
P3TLH_GTCACGGTCAAACCAC_1	-69.1606	-9.31848	Plasma_cells
P5TLH_CTGATCCGTACTTCTT_1	64.8835	-4.0042	Periportal_LSECs
P3TLH_AATCCAGTCCGCGCAA_1	28.2311	-28.2532	Hepatocytes
P4TLH_CCATTCGAGATCTGCT_1	-42.8989	19.3724	GamaDetaT
P3TLH_TTGACTTGTTCCCGAG_1	1.44284	-23.5943	Hepatocytes
P3TLH_TCAGGATAGGCAATTA_1	-19.6477	-65.426	Hepatocytes
P2TLH_TCGAGGCAGTTCCACA_1	-70.4366	-10.2642	Plasma_cells
P2TLH_AACCATGGTCCGTGAC_1	63.245	-6.65859	Periportal_LSECs
P5TLH_AAGGCAGAGTATCGAA_1	-55.4736	41.4355	NK_like
P2TLH_GTTCTCGAGTCCAGGA_1	48.4819	-47.5842	Hepatocytes
P2TLH_CGTCAGGAGAGCTTCT_1	36.3583	33.4539	Non-inflammatory_Macs
P5TLH_GAGGTGATCACCGTAA_1	7.90436	20.5231	Mature_B_cells
P1TLH_GTTCTCGAGAGACTAT_1	66.0513	23.6602	Central_venous_LSECs
P4TLH_CTACCCAGTCAAAGCG_1	67.5031	14.4452	Central_venous_LSECs
P1TLH_GCTTCCAAGGCGATAC_1	40.0567	62.5995	Inflammatory_Macs
P3TLH_CTTTGCGGTTACGGAG_1	-18.5654	-66.8926	Hepatocytes
P4TLH_TCAGGATAGCCGCCTA_1	26.3514	65.3736	Inflammatory_Macs
P5TLH_ACTGCTCAGGTGCTAG_1	23.393	74.3387	Inflammatory_Macs
P3TLH_CGATCGGTCACAGTAC_1	-12.6724	-1.9503	Hepatocytes
P4TLH_AAGGCAGAGACAGGCT_1	28.1337	36.0322	Non-inflammatory_Macs
P4TLH_AGTGTCATCGTACCGG_1	-53.9715	22.521	NK_like
P3TLH_GAAACTCGTCCGTGAC_1	-19.3169	-21.7001	Hepatocytes
P5TLH_GACGTTAGTATATGGA_1	-18.5311	43.483	AlfaBetaT
P4TLH_GTGCTTCGTATATCCG_1	-68.1883	-11.7813	Plasma_cells
P4TLH_CTGAAACAGGACACCA_1	28.0079	55.2619	Inflammatory_Macs
P3TLH_CCCAGTTAGGAGCGTT_1	8.86614	-24.7789	Hepatocytes
P3TLH_TTCGAAGTCTACGAGT_1	37.0425	45.7189	Inflammatory_Macs
P2TLH_CCCTCCTTCTTCCTTC_1	48.785	-30.8747	Hepatocytes
P5TLH_AGGCCACCAGAGCCAA_1	47.6679	2.17156	Periportal_LSECs
P2TLH_CCTTCGAAGGCGCTCT_1	49.0076	-50.0636	Hepatocytes
P3TLH_AGACGTTGTAAGAGAG_1	-7.81805	-18.659	Hepatocytes
P5TLH_TCTGAGAAGATCCTGT_1	-40.7877	54.2447	GamaDetaT
P3TLH_GACACGCCAAATCCGT_1	-10.7822	-12.7215	Hepatocytes
P3TLH_AGATTGCGTCAACATC_1	-22.9999	-51.9112	Hepatocytes
P5TLH_CGTTCTGTCATCTGTT_1	36.8407	4.84242	Cholangiocytes
P1TLH_AAAGCAAGTCGCGTGT_1	-15.7523	22.5152	AlfaBetaT
P5TLH_TTTGTCATCGGCATCG_1	8.63969	18.3929	Mature_B_cells
P1TLH_GTGCGGTCATGGTTGT_1	40.2672	67.0614	Inflammatory_Macs
P3TLH_CGCGTTTAGATCACGG_1	-13.9974	-12.3743	Hepatocytes
P5TLH_GTCCTCATCCAAACAC_1	-23.7795	46.158	AlfaBetaT
P3TLH_TCTTCGGGTCTAGTCA_1	18.5581	52.1764	Inflammatory_Macs
P1TLH_AAAGCAAGTTGATTCG_1	40.3689	62.06	Inflammatory_Macs
P5TLH_CGGCTAGAGAAACCGC_1	-64.6445	-46.3281	Erythroid_cells
P2TLH_TTCTTAGGTAGGAGTC_1	55.267	-50.0068	Hepatocytes
P2TLH_CTTAACTCACCTATCC_1	-63.4065	-21.6642	Plasma_cells
P3TLH_GTTACAGAGGCCCTTG_1	-30.7722	-55.7583	Hepatocytes
P1TLH_CTCGGGACAAAGGAAG_1	2.75059	-80.2387	Hepatocytes
P5TLH_TACCTTATCTTCTGGC_1	-56.0005	-14.6913	Plasma_cells
P3TLH_GAACATCAGGTGATAT_1	68.283	-12.4725	Portal_endothelial
P1TLH_TGGGAAGGTTTAAGCC_1	38.864	23.944	Non-inflammatory_Macs
P2TLH_ACAGCCGCACAGATTC_1	54.9991	13.5923	Central_venous_LSECs
P3TLH_CACCTTGAGTGTCTCA_1	-32.84	-60.1885	Hepatocytes
P3TLH_CGGAGTCGTAGAGCTG_1	-10.2514	-38.5957	Hepatocytes
P3TLH_GACTACAGTATGGTTC_1	64.361	-10.5309	Portal_endothelial
P5TLH_GAATGAACACAGAGGT_1	-38.2035	54.6347	GamaDetaT
P5TLH_CTAGCCTTCACCACCT_1	7.01635	12.6526	Mature_B_cells
P3TLH_GATGAGGCATTCACTT_1	-10.596	-52.8386	Hepatocytes
P3TLH_GTGAAGGAGGCACATG_1	20.4275	47.3151	Inflammatory_Macs
P4TLH_GCTGCGATCTGATACG_1	26.0126	36.2615	Non-inflammatory_Macs
P5TLH_ATCTGCCGTCAGAATA_1	21.2554	69.651	Inflammatory_Macs
P3TLH_ATCTACTGTATAAACG_1	9.36007	-8.80913	Hepatocytes
P5TLH_CGGACTGTCAGTACGT_1	60.8537	-3.54336	Periportal_LSECs
P2TLH_GAGGTGAAGACTGTAA_1	51.578	-47.8114	Hepatocytes
P5TLH_GGATGTTAGAGCCTAG_1	30.2097	31.2006	Non-inflammatory_Macs
P3TLH_GTTCTCGGTAACGCGA_1	49.5517	-6.27805	Hepatic_Stellate_Cells
P3TLH_TGTGTTTCAGACAAGC_1	-29.8456	-15.8192	Hepatocytes
P3TLH_GAACCTATCTGAGTGT_1	-2.15941	-21.4569	Hepatocytes
P2TLH_CTGTGCTCAAGTACCT_1	-71.2161	-11.2096	Plasma_cells
P3TLH_CGAGAAGAGTGGCACA_1	19.5982	-30.2043	Hepatocytes
P1TLH_TGTGTTTAGCGTCAAG_1	-45.8364	7.85029	NK_like
P4TLH_CAACTAGGTCCTAGCG_1	-59.4209	-11.1787	Plasma_cells
P1TLH_CCTACACGTTTGTTGG_1	61.0186	19.6504	Central_venous_LSECs
P3TLH_TGCGCAGCACAAGCCC_1	4.35585	-42.3708	Hepatocytes
P1TLH_TACCTATGTAGAAGGA_1	-57.4082	-10.3059	Plasma_cells
P4TLH_TGACTTTCAGCTCCGA_1	-57.12	22.427	NK_like
P1TLH_CGAGAAGGTTATGCGT_1	7.97724	-76.9354	Hepatocytes
P3TLH_ACGAGCCCACATTAGC_1	40.0308	42.851	Inflammatory_Macs
P2TLH_TCTCATAAGGACCACA_1	57.9046	-45.0261	Hepatocytes
P5TLH_TGGCGCAGTCGCTTCT_1	28.2494	70.682	Inflammatory_Macs
P3TLH_ACCAGTAGTGCTAGCC_1	45.2022	4.61246	Hepatic_Stellate_Cells
P5TLH_GATGCTAGTCTCTTTA_1	6.99736	14.6975	Mature_B_cells
P3TLH_CCTTCGAAGCCTATGT_1	28.0751	-29.988	Hepatocytes
P2TLH_GATCTAGCAGATAATG_1	32.6888	31.6172	Non-inflammatory_Macs
P2TLH_ACGAGCCCAGCCTTGG_1	1.72343	15.829	Mature_B_cells
P5TLH_GATCGCGCATCCAACA_1	-58.6551	45.45	NK_like
P5TLH_AGCGTCGTCATAAAGG_1	-10.325	45.1787	AlfaBetaT
P4TLH_TGCCCATTCTAACTTC_1	-32.2532	17.736	GamaDetaT
P2TLH_ACTATCTGTCGGCTCA_1	48.9075	-31.4673	Hepatocytes
P3TLH_AAACCTGCAGTCAGCC_1	12.9673	-10.2611	Hepatocytes
P3TLH_TGGCCAGGTCTAACGT_1	-22.0809	-25.0148	Hepatocytes
P1TLH_CAACCAACAATCCGAT_1	-36.0064	29.8394	GamaDetaT
P5TLH_CTCGTCACAAGCGATG_1	20.5816	-66.2596	Hepatocytes
P3TLH_TTATGCTTCAGTTAGC_1	10.022	-34.934	Hepatocytes
P3TLH_TGCTGCTTCACTCCTG_1	-4.21247	-56.6161	Hepatocytes
P4TLH_GATCGTAGTCTTTCAT_1	-59.4085	25.3271	NK_like
P5TLH_TATCTCAAGAGATGAG_1	-40.299	59.4747	GamaDetaT
P1TLH_CCGTGGAAGTTGAGAT_1	37.9451	67.6851	Inflammatory_Macs
P5TLH_ACTGCTCGTTGGTAAA_1	-51.713	41.8122	NK_like
P4TLH_AAAGATGAGGACGAAA_1	30.1359	35.1404	Non-inflammatory_Macs
P4TLH_GCAGTTATCTCTAGGA_1	-56.3192	23.8283	NK_like
P5TLH_GCATACAAGCCAGAAC_1	-59.7831	44.7146	NK_like
P2TLH_AGGGATGCAACACCTA_1	-73.4923	-20.4225	Plasma_cells
P5TLH_CGTCCATGTATCAGTC_1	57.4825	3.59592	Portal_endothelial
P3TLH_GCGCCAACACCTCGTT_1	3.99679	-13.6328	Hepatocytes
P1TLH_AGCCTAACAAGGTTCT_1	6.212	-75.8691	Hepatocytes
P1TLH_CATCGGGCACATTCGA_1	39.0341	48.7633	Inflammatory_Macs
P5TLH_TCTCTAAAGAAGGACA_1	17.2254	-65.1037	Hepatocytes
P3TLH_CGAACATCATGCCTTC_1	-31.7279	-11.9058	Hepatocytes
P2TLH_GATGCTAAGAAAGTGG_1	51.9823	-55.2372	Hepatocytes
P3TLH_CCCATACCACGTGAGA_1	-20.8629	-52.5421	Hepatocytes
P3TLH_GAGGTGAAGCCCAATT_1	-10.2953	-31.1341	Hepatocytes
P3TLH_CTTTGCGGTGTCGCTG_1	-11.7113	-55.2248	Hepatocytes
P1TLH_CAAGTTGAGTAGATGT_1	40.8674	65.114	Inflammatory_Macs
P3TLH_GTACTTTAGTACATGA_1	17.3769	-24.3371	Hepatocytes
P5TLH_AAAGTAGCAAGGTTCT_1	28.668	72.2483	Inflammatory_Macs
P2TLH_AACTGGTCACTGTGTA_1	49.0122	-38.1043	Hepatocytes
P2TLH_AGAGCGAAGCCCAATT_1	40.4593	-50.5449	Hepatocytes
P5TLH_GCGCCAATCGTAGGAG_1	24.7176	72.2348	Inflammatory_Macs
P5TLH_CACACTCCATTACCTT_1	-52.259	44.2784	NK_like
P1TLH_TAGTGGTAGGCCCGTT_1	15.5774	38.2067	Non-inflammatory_Macs
P2TLH_ATTTCTGAGGAGTTGC_1	67.9168	-5.58485	Periportal_LSECs
P5TLH_TCTTTCCCATTCACTT_1	60.8505	-4.59866	Periportal_LSECs
P5TLH_CAGCAGCCATAGGATA_1	7.80174	21.3995	Mature_B_cells
P4TLH_CAGTAACGTCTAGCGC_1	27.3105	41.0017	Inflammatory_Macs
P3TLH_GTATTCTTCAAGGTAA_1	-19.8947	-36.8309	Hepatocytes
P2TLH_CAAGGCCAGTCGATAA_1	55.6715	-44.2861	Hepatocytes
P5TLH_CTGCTGTTCTCTGCTG_1	-54.3087	42.7086	NK_like
P4TLH_GGCCGATAGCCACTAT_1	25.1157	37.0409	Non-inflammatory_Macs
P1TLH_GGGTCTGGTCTCCCTA_1	-46.3759	7.47132	NK_like
P1TLH_CTTAGGAGTACACCGC_1	-14.5908	17.5072	AlfaBetaT
P4TLH_TTAGTTCTCGCGCCAA_1	-58.1659	21.4728	NK_like
P3TLH_CTGCTGTCAGTCTTCC_1	-61.7309	-3.80695	Plasma_cells
P2TLH_GAGTCCGCACGTTGGC_1	-71.2977	-21.4273	Plasma_cells
P3TLH_CACAGTAAGAGCTTCT_1	24.6456	-15.5141	Hepatocytes
P5TLH_GCTCTGTAGCTCTCGG_1	-64.8141	38.3203	NK_like
P3TLH_GGGTTGCGTCATTAGC_1	5.61637	-47.5429	Hepatocytes
P3TLH_GGATTACGTTCAGACT_1	4.34925	-42.3244	Hepatocytes
P5TLH_TATCTCAGTGGTCTCG_1	9.05352	15.5708	Mature_B_cells
P3TLH_CATGACACATAGACTC_1	38.6317	2.78022	Cholangiocytes
P4TLH_CCTAGCTGTCAACATC_1	21.6019	-73.605	Hepatocytes
P1TLH_TCGCGTTAGTACGACG_1	-27.4273	28.3878	Hepatic_Stellate_Cells
P5TLH_ACATCAGGTGGTAACG_1	-43.421	56.2614	GamaDetaT
P2TLH_GGCGTGTCAATGCCAT_1	57.6952	-49.5347	Hepatocytes
P3TLH_TCATTTGAGAGCCCAA_1	11.2523	-23.0934	Hepatocytes
P4TLH_TAGACCATCCTTCAAT_1	57.9928	19.419	Central_venous_LSECs
P3TLH_CGACCTTAGATGCCAG_1	-16.8934	-2.21656	Hepatocytes
P3TLH_ACGGGTCGTCTTCAAG_1	73.5027	-10.2222	Portal_endothelial
P2TLH_ACGCCAGGTAGCTCCG_1	52.5048	-61.099	Hepatocytes
P4TLH_GTGCATAGTGCTAGCC_1	-14.8949	39.776	AlfaBetaT
P1TLH_TTCGGTCTCCGAGCCA_1	-16.1921	20.1864	NK_like
P3TLH_TTGGAACCAGGCTGAA_1	-35.8024	-57.4333	Hepatocytes
P5TLH_TTGCGTCGTCATGCCG_1	-60.385	-5.95884	Plasma_cells
P2TLH_TGCCAAAAGCGTTCCG_1	56.1575	-48.4014	Hepatocytes
P1TLH_CGGCTAGGTTAAGTAG_1	-23.59	23.4087	AlfaBetaT
P4TLH_TACACGAAGCAGGTCA_1	23.6964	63.3313	Inflammatory_Macs
P1TLH_ACGGCCAGTCTAGTGT_1	54.1123	14.3379	Central_venous_LSECs
P3TLH_CAGCATAGTCGTCTTC_1	-10.2178	-55.5418	Hepatocytes
P3TLH_CAAGAAAAGTACGCGA_1	72.0113	-11.6221	Periportal_LSECs
P1TLH_GGGCATCCATGGTAGG_1	44.1448	7.41361	Inflammatory_Macs
P5TLH_CTGTGCTGTCATACTG_1	33.4804	46.0059	Inflammatory_Macs
P3TLH_CTTACCGAGTTGTAGA_1	41.8942	40.0679	Inflammatory_Macs
P3TLH_GGGATGACACGGTAGA_1	-14.8325	-56.2389	Hepatocytes
P4TLH_ATTACTCCACGAAAGC_1	-51.6769	19.5362	NK_like
P3TLH_TTTGGTTAGTTCGCAT_1	11.8372	-8.58422	Central_venous_LSECs
P3TLH_TGACTAGTCCTTTCTC_1	-20.7432	-6.38911	Hepatocytes
P2TLH_GTTACAGAGCAATATG_1	55.6123	-53.3234	Hepatocytes
P5TLH_ACTGAACTCAACACGT_1	4.90413	12.899	Mature_B_cells
P5TLH_GTCGGGTCAGACGCCT_1	59.8098	3.87043	Portal_endothelial
P3TLH_CGAGAAGCATACAGCT_1	-61.7835	-3.80659	Plasma_cells
P1TLH_CAGCTGGCAGTTCATG_1	38.3127	28.388	Non-inflammatory_Macs
P5TLH_ATGAGGGAGGAACTGC_1	32.1391	45.6042	Inflammatory_Macs
P2TLH_GTCATTTTCTTGTTTG_1	44.2858	36.9238	Inflammatory_Macs
P5TLH_GGATGTTCATCGATGT_1	56.9083	0.361747	Portal_endothelial
P5TLH_GTATCTTAGACCCACC_1	23.1749	71.1968	Inflammatory_Macs
P5TLH_CCTCAGTTCTCCAGGG_1	21.2119	-64.0773	Hepatocytes
P4TLH_CCTTTCTTCGGAGCAA_1	-61.1885	-10.8138	Plasma_cells
P1TLH_CTGATAGTCGGTCCGA_1	35.4028	50.9221	Inflammatory_Macs
P3TLH_GAAGCAGGTAGCGCTC_1	-36.4388	-57.1196	Hepatocytes
P2TLH_TAGAGCTGTTATGTGC_1	-67.3637	-22.1802	Plasma_cells
P1TLH_CTGCCTATCATTTGGG_1	35.6064	51.4281	Inflammatory_Macs
P5TLH_CGGAGTCAGATGTGGC_1	-9.95317	65.7673	AlfaBetaT
P2TLH_CGCGTTTTCATTGCGA_1	59.2689	-53.115	Hepatocytes
P2TLH_GAAACTCTCTGTCTAT_1	-61.0388	-17.9007	Plasma_cells
P5TLH_CAAGGCCCATGATCCA_1	53.5436	1.96156	Periportal_LSECs
P2TLH_CGCGGTAGTCTCCATC_1	33.3169	2.06199	Cholangiocytes
P3TLH_CCTTACGAGTAGATGT_1	54.0926	-1.11188	Portal_endothelial
P3TLH_CTCGTCAGTAGGCATG_1	-2.94285	-43.0107	Hepatocytes
P3TLH_CAAGATCGTAGGCTGA_1	-16.1858	-11.7832	Hepatocytes
P2TLH_CAACCAATCACCATAG_1	50.9726	-45.9724	Hepatocytes
P3TLH_CATGACAGTAAATACG_1	-0.753576	-33.5081	Hepatocytes
P5TLH_ACGTCAACAGGCTCAC_1	-17.5846	62.4794	AlfaBetaT
P1TLH_CACTCCATCGGCTTGG_1	36.9291	59.1431	Inflammatory_Macs
P1TLH_GCCTCTAGTCCTGCTT_1	35.7503	50.4086	Inflammatory_Macs
P5TLH_CACAGTAAGCGGCTTC_1	66.025	16.0292	Central_venous_LSECs
P3TLH_GCGCAGTAGCTCCTCT_1	-2.92642	-52.2016	Hepatocytes
P5TLH_CCAGCGATCGGAGGTA_1	-64.8927	-45.3529	Erythroid_cells
P1TLH_GTGAAGGGTGGTCCGT_1	42.2248	62.6705	Inflammatory_Macs
P5TLH_GGCGTGTCAGTCCTTC_1	22.7174	69.4916	Inflammatory_Macs
P4TLH_CCTTCCCCACTAAGTC_1	-40.4669	18.5498	GamaDetaT
P4TLH_ACTGTCCTCTGAGTGT_1	-62.7936	18.5769	NK_like
P4TLH_GCTCTGTAGCGATGAC_1	-60.5429	-22.5671	Plasma_cells
P3TLH_TCGTACCAGCCACGTC_1	-37.2608	-56.7918	Hepatocytes
P5TLH_ACACCAATCTTGTATC_1	-61.6903	42.4814	NK_like
P4TLH_CACAGTATCAGCACAT_1	-50.1639	26.796	GamaDetaT
P4TLH_CATCGGGAGGCTATCT_1	-55.7187	22.0803	NK_like
P5TLH_TAGCCGGCAGTATAAG_1	24.3858	69.6504	Inflammatory_Macs
P5TLH_TGGTTCCGTGTGGTTT_1	-16.4046	49.0753	AlfaBetaT
P3TLH_GAGCAGAAGTTAGGTA_1	9.28877	-31.7499	Hepatocytes
P3TLH_GTCTCGTGTACTTAGC_1	-7.93205	-30.956	Hepatocytes
P4TLH_GTTCATTCACAGAGGT_1	5.49321	18.7607	Mature_B_cells
P4TLH_TTGGCAATCATTGCGA_1	25.3196	57.399	Inflammatory_Macs
P5TLH_ACATCAGAGCCAGTTT_1	-27.6785	57.3616	GamaDetaT
P2TLH_TTCGAAGAGCCACCTG_1	58.611	-50.2882	Hepatocytes
P5TLH_CCAATCCAGTGGGTTG_1	-56.9812	-7.58884	Plasma_cells
P5TLH_TATCTCATCAGTCAGT_1	-19.6715	47.9636	AlfaBetaT
P4TLH_AGCAGCCCATTGGGCC_1	24.0186	36.8298	Non-inflammatory_Macs
P3TLH_ATCGAGTTCACCACCT_1	28.6991	-24.903	Hepatocytes
P1TLH_CCACCTAAGGCAGTCA_1	39.0099	23.3332	Non-inflammatory_Macs
P3TLH_CATGCCTCAATGTAAG_1	25.7909	-31.3284	Hepatocytes
P4TLH_GTAGTCAGTGCGCTTG_1	-62.2328	19.1044	NK_like
P4TLH_CACATAGCACCCTATC_1	-25.4215	46.8938	AlfaBetaT
P5TLH_GCAGCCAGTACGCACC_1	-11.3608	49.3003	AlfaBetaT
P3TLH_CGATGTAGTGAAATCA_1	17.8297	-32.1937	Hepatocytes
P5TLH_GAAACTCCACCCATGG_1	20.0893	-67.7015	Hepatocytes
P4TLH_ACCCACTTCGGATGTT_1	-9.33516	32.8647	AlfaBetaT
P5TLH_CCATGTCAGAAACGAG_1	31.9064	71.8226	Inflammatory_Macs
P5TLH_CCCTCCTCACATGTGT_1	-17.7596	61.4951	AlfaBetaT
P3TLH_TTTCCTCTCAGCACAT_1	10.0539	-38.5313	Hepatocytes
P1TLH_AAGGCAGCAGCAGTTT_1	59.8199	23.0806	Central_venous_LSECs
P3TLH_CTCCTAGCAGATTGCT_1	8.38547	-30.1606	Hepatocytes
P2TLH_TGCGGGTGTAAGTGGC_1	45.1743	-60.5586	Hepatocytes
P5TLH_GTATTCTGTGGTCTCG_1	6.73528	21.2934	Mature_B_cells
P3TLH_GTCACGGAGTATTGGA_1	-19.2642	-41.4896	Hepatocytes
P3TLH_CTGAAACAGGTTCCTA_1	-68.895	-8.617	Plasma_cells
P5TLH_AAGACCTGTTTAGGAA_1	21.3171	73.8873	Inflammatory_Macs
P5TLH_AAACCTGCAGTTCATG_1	-42.6047	51.9463	GamaDetaT
P3TLH_GATCGTAGTGTGCCTG_1	2.25594	-55.2908	Hepatocytes
P4TLH_GTCCTCATCAAAGACA_1	-46.2822	33.8551	GamaDetaT
P3TLH_CACAGTATCATCTGCC_1	-9.57085	-37.2601	Hepatocytes
P4TLH_ACGCAGCAGTCCGTAT_1	-61.6524	-46.7285	Erythroid_cells
P4TLH_GAGTCCGTCGAGGTAG_1	-7.80252	35.1442	AlfaBetaT
P5TLH_CTGCTGTTCAGATAAG_1	-21.9937	53.173	AlfaBetaT
P4TLH_TGATTTCGTCGAAAGC_1	-57.9271	23.9359	NK_like
P1TLH_TAGGCATTCTTCGAGA_1	-26.6789	26.8336	AlfaBetaT
P5TLH_TCAATCTTCAGTACGT_1	29.7158	50.0216	Inflammatory_Macs
P4TLH_GGCTGGTGTGTTAAGA_1	-21.7051	33.2473	AlfaBetaT
P5TLH_ATGCGATTCATAGCAC_1	-17.4786	48.0288	AlfaBetaT
P2TLH_ACGGCCATCTACCAGA_1	50.4424	-62.9325	Hepatocytes
P3TLH_ATCTACTAGTGCCATT_1	7.58836	-17.8062	Hepatocytes
P4TLH_GTAACGTAGGCATGGT_1	-2.45316	31.8996	AlfaBetaT
P1TLH_GTTTCTAAGGGTTCCC_1	35.3957	58.7549	Inflammatory_Macs
P1TLH_CACAGTAGTCTGGAGA_1	64.9867	26.4886	Central_venous_LSECs
P4TLH_TGCACCTGTTGCTCCT_1	27.9449	52.8949	Inflammatory_Macs
P5TLH_AACTCAGCACAGCGTC_1	-9.07336	65.3157	AlfaBetaT
P3TLH_CAACCTCAGGCCCTTG_1	-7.42745	-50.4505	Hepatocytes
P3TLH_GATGAGGTCCAGTATG_1	-3.34547	-2.30289	Hepatocytes
P3TLH_GGGACCTTCCACTCCA_1	-26.0389	-27.8721	Hepatocytes
P3TLH_TCCCGATCACCTTGTC_1	14.623	53.7656	Inflammatory_Macs
P5TLH_TGACTAGCATACTACG_1	-41.9974	55.7719	GamaDetaT
P3TLH_ACGATACTCCTACAGA_1	65.6825	-9.0719	Portal_endothelial
P3TLH_CCACCTAAGGAGTACC_1	-25.1456	-4.67304	Hepatocytes
P3TLH_CGTGTAAAGGACCACA_1	-26.9925	-42.6715	Hepatocytes
P5TLH_CAGGTGCGTAGCGCTC_1	29.8237	32.0037	Non-inflammatory_Macs
P3TLH_TACACGAGTCTCCACT_1	-33.132	-61.2869	Hepatocytes
P3TLH_TGAAAGAGTGTGGCTC_1	16.6839	-29.9954	Hepatocytes
P1TLH_CACATAGGTCTAGTGT_1	34.9015	25.0946	Non-inflammatory_Macs
P3TLH_CTCCTAGCATGAGCGA_1	-0.446269	-51.4651	Hepatocytes
P3TLH_AGTTGGTGTTCATGGT_1	35.615	0.482569	Cholangiocytes
P3TLH_ACTTTCACAGGGATTG_1	5.68164	-44.5146	Hepatocytes
P3TLH_CAGCCGATCCAGATCA_1	1.88031	-26.1841	Hepatocytes
P3TLH_GCATACAAGTGATCGG_1	-4.60204	-6.93958	Hepatocytes
P5TLH_GTCGGGTCAACAACCT_1	-41.6615	54.6472	GamaDetaT
P2TLH_TACTCGCGTCAAACTC_1	-71.6374	-15.4572	Plasma_cells
P5TLH_GGGAGATAGACTTGAA_1	-14.3188	63.8879	AlfaBetaT
P3TLH_CTTTGCGCACCGGAAA_1	28.2524	-22.1043	Hepatocytes
P5TLH_GGTGCGTTCACAAACC_1	-39.1868	51.8907	GamaDetaT
P2TLH_TCGCGAGGTAGATTAG_1	59.7967	-41.7888	Hepatocytes
P5TLH_CCGTACTAGCCACGTC_1	-25.1795	60.1633	GamaDetaT
P2TLH_CCGTACTTCGCTTGTC_1	-71.5616	-11.0167	Plasma_cells
P5TLH_CGGACACTCCCTAATT_1	16.7828	38.8418	Non-inflammatory_Macs
P4TLH_AGCCTAACAACTTGAC_1	27.6631	63.797	Inflammatory_Macs
P4TLH_TTAACTCTCCGTACAA_1	59.0467	-6.38665	Periportal_LSECs
P5TLH_GGTGCGTCAACTGGCC_1	-14.0224	46.2843	AlfaBetaT
P1TLH_GTCACGGAGTACGCGA_1	-32.9988	32.9787	GamaDetaT
P3TLH_ACTATCTTCGGCATCG_1	-30.8372	-16.2236	Hepatocytes
P2TLH_GGACAAGAGTTAAGTG_1	60.1599	-45.878	Hepatocytes
P3TLH_CGTTGGGAGTTACGGG_1	26.4316	-23.6133	Hepatocytes
P5TLH_CCCATACTCAACACGT_1	-21.6772	50.8364	AlfaBetaT
P1TLH_CTTAGGAGTAACGACG_1	-41.7736	14.2222	GamaDetaT
P3TLH_TGAAAGATCGTGGGAA_1	-13.0927	-36.1998	Hepatocytes
P1TLH_GACGTGCGTCCCTACT_1	59.4939	21.4213	Central_venous_LSECs
P2TLH_CGTCTACCACAGATTC_1	-34.6637	14.5224	GamaDetaT
P3TLH_ACACCAACAGGCTCAC_1	-20.0415	-33.4292	Hepatocytes
P4TLH_CGTGTAAAGGATCGCA_1	-53.4478	31.3753	GamaDetaT
P3TLH_CTCTAATGTGCGATAG_1	-24.2889	-15.4021	Hepatocytes
P5TLH_CCTTCCCCACAACTGT_1	-59.8053	45.476	NK_like
P4TLH_AGCTTGAGTTGGTAAA_1	14.9517	40.6167	Non-inflammatory_Macs
P4TLH_CTTAACTTCGCTAGCG_1	-56.9588	19.999	NK_like
P1TLH_TCTGAGATCATGCAAC_1	60.1639	7.89625	Central_venous_LSECs
P3TLH_ATAGACCGTAGTACCT_1	-7.82654	-26.8722	Hepatocytes
P2TLH_CTGCGGACAAGGTTCT_1	-78.5534	-18.7493	Plasma_cells
P4TLH_GCGCCAAGTCGTTGTA_1	5.74541	18.9225	Mature_B_cells
P3TLH_CATATGGAGCTACCGC_1	7.00773	-27.6871	Hepatocytes
P3TLH_CAACTAGTCGCCTGTT_1	3.55114	-4.06875	Hepatocytes
P3TLH_TTTGTCACACGAGAGT_1	22.6287	-29.9813	Hepatocytes
P5TLH_CCTAAAGAGCCGATTT_1	35.7539	5.36254	Cholangiocytes
P3TLH_ATCACGACATTACCTT_1	1.59262	-50.1514	Hepatocytes
P3TLH_GACGTTAGTAGAGTGC_1	-13.5902	-46.093	Hepatocytes
P4TLH_TTCGGTCTCCACGACG_1	-59.6803	22.8586	NK_like
P3TLH_ACGCAGCAGATTACCC_1	-19.5418	-62.4242	Hepatocytes
P5TLH_CTCGAAAGTTCAGCGC_1	19.2987	-69.1894	Hepatocytes
P1TLH_CTGATCCAGTCACGCC_1	37.6977	51.0524	Inflammatory_Macs
P4TLH_TGAGCATCAAGAAGAG_1	37.7863	49.2951	Inflammatory_Macs
P5TLH_ACTATCTGTAGTGAAT_1	26.0648	71.4985	Inflammatory_Macs
P4TLH_GGTGCGTAGATCCCAT_1	-3.94381	34.4593	AlfaBetaT
P3TLH_GCTTGAACATCCTAGA_1	-21.4079	-18.5141	Hepatocytes
P3TLH_CAAGTTGAGTCTCAAC_1	-18.6976	-56.1061	Hepatocytes
P5TLH_TTAGGCATCACCATAG_1	8.36858	20.4211	Mature_B_cells
P5TLH_AGGGAGTGTATTACCG_1	-60.163	43.7366	NK_like
P1TLH_CGGACACAGATGTAAC_1	59.5853	22.79	Central_venous_LSECs
P4TLH_CGAGCACTCTCTGCTG_1	20.0385	39.7149	Inflammatory_Macs
P5TLH_TACCTATTCCTGCCAT_1	51.4726	1.31998	Portal_endothelial
P5TLH_GACTGCGCAGATCCAT_1	65.2922	-0.597536	Periportal_LSECs
P3TLH_TTCGGTCGTCATTAGC_1	-31.0193	-20.7572	Hepatocytes
P2TLH_ATCCGAAGTCGCGGTT_1	30.2245	28.2066	Non-inflammatory_Macs
P3TLH_AACCGCGCACGAAGCA_1	25.8253	-32.8838	Hepatocytes
P2TLH_GCCTCTAAGCTCCTCT_1	45.4714	-46.3466	Hepatocytes
P4TLH_TTCTCCTAGCTGAAAT_1	27.4369	38.585	Non-inflammatory_Macs
P3TLH_GAGCAGAAGTGCAAGC_1	-30.2735	-61.6179	Hepatocytes
P4TLH_CATATGGGTCGTGGCT_1	65.0796	18.0657	Central_venous_LSECs
P3TLH_ATCATCTTCAGCGACC_1	-20.3537	-37.2904	Hepatocytes
P3TLH_TAGCCGGGTAAGTGTA_1	-15.1563	-3.74541	Hepatocytes
P3TLH_CGAATGTCACAACTGT_1	-18.293	-59.2475	Hepatocytes
P3TLH_ACGCCGACACGAAAGC_1	-16.2098	-47.3196	Hepatocytes
P3TLH_GTGTTAGCACCGATAT_1	34.0153	0.0925584	Cholangiocytes
P5TLH_GCTCCTACATCGGAAG_1	19.3744	-69.5497	Hepatocytes
P3TLH_AACACGTGTTCAGTAC_1	-7.28701	-32.9544	Hepatocytes
P5TLH_TCAGCAATCGGTCCGA_1	-22.4879	49.931	AlfaBetaT
P5TLH_CATCGAACAAGTTCTG_1	-65.2559	39.4677	NK_like
P2TLH_ACATACGCAGACTCGC_1	51.3527	6.6528	Periportal_LSECs
P5TLH_ACTGATGAGGGCACTA_1	29.3124	54.7709	Inflammatory_Macs
P3TLH_TGCGTGGAGACGCACA_1	28.4937	28.6476	Inflammatory_Macs
P3TLH_ACTTACTAGCGATGAC_1	61.3775	-9.29763	Periportal_LSECs
P3TLH_TGCGTGGTCATGGTCA_1	-10.6222	-43.1223	Hepatocytes
P3TLH_CGGCTAGGTGACAAAT_1	-12.9193	-7.34575	Hepatocytes
P5TLH_TGTATTCTCTCGTTTA_1	-20.9175	52.5648	AlfaBetaT
P3TLH_CATCAAGTCGTTGACA_1	6.37623	-24.6508	Hepatocytes
P5TLH_TACTTGTCAGATTGCT_1	23.9709	71.9342	Inflammatory_Macs
P4TLH_TTCTCAAAGGAATTAC_1	-52.1602	30.8116	GamaDetaT
P2TLH_TTGACTTGTAAGGATT_1	-77.349	-18.2527	Plasma_cells
P3TLH_CAAGTTGAGTTTGCGT_1	-5.97169	0.872887	Hepatocytes
P5TLH_CCATTCGAGTCCCACG_1	-61.8338	44.0789	NK_like
P5TLH_ATCATGGCATATGGTC_1	-39.7823	47.1788	GamaDetaT
P2TLH_TTTCCTCTCCGCAGTG_1	48.8126	-41.7838	Hepatocytes
P4TLH_ACTGAGTTCAAACCGT_1	4.5093	17.5511	Mature_B_cells
P4TLH_ACTGTCCTCTTCAACT_1	1.72717	-71.657	Hepatocytes
P2TLH_GTAGTCAGTACGAAAT_1	40.1755	4.93143	Cholangiocytes
P3TLH_ATCGAGTCACCCAGTG_1	26.5065	-28.1752	Hepatocytes
P3TLH_GACCTGGGTGGTCCGT_1	-3.93854	-56.7266	Hepatocytes
P5TLH_CTGAAACGTATTCTCT_1	-63.1879	43.1345	NK_like
P2TLH_CCTAGCTAGGGATACC_1	-67.2174	-13.6672	Plasma_cells
P2TLH_AGCTTGAAGCCACTAT_1	59.2284	-50.8459	Hepatocytes
P3TLH_TTAGGACGTCTACCTC_1	-11.2992	-17.0452	Hepatocytes
P4TLH_ATAAGAGTCAGCTGGC_1	-27.709	30.4638	AlfaBetaT
P1TLH_GTACTTTTCAGTCCCT_1	37.6005	50.0726	Inflammatory_Macs
P4TLH_CTACCCATCCCACTTG_1	5.55317	15.3979	Mature_B_cells
P3TLH_TTGACTTGTCGCATAT_1	49.6025	-5.85523	Hepatic_Stellate_Cells
P2TLH_GTGAAGGAGCGTAGTG_1	-75.7893	-15.111	Plasma_cells
P1TLH_AGAATAGCATCTCCCA_1	-11.9395	18.6425	AlfaBetaT
P5TLH_AGCAGCCTCGCAGGCT_1	-15.8017	44.2675	AlfaBetaT
P3TLH_GGGCATCCAAGACACG_1	2.13069	-44.3791	Hepatocytes
P4TLH_AAAGCAATCTACTATC_1	14.3891	40.4953	Non-inflammatory_Macs
P5TLH_ACCGTAAAGAGACTTA_1	-24.1271	41.2704	AlfaBetaT
P3TLH_GTACGTAAGGAGTTTA_1	35.7365	-0.560439	Cholangiocytes
P5TLH_CACAAACAGTATGACA_1	26.8729	70.6959	Inflammatory_Macs
P5TLH_AGCGTATTCAAACCAC_1	-25.1218	61.9617	GamaDetaT
P4TLH_GCAAACTAGACTACAA_1	-40.3873	-55.7573	Hepatocytes
P1TLH_CCCATACCAACACCCG_1	38.3361	68.3335	Inflammatory_Macs
P3TLH_TTCTTAGTCTATCGCC_1	-20.828	-61.9582	Hepatocytes
P2TLH_AACTCAGGTCACAAGG_1	-69.2307	-7.08914	Plasma_cells
P5TLH_AAGACCTGTCACTTCC_1	-17.3669	59.6767	AlfaBetaT
P3TLH_GTACGTACATGGATGG_1	10.2742	-8.05519	Hepatocytes
P3TLH_GGACGTCAGTGTGAAT_1	-13.7665	-54.7586	Hepatocytes
P2TLH_GTCATTTCATTAGGCT_1	57.3968	-54.0904	Hepatocytes
P3TLH_TATTACCAGGATTCGG_1	-9.27207	-55.4727	Hepatocytes
P3TLH_AGTAGTCAGACAAGCC_1	-19.3395	-59.6259	Hepatocytes
P4TLH_GTACTTTCACATGGGA_1	4.27349	18.5961	Mature_B_cells
P5TLH_TGGCCAGTCAGGATCT_1	62.9616	6.35394	Periportal_LSECs
P5TLH_CGCGTTTCAGCTATTG_1	23.0905	74.7178	Inflammatory_Macs
P1TLH_AAACCTGTCCTCATTA_1	37.676	-0.000507272	Cholangiocytes
P1TLH_TTAGGACCAAGCCGCT_1	-23.4239	35.6558	GamaDetaT
P5TLH_GTCTTCGTCAGTTGAC_1	25.8761	74.1736	Inflammatory_Macs
P1TLH_GAGTCCGAGTGAACGC_1	38.3374	48.2854	Inflammatory_Macs
P3TLH_GATCGCGTCACCGTAA_1	-60.8812	-5.5035	Plasma_cells
P3TLH_GCAGCCAGTGACCAAG_1	-26.5063	-33.6726	Hepatocytes
P1TLH_ACCTTTAGTCCGAATT_1	39.4093	25.313	Non-inflammatory_Macs
P3TLH_TGTCCCATCATCGATG_1	-2.43724	-11.8801	Hepatocytes
P5TLH_CCGTTCACAGTAAGAT_1	-41.7032	56.0354	GamaDetaT
P2TLH_GCAGTTAAGGATATAC_1	57.7651	-44.3352	Hepatocytes
P2TLH_CTACATTTCCCACTTG_1	49.0095	-59.1532	Hepatocytes
P4TLH_GGGTTGCCAAAGAATC_1	4.66675	20.7588	Mature_B_cells
P5TLH_TTTGTCAGTTTAGGAA_1	60.7144	-4.51337	Periportal_LSECs
P3TLH_CGCTATCAGACTGTAA_1	-26.4753	-13.2373	Hepatocytes
P2TLH_TTGTAGGCAGCCTTGG_1	-73.5643	-12.6423	Plasma_cells
P3TLH_GCCTCTACAAGCCATT_1	-8.38281	-58.7743	Hepatocytes
P5TLH_CAGCAGCGTGGCTCCA_1	-13.3976	45.9868	AlfaBetaT
P3TLH_TACACGAAGGAATCGC_1	9.39492	-39.0483	Hepatocytes
P5TLH_GTCACGGTCTGGCGAC_1	-24.8536	60.7812	GamaDetaT
P3TLH_CACAAACAGAAGGTTT_1	30.4483	68.1401	Inflammatory_Macs
P5TLH_CGGAGCTAGTGTACGG_1	19.9029	-69.4782	Hepatocytes
P5TLH_GTGCATATCGAATGCT_1	-44.7521	54.1371	GamaDetaT
P1TLH_TCCACACAGAATGTGT_1	-46.755	9.03702	NK_like
P2TLH_CGGAGTCTCCGAGCCA_1	40.492	-45.6303	Hepatocytes
P3TLH_CGATCGGTCGGAGGTA_1	-4.88503	-6.62825	Hepatocytes
P2TLH_AACTCAGTCCACTGGG_1	-66.6077	-15.8225	Plasma_cells
P3TLH_ATTGGTGCACAAGTAA_1	-20.3046	-17.3817	Hepatocytes
P2TLH_CCAGCGACAGGGTATG_1	-54.3136	-17.0868	Plasma_cells
P4TLH_GGGCATCTCGCCAGCA_1	-65.3637	18.9317	NK_like
P1TLH_CGACTTCGTCCTAGCG_1	65.426	24.2443	Central_venous_LSECs
P3TLH_AGGGTGACAGGACCCT_1	4.14689	-13.6095	Hepatocytes
P2TLH_AGCGTCGTCAAACCAC_1	-62.6637	-19.2148	Plasma_cells
P5TLH_ATAGACCGTCTTCAAG_1	-37.2318	55.6249	GamaDetaT
P1TLH_GGGCACTAGTGAACGC_1	38.9623	24.9222	Non-inflammatory_Macs
P2TLH_CAAGTTGCAGTCGATT_1	42.5437	-52.2525	Hepatocytes
P4TLH_TCCACACCACTACAGT_1	-41.7781	18.6679	GamaDetaT
P2TLH_CGATTGACACCTTGTC_1	49.2576	-35.602	Hepatocytes
P3TLH_GTGCAGCGTAGCGTGA_1	0.923231	-33.1251	Hepatocytes
P2TLH_CTGATAGTCCACGCAG_1	56.1357	-54.9704	Hepatocytes
P3TLH_TCGTAGAAGTTTCCTT_1	-19.2399	-9.05469	Hepatocytes
P2TLH_ACGATACTCTTAGAGC_1	-74.8267	-18.3269	Plasma_cells
P3TLH_TTGTAGGAGTGTCCAT_1	-31.0164	-12.218	Hepatocytes
P3TLH_CTAATGGAGTGACATA_1	6.95755	-35.8703	Hepatocytes
P2TLH_ATGCGATCAAACCCAT_1	42.9188	35.9834	Inflammatory_Macs
P5TLH_CCATGTCCAGTATGCT_1	-23.8893	65.0168	GamaDetaT
P4TLH_AAACGGGAGGCGTACA_1	-18.8081	32.7391	AlfaBetaT
P1TLH_ACGTCAAAGCGCTCCA_1	-37.781	31.0462	GamaDetaT
P5TLH_CCATGTCAGGGTCTCC_1	-26.7793	63.6261	GamaDetaT
P5TLH_CGTCCATCAATCTACG_1	-45.8699	46.3888	GamaDetaT
P4TLH_CTCGAAACATTCCTCG_1	-58.612	19.4059	NK_like
P3TLH_CAGTCCTGTGGTGTAG_1	-5.63317	-5.78329	Hepatocytes
P3TLH_CATGGCGTCTGCAGTA_1	25.8317	49.4404	Inflammatory_Macs
P3TLH_CGAACATTCGGAGGTA_1	4.10482	-44.8322	Hepatocytes
P3TLH_CCCAGTTAGCTGCAAG_1	-2.81613	-41.0217	Hepatocytes
P4TLH_GACAGAGAGGCTCATT_1	-43.4792	36.1473	GamaDetaT
P3TLH_CAACCTCCAAGGACAC_1	0.448949	-33.336	Hepatocytes
P3TLH_GCTGCAGAGCTAGTCT_1	60.8478	-11.0978	Periportal_LSECs
P1TLH_CAACCAAAGGATTCGG_1	-35.4357	33.9893	GamaDetaT
P3TLH_TCCACACGTCTAGAGG_1	-13.8792	-0.90342	Hepatocytes
P1TLH_ATGCGATTCGTTGCCT_1	3.42012	-78.4903	Hepatocytes
P3TLH_CAAGAAATCTACCTGC_1	25.8745	-22.7707	Hepatocytes
P2TLH_CTAGAGTTCTCCCTGA_1	57.4934	-52.1311	Hepatocytes
P2TLH_TTCGAAGAGGGTCTCC_1	55.0282	-53.7922	Hepatocytes
P4TLH_CACACAACATCGATGT_1	28.6598	35.3464	Non-inflammatory_Macs
P5TLH_CGTGTAACAGCTGTAT_1	60.1237	3.90652	Portal_endothelial
P3TLH_CAGATCAGTGCGCTTG_1	-12.9752	-8.22575	Hepatocytes
P3TLH_TAGGCATGTACCAGTT_1	-1.31428	-12.1009	Hepatocytes
P5TLH_CATCAAGAGCGTAATA_1	55.2223	5.51029	Periportal_LSECs
P2TLH_TGTCCCATCGCCAAAT_1	51.3712	-62.2904	Hepatocytes
P4TLH_CAGCAGCAGACCCACC_1	26.5542	63.8934	Inflammatory_Macs
P5TLH_CTAGAGTAGCTCTCGG_1	-16.1967	47.9607	AlfaBetaT
P3TLH_CCACTACCATGACATC_1	-23.2374	-32.9723	Hepatocytes
P3TLH_CCTTACGGTGACGCCT_1	-10.8274	0.255104	Hepatocytes
P5TLH_TTGTAGGAGCCGTCGT_1	66.3816	-0.620138	Periportal_LSECs
P3TLH_GATCTAGGTCAGATAA_1	1.98268	-43.1949	Hepatocytes
P4TLH_GCCTCTACAAACTGTC_1	15.7262	38.2888	Non-inflammatory_Macs
P3TLH_CTCTAATAGCGTGTCC_1	52.3421	-1.6905	Periportal_LSECs
P3TLH_TCAGGTATCGCGTTTC_1	-32.3415	-52.9999	Hepatocytes
P3TLH_GCGCGATCATGTTGAC_1	17.3619	-15.1154	Hepatocytes
P5TLH_ATGCGATAGGAGCGAG_1	-11.8395	54.0955	AlfaBetaT
P3TLH_TGAGCATGTAAGAGAG_1	69.0117	3.01074	Portal_endothelial
P5TLH_AAGGCAGAGTGGCACA_1	29.7354	45.2287	Non-inflammatory_Macs
P4TLH_TTGACTTCACGGTGTC_1	-59.5372	-8.05529	Plasma_cells
P1TLH_GACTAACCATGCATGT_1	-26.2641	24.0936	AlfaBetaT
P5TLH_GGGCACTCACTACAGT_1	-43.8011	54.4522	GamaDetaT
P3TLH_CACAGGCGTCATTAGC_1	12.4766	-38.4505	Hepatocytes
P1TLH_TACGGATAGATGCCAG_1	6.96608	-77.3679	Hepatocytes
P4TLH_CACCTTGTCGGACAAG_1	-3.49814	38.9559	AlfaBetaT
P5TLH_TCTCATACAAAGAATC_1	6.69335	14.4099	Mature_B_cells
P3TLH_TCGTAGAAGACAGAGA_1	20.3184	52.669	Inflammatory_Macs
P1TLH_CGATCGGGTTCGTTGA_1	-20.7537	25.2847	AlfaBetaT
P1TLH_CGCCAAGCATGGTTGT_1	63.4884	22.1401	Central_venous_LSECs
P3TLH_CTCGTCAGTCCGAATT_1	-11.4938	-8.79499	Hepatocytes
P3TLH_ACGTCAAAGGGCTCTC_1	-0.843125	-16.8289	Hepatocytes
P3TLH_TGCACCTCACTGAAGG_1	-17.1837	-47.9201	Hepatocytes
P3TLH_GTGCATAGTTTGCATG_1	-18.0117	-10.6337	Hepatocytes
P3TLH_AGATTGCTCGTCTGAA_1	1.159	-56.2478	Hepatocytes
P3TLH_TCATTTGAGACCTAGG_1	-21.4594	-64.3502	Hepatocytes
P4TLH_TGACAACAGGCCCGTT_1	-13.2918	31.1178	AlfaBetaT
P5TLH_TATGCCCTCACTCTTA_1	-20.6532	56.1643	AlfaBetaT
P5TLH_TGCACCTTCCTAAGTG_1	31.7619	48.5794	Inflammatory_Macs
P2TLH_GGATTACTCATAAAGG_1	-65.4804	-20.182	Plasma_cells
P5TLH_TAAACCGAGTGTACGG_1	-58.8247	41.1212	NK_like
P5TLH_TATGCCCCATCCTAGA_1	-21.6284	57.7248	AlfaBetaT
P1TLH_ACCTTTACAGCATGAG_1	-18.998	25.7276	AlfaBetaT
P5TLH_GGACATTGTCCGAACC_1	-66.0735	44.0687	NK_like
P2TLH_TTCCCAGTCCAGTAGT_1	-65.9022	-14.4647	Plasma_cells
P1TLH_CGCCAAGCACTGCCAG_1	-41.6898	14.2617	GamaDetaT
P2TLH_ATCGAGTAGTACGCCC_1	-69.8902	-17.2855	Plasma_cells
P3TLH_TCGTACCGTTCGGCAC_1	5.57592	-13.4843	Hepatocytes
P3TLH_AGGGTGACAGACACTT_1	0.979803	-49.9258	Hepatocytes
P5TLH_ACGGCCACAGGATCGA_1	55.5606	3.40538	Portal_endothelial
P3TLH_GTGCTTCCAACGATGG_1	-24.1987	-65.3175	Hepatocytes
P3TLH_CTTCTCTCACAACGTT_1	-16.2466	-44.1187	Hepatocytes
P2TLH_ATTCTACTCGTATCAG_1	-70.3577	-17.5465	Plasma_cells
P1TLH_CACAAACCAAAGCAAT_1	-64.6972	-45.5374	Erythroid_cells
P3TLH_CGTCTACCACGGTGTC_1	-16.0128	-19.0154	Hepatocytes
P3TLH_CCGGTAGGTTCGTTGA_1	-2.8214	-34.6656	Hepatocytes
P4TLH_TGGACGCGTATAGTAG_1	-14.14	34.5689	AlfaBetaT
P5TLH_CAGCCGAAGAGGGATA_1	64.9112	1.75261	Portal_endothelial
P5TLH_TGAAAGATCAAGCCTA_1	-10.7692	46.7525	AlfaBetaT
P5TLH_ATGGGAGGTACGACCC_1	59.1105	-3.1194	Periportal_LSECs
P2TLH_GATGCTAGTCATTAGC_1	32.7544	30.511	Non-inflammatory_Macs
P3TLH_AGCGTATTCTGGAGCC_1	-18.889	-54.3401	Hepatocytes
P2TLH_TACAGTGAGGCGCTCT_1	51.8977	-39.6419	Hepatocytes
P2TLH_TCTTTCCCACTTGGAT_1	53.1525	-58.3753	Hepatocytes
P4TLH_CCGGTAGTCCGGGTGT_1	27.4017	54.3367	Inflammatory_Macs
P5TLH_ATCACGATCGGCATCG_1	-10.5777	45.4872	AlfaBetaT
P5TLH_CAGCAGCAGTGTGGCA_1	7.97131	17.9984	Mature_B_cells
P1TLH_TCTTTCCCATGTTCCC_1	12.3684	-66.819	Hepatocytes
P4TLH_GCGCAGTAGGGCATGT_1	26.1659	36.6795	Non-inflammatory_Macs
P2TLH_TACTCATGTAGCTCCG_1	44.9373	39.8909	Inflammatory_Macs
P4TLH_GTGCAGCCAACTGCGC_1	-54.9207	-14.7469	Plasma_cells
P5TLH_ACGATGTTCAAGGTAA_1	-51.0252	43.7987	NK_like
P3TLH_CTACGTCAGCCAGTTT_1	-13.1483	-5.64256	Hepatocytes
P3TLH_GATGCTAGTAATCACC_1	45.2252	4.72531	Hepatic_Stellate_Cells
P5TLH_GGACGTCTCGATCCCT_1	-19.6157	55.9862	AlfaBetaT
P3TLH_GCATGATCACTGCCAG_1	21.8239	53.5083	Inflammatory_Macs
P4TLH_CCTACACTCACCATAG_1	28.4677	37.1961	Non-inflammatory_Macs
P1TLH_CCTTACGCACTACAGT_1	8.51061	-76.4248	Hepatocytes
P3TLH_CAGCTGGGTACAGTGG_1	-11.2044	0.741048	Hepatocytes
P3TLH_CCGTACTAGACTGTAA_1	17.2607	-28.1805	Hepatocytes
P5TLH_GACGTTAAGTCGATAA_1	19.0793	-68.9913	Hepatocytes
P3TLH_CGACCTTGTACATCCA_1	-25.222	-43.1393	Hepatocytes
P4TLH_CACATTTCACTGCCAG_1	-5.49869	35.7346	AlfaBetaT
P2TLH_CACAGGCAGCCCAACC_1	-61.452	-17.6279	Plasma_cells
P3TLH_TGATTTCTCTGCTGTC_1	-13.6921	-13.1557	Hepatocytes
P4TLH_GATGAGGTCAGCACAT_1	-9.94113	34.6981	AlfaBetaT
P1TLH_CAACCTCCAGCTTCGG_1	64.2673	21.4853	Central_venous_LSECs
P5TLH_CCTAAAGAGTGCGTGA_1	-40.7571	58.6952	GamaDetaT
P2TLH_CTCGAAACAGACACTT_1	44.9975	-53.7001	Hepatocytes
P3TLH_GCATACAAGGACGAAA_1	-12.8474	-3.48503	Hepatocytes
P3TLH_CATTATCCACAAGCCC_1	66.8002	9.05573	Portal_endothelial
P3TLH_CCTACCACAAGCGAGT_1	-9.94697	-3.80212	Hepatocytes
P4TLH_CCTTACGGTCACAAGG_1	25.8401	58.2435	Inflammatory_Macs
P3TLH_GTCTCGTGTATATGGA_1	-17.0014	-63.3955	Hepatocytes
P3TLH_CAGCCGAAGTTTCCTT_1	2.10582	-50.1862	Hepatocytes
P3TLH_CTGCCTACAAAGCAAT_1	-10.8221	0.361777	Hepatocytes
P5TLH_CTGAAACTCTGGGCCA_1	18.1375	-67.1378	Hepatocytes
P4TLH_TACAGTGGTGTATGGG_1	26.008	65.882	Inflammatory_Macs
P3TLH_CGCCAAGGTAGCAAAT_1	-16.1494	-50.6244	Hepatocytes
P1TLH_CCGTACTTCCATTCTA_1	-50.1959	11.8879	NK_like
P2TLH_GATCGATCAGCCTATA_1	20.6649	29.5474	Non-inflammatory_Macs
P3TLH_TCAACGACAGTAAGAT_1	3.39264	-5.49146	Hepatocytes
P5TLH_GACGCGTTCTTGACGA_1	-58.612	45.9431	NK_like
P5TLH_CGGAGTCAGGCATTGG_1	-59.8389	40.3664	NK_like
P3TLH_CGGAGCTGTTATCACG_1	-26.7854	-10.5051	Hepatocytes
P5TLH_AACACGTAGGCTAGAC_1	-15.3523	50.9487	AlfaBetaT
P3TLH_GCTGGGTGTCCGACGT_1	-27.1517	-9.0475	Hepatocytes
P5TLH_GGGACCTTCAGAGGTG_1	19.6599	42.3825	Inflammatory_Macs
P2TLH_TTGGCAACAGGTGCCT_1	29.8543	28.7757	Non-inflammatory_Macs
P1TLH_TGCGTGGCACGCCAGT_1	61.2857	25.1393	Central_venous_LSECs
P4TLH_TTCTCAAGTACCGTAT_1	-5.7905	31.4789	AlfaBetaT
P4TLH_GAATGAATCCTTGCCA_1	72.0038	-7.93925	Periportal_LSECs
P2TLH_TTTCCTCGTACGACCC_1	58.4132	-43.437	Hepatocytes
P3TLH_TGCGTGGTCTAACGGT_1	-6.60756	-29.0038	Hepatocytes
P1TLH_CCCATACTCTGATTCT_1	-17.587	20.2717	AlfaBetaT
P3TLH_CCTATTATCGTACGGC_1	14.407	-22.3558	Hepatocytes
P4TLH_CAGAATCGTGATAAAC_1	-18.0382	34.5959	AlfaBetaT
P3TLH_CAAGTTGGTAGGGACT_1	7.76182	-18.1513	Hepatocytes
P4TLH_GTGTTAGAGGAGTTGC_1	-44.1206	30.1656	GamaDetaT
P1TLH_GAGTCCGCAGGTTTCA_1	-26.5358	22.966	AlfaBetaT
P3TLH_GAAATGAGTGGCAAAC_1	-25.0637	-29.0842	Hepatocytes
P1TLH_ATTGGTGGTTGGACCC_1	-19.3336	24.1883	AlfaBetaT
P2TLH_AACTCTTGTGTTTGTG_1	-63.1151	-21.8518	Plasma_cells
P3TLH_CGGACACCAGCTGCAC_1	-6.17103	-1.31748	Hepatocytes
P3TLH_GGACATTTCCATTCTA_1	-21.9084	-41.5221	Hepatocytes
P2TLH_ATCCGAAAGTGTACCT_1	49.7915	-65.2636	Hepatocytes
P3TLH_ACACCAATCGGTGTTA_1	8.93095	-31.3903	Hepatocytes
P3TLH_GTGTTAGCAATCTGCA_1	-3.16673	-44.8732	Hepatocytes
P5TLH_CTGTGCTCACATCTTT_1	-20.0591	45.2385	AlfaBetaT
P1TLH_TATCTCAAGACTAAGT_1	9.47884	-75.4134	Hepatocytes
P2TLH_CGGTTAAGTCGAACAG_1	55.8069	-49.8693	Hepatocytes
P3TLH_TGGCTGGCAGAAGCAC_1	1.92467	-24.3751	Hepatocytes
P3TLH_ACTTGTTCACCACGTG_1	-2.00833	-21.1569	Hepatocytes
P3TLH_GCAGTTAAGCGAGAAA_1	-8.7484	-42.5527	Hepatocytes
P3TLH_GATCGTAAGCGCCTTG_1	-16.949	-61.3076	Hepatocytes
P2TLH_GTTCATTGTTCGGCAC_1	42.2417	-51.0951	Hepatocytes
P2TLH_AGATCTGTCACTTCAT_1	63.1371	-7.12291	Periportal_LSECs
P3TLH_GTATTCTGTCGCATCG_1	8.19538	-44.9559	Hepatocytes
P2TLH_TAAGAGATCGTGACAT_1	-72.0599	-19.0357	Plasma_cells
P1TLH_CGTGAGCTCAAACGGG_1	39.2184	28.2468	Non-inflammatory_Macs
P3TLH_TGCTGCTTCTAAGCCA_1	11.4403	-38.1288	Hepatocytes
P3TLH_CTGATAGTCTGTCCGT_1	-16.922	-47.8027	Hepatocytes
P3TLH_TGAAAGACACATGACT_1	22.8267	-19.2819	Hepatocytes
P3TLH_GCGGGTTTCCCATTAT_1	14.7515	-19.3816	Hepatocytes
P5TLH_TTAGTTCCATAGGATA_1	-31.0853	46.8374	GamaDetaT
P2TLH_ACGATGTAGTACGCGA_1	49.4152	-38.4459	Hepatocytes
P5TLH_GGGACCTGTTCAGACT_1	-20.6082	53.474	AlfaBetaT
P3TLH_CCGTGGAAGGTTCCTA_1	-19.9569	-63.8104	Hepatocytes
P4TLH_GACTGCGGTAAGGGCT_1	-60.9443	-8.62851	Plasma_cells
P5TLH_CTGCTGTTCCTCGCAT_1	24.3685	49.0824	Inflammatory_Macs
P3TLH_CTCGGAGAGCGCTTAT_1	-6.6393	-12.5113	Hepatocytes
P3TLH_GAACATCGTCCTAGCG_1	-33.86	-57.1309	Hepatocytes
P5TLH_TTCTACAAGGCAAAGA_1	34.8554	33.8533	Non-inflammatory_Macs
P2TLH_GCGGGTTTCCGTCATC_1	-77.5503	-18.5297	Plasma_cells
P4TLH_GACAGAGAGACGCACA_1	-43.4037	35.9736	GamaDetaT
P3TLH_GAAGCAGCATGTCTCC_1	17.5081	-29.6051	Hepatocytes
P3TLH_AGCTCTCGTTCTCATT_1	-6.4478	-58.2159	Hepatocytes
P1TLH_GTTCGGGGTAAATGAC_1	-49.4744	11.497	NK_like
P3TLH_ATGAGGGCATTTGCCC_1	18.9602	-19.9223	Hepatocytes
P3TLH_CGGGTCATCAACGAAA_1	26.0535	-35.8488	Hepatocytes
P2TLH_CTCGGGATCACTCCTG_1	48.5225	-39.3661	Hepatocytes
P3TLH_CGTCTACCATATACCG_1	-21.6858	-40.0504	Hepatocytes
P3TLH_GTATCTTAGTAGCGGT_1	8.68002	-49.7061	Hepatocytes
P1TLH_CGCCAAGGTCCAGTAT_1	-28.271	21.7289	AlfaBetaT
P4TLH_GGACAGAGTCGCTTCT_1	-4.17438	33.2986	AlfaBetaT
P2TLH_CGTCACTCAGTATAAG_1	-73.6509	-19.5369	Plasma_cells
P2TLH_TGTGGTAAGAGGACGG_1	58.1764	-49.5802	Hepatocytes
P3TLH_CCCATACGTTGTTTGG_1	23.5025	-20.1305	Hepatocytes
P1TLH_CCCATACCACTTGGAT_1	45.7116	39.7792	Inflammatory_Macs
P4TLH_GTAACGTCAAGAAAGG_1	26.1268	52.7528	Inflammatory_Macs
P3TLH_CTAGTGACATTACCTT_1	15.0328	-34.3857	Hepatocytes
P3TLH_CCTACCAAGTGTACTC_1	-12.4931	-26.0606	Hepatocytes
P4TLH_CAGAGAGAGCGTGAAC_1	-8.35341	38.2452	AlfaBetaT
P4TLH_GAATGAACAAGGGTCA_1	36.3977	41.3099	Inflammatory_Macs
P4TLH_CATCGAATCTTGTATC_1	-5.63411	32.2535	AlfaBetaT
P3TLH_CAGCTGGAGAGTTGGC_1	-10.5336	1.86428	Hepatocytes
P3TLH_TCAGGTACATGGGACA_1	-10.7439	-15.2627	Hepatocytes
P3TLH_TGGTTAGCAAGGCTCC_1	-11.6971	-30.132	Hepatocytes
P5TLH_CTCGAAACATGCAACT_1	-17.0956	48.9132	AlfaBetaT
P4TLH_AACTGGTAGCCACGCT_1	56.0698	-6.26514	Periportal_LSECs
P2TLH_ATGGGAGCAGGACCCT_1	-70.794	-15.2195	Plasma_cells
P5TLH_CTCGTCAAGTTAACGA_1	58.6226	2.14143	Periportal_LSECs
P3TLH_TCGGGACTCAACACAC_1	-19.6742	-0.610127	Hepatocytes
P1TLH_TCTCTAAAGACCGGAT_1	39.2174	23.8242	Non-inflammatory_Macs
P5TLH_CCTTACGAGCAGACTG_1	-17.0529	57.7857	AlfaBetaT
P3TLH_GCTGCGAAGTCGATAA_1	-10.5348	-43.2225	Hepatocytes
P3TLH_GACTGCGAGACAGGCT_1	-6.49524	-10.0829	Hepatocytes
P3TLH_ATCATGGCAGTACACT_1	9.66993	-23.4995	Hepatocytes
P2TLH_CATTCGCCAAGTAGTA_1	47.9207	-29.2963	Periportal_LSECs
P2TLH_CAAGGCCCACCGCTAG_1	-66.4025	-21.2501	Plasma_cells
P3TLH_AGCGGTCCATTGGGCC_1	27.9956	-26.041	Hepatocytes
P3TLH_GTCACAAAGGGTGTGT_1	-12.6877	-1.9117	Hepatocytes
P5TLH_CGATGTATCACTTATC_1	21.1884	-66.8376	Hepatocytes
P1TLH_GCTTGAACAAAGTGCG_1	7.71593	-77.4574	Hepatocytes
P3TLH_CGAACATAGTCCTCCT_1	-15.0999	-55.2635	Hepatocytes
P4TLH_ATCGAGTGTAGAAGGA_1	-27.0529	32.353	AlfaBetaT
P3TLH_CGGAGCTTCCACGAAT_1	70.5191	-1.60369	Portal_endothelial
P3TLH_CGTCAGGCACACCGCA_1	-23.332	-41.9391	Hepatocytes
P3TLH_GAGTCCGAGAATGTGT_1	49.9382	6.18167	Portal_endothelial
P3TLH_GTATTCTTCAGGCGAA_1	-3.96258	-15.4041	Hepatocytes
P1TLH_GACCTGGGTAGTAGTA_1	37.0984	64.1939	Inflammatory_Macs
P3TLH_CCACGGATCGTCCGTT_1	-20.6773	-46.5434	Hepatocytes
P4TLH_TTTCCTCGTCTTGTCC_1	35.8381	26.3415	Non-inflammatory_Macs
P4TLH_AAACGGGAGATATGGT_1	-57.7547	17.0858	NK_like
P3TLH_CATCCACAGATACACA_1	-8.28211	-50.087	Hepatocytes
P4TLH_ATTATCCCATTAACCG_1	-43.4747	35.7156	GamaDetaT
P3TLH_CTCGTCAGTCTAACGT_1	11.9987	55.3352	Inflammatory_Macs
P5TLH_CGTCCATTCCGCATCT_1	28.5882	69.2583	Inflammatory_Macs
P4TLH_TCTATTGAGGTGCACA_1	13.3538	41.0086	Inflammatory_Macs
P1TLH_AAGCCGCAGGGCACTA_1	64.9687	20.4742	Central_venous_LSECs
P5TLH_AAAGCAAGTGTCAATC_1	66.8004	1.4215	Periportal_LSECs
P5TLH_CGAATGTCAAATCCGT_1	-61.8118	46.2742	NK_like
P4TLH_CTGATAGTCCTAAGTG_1	-60.377	-21.7156	Plasma_cells
P5TLH_CGTCAGGTCTATCCCG_1	-65.1731	-46.8278	Erythroid_cells
P3TLH_CTCAGAACATGAGCGA_1	3.67902	-12.9847	Hepatocytes
P2TLH_TACTTACTCAATCTCT_1	41.7011	5.76326	Periportal_LSECs
P4TLH_GGCTGGTAGAGGGATA_1	-4.03049	34.6059	AlfaBetaT
P1TLH_TATGCCCTCCAAACTG_1	37.7777	47.6763	Inflammatory_Macs
P2TLH_CACAGGCAGTTTCCTT_1	44.2977	-48.6729	Hepatocytes
P2TLH_GGACGTCTCCCGGATG_1	61.9795	-53.1491	Hepatocytes
P3TLH_CAGTCCTTCTCCAGGG_1	42.5974	38.906	Inflammatory_Macs
P3TLH_TTTATGCTCAACTCTT_1	-0.20256	-45.9046	Hepatocytes
P1TLH_TTGACTTTCTCAACTT_1	-25.3624	25.6593	AlfaBetaT
P2TLH_AAGGAGCTCCGCAAGC_1	-68.3477	-19.3744	Plasma_cells
P2TLH_TGTATTCAGTACGATA_1	-71.2717	-13.4657	Plasma_cells
P5TLH_CGTTGGGTCGGAAACG_1	-55.4963	42.4057	NK_like
P3TLH_AAGGAGCCAATCTACG_1	26.8856	-31.3314	Hepatocytes
P5TLH_CGGACTGCACACCGAC_1	-22.2889	44.6753	AlfaBetaT
P3TLH_TGGACGCGTCTAAACC_1	20.4701	54.0754	Inflammatory_Macs
P1TLH_TACCTATGTTGGTGGA_1	62.6764	26.3417	Central_venous_LSECs
P4TLH_CTCATTAGTTGTGGAG_1	-61.6489	19.8558	NK_like
P3TLH_ATCTGCCGTAGAGCTG_1	-15.1113	-14.2357	Hepatocytes
P4TLH_TGACTTTAGGATGTAT_1	-43.5964	30.143	GamaDetaT
P4TLH_CGATCGGAGATGCGAC_1	3.98225	12.3425	AlfaBetaT
P5TLH_TTGGCAAGTGTAACGG_1	24.1299	72.7945	Inflammatory_Macs
P2TLH_GTGCTTCGTACCGGCT_1	55.2686	-57.8314	Hepatocytes
P1TLH_CTGATAGCAATGACCT_1	35.58	24.5639	Non-inflammatory_Macs
P5TLH_GATCAGTGTAAAGGAG_1	19.6233	-66.4597	Hepatocytes
P3TLH_GCGCGATTCAGGCAAG_1	68.6947	-9.17211	Portal_endothelial
P3TLH_CTACGTCGTGTGGTTT_1	25.551	-15.7801	Hepatocytes
P4TLH_CGTTCTGAGATCTGCT_1	42.1675	65.159	Inflammatory_Macs
P3TLH_AGAGCTTGTGACGCCT_1	0.042446	-47.447	Hepatocytes
P3TLH_CGGACGTGTTCCATGA_1	14.3691	-39.145	Hepatocytes
P1TLH_TGACTAGGTATAGGTA_1	39.7761	46.2714	Inflammatory_Macs
P1TLH_GAACCTACAAAGGAAG_1	45.1732	40.1451	Inflammatory_Macs
P5TLH_GACGCGTTCCCGACTT_1	36.3749	5.40385	Cholangiocytes
P2TLH_GAATGAAAGCTGCAAG_1	63.5577	-9.98037	Portal_endothelial
P3TLH_TCAGCAACAAGGTGTG_1	68.3644	-1.78258	Portal_endothelial
P1TLH_TTGACTTGTCAGAGGT_1	38.9798	26.0111	Non-inflammatory_Macs
P4TLH_CTCTACGGTACCGTTA_1	-5.17533	31.5768	AlfaBetaT
P4TLH_GACACGCAGATGCCTT_1	-64	18.9248	NK_like
P3TLH_CCTTCCCCAGACGCAA_1	-30.6945	-54.0843	Hepatocytes
P3TLH_GCGCCAAGTCTCGTTC_1	-8.86897	-40.2998	Hepatocytes
P4TLH_CTCATTATCTGTGCAA_1	36.631	2.67514	Cholangiocytes
P3TLH_CTACATTAGCGTGAAC_1	-36.4508	-53.1517	Hepatocytes
P1TLH_AGAGCGAAGCTGAACG_1	1.63786	-77.3379	Hepatocytes
P2TLH_CTACACCGTCTCCATC_1	-57.8955	-19.7334	Plasma_cells
P1TLH_TATGCCCTCGTAGGAG_1	-21.0897	15.9681	AlfaBetaT
P5TLH_CACACAAGTGTATGGG_1	-14.8589	61.7836	AlfaBetaT
P1TLH_GCGCAACTCAAGGCTT_1	47.8109	-29.0174	Central_venous_LSECs
P4TLH_CAGCGACGTAGGACAC_1	-64.6351	17.74	NK_like
P4TLH_TGCGTGGTCTCGCTTG_1	58.6089	-7.91137	Periportal_LSECs
P3TLH_CCCATACCACGAAAGC_1	-1.21685	-10.5424	Hepatocytes
P4TLH_TGAGCATCATCGATGT_1	-21.6928	34.9115	GamaDetaT
P5TLH_CTGTTTAAGACTAGAT_1	-14.5803	49.2315	AlfaBetaT
P3TLH_TACGGATAGTGATCGG_1	-20.8814	-60.218	Hepatocytes
P5TLH_GTTACAGGTTATGTGC_1	-67.0566	42.6991	NK_like
P5TLH_CAAGTTGTCAAACGGG_1	-42.2527	48.16	GamaDetaT
P1TLH_CAAGTTGTCCTGCTTG_1	41.732	64.6848	Inflammatory_Macs
P2TLH_CCTTCGAGTGTTAAGA_1	47.8487	-46.042	Hepatocytes
P3TLH_TTAGTTCGTAGCGTCC_1	-6.5206	-4.90032	Hepatocytes
P2TLH_TGAGGGAGTAAGGGCT_1	46.6565	-37.8514	Hepatocytes
P3TLH_ACGAGGACATGTCTCC_1	-18.5595	-62.4008	Hepatocytes
P4TLH_TTAACTCGTCCGAGTC_1	-53.5958	25.8143	NK_like
P3TLH_GTATCTTCATTCTCAT_1	46.8125	3.55309	Hepatic_Stellate_Cells
P2TLH_GCGCAGTCAATAGCGG_1	-71.9523	-7.35145	Plasma_cells
P3TLH_AGAGCGATCGTGGTCG_1	-8.66071	-6.97912	Hepatocytes
P3TLH_CAACCTCTCAACGCTA_1	-16.5949	-66.2964	Hepatocytes
P3TLH_AGCTCTCTCAGGATCT_1	0.488532	-54.7303	Hepatocytes
P3TLH_ATCTGCCGTTCCACTC_1	-18.1817	-17.1022	Hepatocytes
P4TLH_GACAGAGAGATCACGG_1	-64.7499	24.0216	NK_like
P5TLH_CGGACTGCACGCTTTC_1	20.5179	70.2692	Inflammatory_Macs
P1TLH_AACCGCGTCCACGCAG_1	-16.6258	22.7177	AlfaBetaT
P5TLH_CCCATACGTTGTGGCC_1	-15.8588	64.5188	AlfaBetaT
P3TLH_CACAGGCAGACTGTAA_1	-5.00493	-5.12988	Hepatocytes
P3TLH_CTGCTGTAGGTACTCT_1	4.5027	-44.3346	Hepatocytes
P3TLH_AACTCTTCATCTCGCT_1	37.209	0.648357	Cholangiocytes
P5TLH_GGCGACTTCAGCTCGG_1	19.9698	-69.8575	Hepatocytes
P3TLH_AACTCCCTCACATAGC_1	-22.8666	-12.2601	Hepatocytes
P1TLH_TGAGGGATCAAACCAC_1	68.5313	22.1599	Central_venous_LSECs
P4TLH_CTACGTCGTCGTTGTA_1	-56.66	28.3322	NK_like
P1TLH_ATAACGCAGAGAGCTC_1	-20.5393	18.1437	AlfaBetaT
P2TLH_CAGCGACTCTCTAGGA_1	55.4039	-54.5134	Hepatocytes
P3TLH_TCAATCTCATTCCTCG_1	7.90565	-45.009	Hepatocytes
P3TLH_AAGTCTGAGTATGACA_1	-17.4831	-8.63113	Hepatocytes
P1TLH_CTAATGGGTATCTGCA_1	-20.9109	20.8663	AlfaBetaT
P4TLH_AGCCTAAGTACTTAGC_1	25.4325	37.3829	Non-inflammatory_Macs
P1TLH_CTCGTACAGGAGTCTG_1	70.1794	21.6063	Central_venous_LSECs
P1TLH_AAGGTTCAGTGGACGT_1	38.3466	67.3963	Inflammatory_Macs
P5TLH_TGCTACCTCCGTCATC_1	34.453	33.2716	Non-inflammatory_Macs
P4TLH_CATCGAACACCACGTG_1	-0.929469	32.949	AlfaBetaT
P3TLH_TCGCGTTCAGTACACT_1	15.4014	-20.0457	Hepatocytes
P4TLH_GTGTGCGCACAAGTAA_1	-46.4188	33.9448	GamaDetaT
P4TLH_ATTGGACCATCAGTAC_1	-60.0586	18.4161	NK_like
P4TLH_CGCTATCGTCGAACAG_1	-64.2015	-46.9069	Erythroid_cells
P2TLH_TCAGCAAGTCTAGGTT_1	49.1428	-36.3861	Hepatocytes
P4TLH_ACGCAGCGTAAAGTCA_1	14.1316	41.1996	Inflammatory_Macs
P3TLH_ACGAGGACACCGCTAG_1	20.1427	-24.8033	Hepatocytes
P2TLH_ACCGTAAGTTGAGTTC_1	57.3555	-55.9499	Hepatocytes
P3TLH_TAAGAGATCGAATGGG_1	3.44681	-32.257	Hepatocytes
P4TLH_ATTCTACAGTCGATAA_1	-40.7938	-54.7568	Hepatocytes
P1TLH_TTGCCGTGTGTGAAAT_1	-20.8478	19.3762	AlfaBetaT
P3TLH_AGGCCACAGCAGACTG_1	-15.8633	-58.3087	Hepatocytes
P3TLH_GTCGTAAAGTGTACCT_1	0.472442	-50.1829	Hepatocytes
P3TLH_CGTAGGCGTCTCTCGT_1	41.9438	38.3795	Inflammatory_Macs
P2TLH_AACACGTTCATCGATG_1	49.4621	-36.6735	Hepatocytes
P4TLH_TGTTCCGGTGGCGAAT_1	27.0114	63.8552	Inflammatory_Macs
P4TLH_CGTAGGCTCGGCATCG_1	-61.7233	23.0664	NK_like
P3TLH_CAGCCGATCGCCTGTT_1	10.0862	-46.5431	Hepatocytes
P4TLH_CGAACATAGGAACTGC_1	-66.4045	-40.3965	Erythroid_cells
P2TLH_AGTGGGAGTAAATGTG_1	48.6055	-44.8591	Hepatocytes
P3TLH_GTACTCCAGGAACTGC_1	64.3643	-11.6576	Portal_endothelial
P3TLH_GGGATGACATATACGC_1	-14.0274	-2.37978	Hepatocytes
P2TLH_TATCTCATCTCAAACG_1	45.5545	-60.6941	Hepatocytes
P5TLH_AAGTCTGGTGTTCTTT_1	-10.6109	57.8658	AlfaBetaT
P1TLH_CCTATTAAGTGAAGAG_1	2.29463	-79.866	Hepatocytes
P4TLH_TCGTAGACACTAGTAC_1	-20.1634	33.2909	AlfaBetaT
P1TLH_TATGCCCTCTAACTTC_1	60.8307	24.683	Central_venous_LSECs
P4TLH_GGAACTTGTTCCATGA_1	25.5447	33.8302	Non-inflammatory_Macs
P4TLH_TTGAACGAGTTCGCAT_1	-56.3636	24.7677	NK_like
P4TLH_TCTTTCCAGTGACATA_1	-6.87889	39.6039	AlfaBetaT
P2TLH_TTTGTCACACATGTGT_1	59.8641	-47.0683	Hepatocytes
P5TLH_TTAGGACGTACAAGTA_1	-64.695	-44.3045	Erythroid_cells
P3TLH_GTCACAACAATCTACG_1	14.918	-37.7461	Hepatocytes
P3TLH_CATATTCCACGAGAGT_1	-21.8468	-64.6396	Hepatocytes
P4TLH_CCTAAAGGTCCCGACA_1	-42.8718	37.3683	GamaDetaT
P2TLH_TGACTAGAGAACAATC_1	40.6104	-45.9709	Hepatocytes
P1TLH_GACTAACCAAGCGATG_1	62.7089	18.2425	Central_venous_LSECs
P4TLH_CAGAGAGAGCAGGTCA_1	-62.0611	20.7991	NK_like
P5TLH_GGGCATCCATTACCTT_1	-16.4974	57.3887	AlfaBetaT
P4TLH_TCGGGACAGGCGTACA_1	-54.6804	18.8946	NK_like
P2TLH_GAATAAGCACTTAAGC_1	21.7449	28.5269	Non-inflammatory_Macs
P4TLH_ATTGGTGCACCATCCT_1	-46.2999	32.547	GamaDetaT
P2TLH_TGAGCATTCGGTCTAA_1	42.7379	-58.0701	Hepatocytes
P5TLH_TACGGGCAGATCACGG_1	-37.4876	57.8964	GamaDetaT
P5TLH_TGCTACCGTAGGCTGA_1	5.1476	12.2612	Periportal_LSECs
P5TLH_CTTTGCGGTTACGTCA_1	-17.6782	45.6304	AlfaBetaT
P1TLH_TTGAACGAGGACTGGT_1	4.8511	15.4682	Mature_B_cells
P3TLH_TGGCCAGAGGAGTTTA_1	-2.2252	-40.8164	Hepatocytes
P3TLH_CTGAAACCAAGGCTCC_1	26.9566	-21.5047	Hepatocytes
P1TLH_TACCTATAGGACAGCT_1	45.0481	43.0755	Inflammatory_Macs
P1TLH_TAGAGCTTCGTAGGAG_1	36.1881	62.0258	Inflammatory_Macs
P3TLH_CTAGCCTCAATTCCTT_1	-9.98147	-36.4722	Hepatocytes
P3TLH_ACCCACTGTGGGTATG_1	-23.7959	-4.30503	Hepatocytes
P3TLH_TGCGCAGGTTCGCGAC_1	-28.2005	-18.0412	Hepatocytes
P4TLH_CACCACTTCAAAGTAG_1	26.3746	36.4282	Non-inflammatory_Macs
P5TLH_CCTCAGTGTCCGCTGA_1	26.3164	72.5555	Inflammatory_Macs
P4TLH_AGGTCCGTCGATGAGG_1	-17.3082	36.8593	AlfaBetaT
P2TLH_CAGCGACCATAGGATA_1	46.3887	-58.3242	Hepatocytes
P2TLH_CTCGGGACATTGCGGC_1	48.2919	-38.3693	Hepatocytes
P5TLH_TCCCGATTCTACTATC_1	-24.3447	46.7779	AlfaBetaT
P3TLH_AGCCTAATCTAGAGTC_1	64.592	-10.6966	Portal_endothelial
P3TLH_CAGCGACCAGCCTTTC_1	-0.868698	-35.2635	Hepatocytes
P1TLH_TCGTACCTCACGCATA_1	-36.7163	32.7285	GamaDetaT
P3TLH_CAAGAAATCCAGTAGT_1	70.4529	-11.5427	Periportal_LSECs
P1TLH_CGTAGGCTCTGTCTCG_1	56.7142	24.8138	Central_venous_LSECs
P3TLH_GACTGCGTCACAACGT_1	21.3445	32.492	Non-inflammatory_Macs
P4TLH_GCCAAATCAACACGCC_1	-64.4042	-7.93488	Plasma_cells
P5TLH_CGTTCTGAGATACACA_1	-18.8284	44.728	AlfaBetaT
P5TLH_CTCTAATAGGGTGTTG_1	45.6706	-27.6444	Inflammatory_Macs
P1TLH_CGTAGGCAGTTGTAGA_1	4.40446	-79.7828	Hepatocytes
P3TLH_CAGGTGCAGATCTGAA_1	-0.073478	-53.7995	Hepatocytes
P5TLH_TTTCCTCAGTGGTAAT_1	26.4264	74.4753	Inflammatory_Macs
P3TLH_CCTCTGAAGCTCTCGG_1	-0.466195	-35.629	Hepatocytes
P4TLH_ACTTGTTTCAATCTCT_1	-61.9345	20.5233	NK_like
P3TLH_AGATCTGAGCTACCGC_1	71.605	-11.6602	Periportal_LSECs
P2TLH_TCTGAGAAGTACGTTC_1	19.6642	31.0502	Non-inflammatory_Macs
P1TLH_CAGGTGCTCTTTACAC_1	-24.9439	25.4167	AlfaBetaT
P3TLH_TTGTAGGTCTCTTATG_1	-24.215	-16.6016	Hepatocytes
P3TLH_AATCGGTGTAGCACGA_1	-6.38361	-53.9035	Hepatocytes
P3TLH_CGGACTGTCTACCAGA_1	22.7255	45.8147	Non-inflammatory_Macs
P5TLH_ATGGGAGGTCGTCTTC_1	47.6117	2.178	Periportal_LSECs
P4TLH_AACCATGAGATGCCTT_1	30.7877	65.0429	Inflammatory_Macs
P3TLH_TGACTAGCATACGCTA_1	-17.2406	-18.8062	Hepatocytes
P2TLH_GTCGTAACACCCATGG_1	42.8877	-58.5483	Hepatocytes
P1TLH_GACACGCCAGCGATCC_1	61.798	21.9616	Central_venous_LSECs
P3TLH_TGACGGCCACTTCTGC_1	-14.8627	-49.5526	Hepatocytes
P2TLH_TCCACACAGTACGTTC_1	53.4569	-35.153	Hepatocytes
P2TLH_CCTTCGATCAAGCCTA_1	45.8218	40.8263	Inflammatory_Macs
P3TLH_GGTGCGTTCCAACCAA_1	-22.4091	-37.9412	Hepatocytes
P4TLH_CGGACACGTGCAGACA_1	-40.1255	-52.6159	Hepatocytes
P3TLH_AGCTCTCAGCTGGAAC_1	-4.55864	-44.5747	Hepatocytes
P3TLH_GGACAGATCTAGCACA_1	2.6023	-3.63191	Hepatocytes
P5TLH_AACTCCCGTGGAAAGA_1	-18.79	61.8877	AlfaBetaT
P4TLH_AGATCTGCATGTTGAC_1	27.9379	50.505	Inflammatory_Macs
P3TLH_ATTATCCTCAGTCCCT_1	54.8049	-0.745467	Portal_endothelial
P4TLH_CGTAGGCTCATCTGCC_1	14.9517	41.127	Non-inflammatory_Macs
P2TLH_GTGAAGGGTCCGAATT_1	46.4597	-46.188	Hepatocytes
P2TLH_TACGGATCATATGGTC_1	59.1204	-49.3116	Hepatocytes
P2TLH_AAGGCAGTCCCTTGTG_1	48.0189	-52.3728	Hepatocytes
P1TLH_AGGTCCGTCGCCCTTA_1	-37.7698	29.6969	GamaDetaT
P2TLH_ATCATGGAGACCGGAT_1	55.6406	-51.8473	Hepatocytes
P1TLH_CGTCAGGGTCGCTTTC_1	59.5012	23.1892	Central_venous_LSECs
P5TLH_ATGAGGGTCTTCATGT_1	-25.862	40.8233	AlfaBetaT
P3TLH_GTCTTCGAGGCTACGA_1	-22.0554	-47.5416	Hepatocytes
P3TLH_AGATCTGCAGCCACCA_1	44.5408	-4.6508	Hepatic_Stellate_Cells
P5TLH_CACACAAAGAACTCGG_1	20.6791	34.3994	Non-inflammatory_Macs
P3TLH_AGCATACGTAAGAGGA_1	-30.4332	-55.4219	Hepatocytes
P5TLH_AACCGCGTCGTCCGTT_1	-61.3102	47.2388	GamaDetaT
P3TLH_CGTAGCGCAGCCTGTG_1	-4.70865	-12.5171	Hepatocytes
P1TLH_TTTGTCAGTCAAAGCG_1	37.7938	25.4209	Non-inflammatory_Macs
P3TLH_GAACCTAAGACCTAGG_1	-20.5087	-15.8635	Hepatocytes
P5TLH_GTTCTCGAGTCGTACT_1	65.9907	16.3691	Central_venous_LSECs
P3TLH_AGCTTGATCCTATTCA_1	-8.99546	-6.95304	Hepatocytes
P5TLH_GGACATTAGTATGACA_1	-57.8207	-10.1874	Plasma_cells
P5TLH_TGCTGCTAGATCGATA_1	-65.7088	-42.2771	Erythroid_cells
P5TLH_CCCAATCGTCAGTGGA_1	9.60994	14.5093	Mature_B_cells
P4TLH_ACTTACTCAACACGCC_1	-63.6816	22.4957	NK_like
P4TLH_TCGCGTTTCAAAGTAG_1	38.331	55.6354	Inflammatory_Macs
P3TLH_CACACTCTCTGGGCCA_1	2.89743	-28.2789	Hepatocytes
P3TLH_AACACGTGTAAACGCG_1	-1.96035	-49.621	Hepatocytes
P3TLH_GCAAACTAGAGTACAT_1	-1.19188	-2.981	Hepatocytes
P3TLH_GTCATTTGTGTGACGA_1	16.2901	-20.0983	Hepatocytes
P2TLH_TGGTTCCAGGCGATAC_1	55.6711	-42.8827	Hepatocytes
P2TLH_TACAGTGGTGGTCCGT_1	49.5346	-63.0883	Hepatocytes
P3TLH_CGAGAAGAGTACGTAA_1	-12.1009	-25.4486	Hepatocytes
P3TLH_CCTTCCCTCACCCTCA_1	-8.42867	-18.7443	Hepatocytes
P3TLH_ATGCGATGTTGATTGC_1	10.6124	-37.9503	Hepatocytes
P1TLH_ATGAGGGTCTGTCAAG_1	5.22363	-78.0348	Hepatocytes
P4TLH_CGAGCACTCACTCCTG_1	73.5285	4.68954	Central_venous_LSECs
P2TLH_AGATTGCAGAAGGACA_1	-71.2295	-13.0922	Plasma_cells
P3TLH_AGCGTATTCACCTCGT_1	2.18382	-10.8498	Hepatocytes
P4TLH_TGCCCTAAGACTGGGT_1	30.5893	33.704	Non-inflammatory_Macs
P3TLH_TAGAGCTGTGGGTATG_1	-17.7513	-55.5652	Hepatocytes
P1TLH_CGACCTTAGTCTTGCA_1	-22.2486	24.0016	AlfaBetaT
P3TLH_TTGCCGTTCGATGAGG_1	-18.8915	-48.9998	Hepatocytes
P5TLH_CTGAAGTAGGCTCTTA_1	29.643	76.6906	Inflammatory_Macs
P2TLH_AGAATAGTCCACGTGG_1	60.6313	-50.5966	Hepatocytes
P1TLH_TGAGGGACAAATACAG_1	-50.7034	10.0164	NK_like
P4TLH_GTAACGTCAATCCGAT_1	48.6979	7.67481	Periportal_LSECs
P3TLH_GGCCGATCAATGAAAC_1	54.2361	-1.64443	Periportal_LSECs
P5TLH_TTGGCAATCTGAGGGA_1	-25.0139	51.1148	AlfaBetaT
P2TLH_TTAGGACCAAGAAAGG_1	32.6589	31.0233	Non-inflammatory_Macs
P2TLH_GTCACGGGTAGTAGTA_1	49.7156	-34.7757	Hepatocytes
P5TLH_GTTAAGCAGGCTAGCA_1	-9.53412	66.1093	AlfaBetaT
P2TLH_ACTGTCCTCTTCAACT_1	-64.2556	-16.3923	Plasma_cells
P4TLH_ATTACTCAGATCCCGC_1	-61.161	-11.4305	Plasma_cells
P1TLH_TCTCATAAGCGATCCC_1	39.6324	64.3341	Inflammatory_Macs
P4TLH_TGCGCAGGTCATACTG_1	-38.1865	11.9709	Plasma_cells
P5TLH_GGCTCGAAGTGTGAAT_1	65.2066	-0.260551	Periportal_LSECs
P1TLH_TAGACCATCATCTGCC_1	-17.4718	22.8086	AlfaBetaT
P5TLH_CTTACCGAGATCGATA_1	-56.5521	-7.72812	Plasma_cells
P2TLH_GTGCAGCAGTCCGGTC_1	43.7334	-47.5106	Hepatocytes
P3TLH_ATCGAGTGTTTACTCT_1	-11.6349	-42.9327	Hepatocytes
P1TLH_TTATGCTGTAGCTGCC_1	39.074	59.6402	Inflammatory_Macs
P3TLH_AGCATACCAAATACAG_1	64.4532	-9.90536	Portal_endothelial
P3TLH_GGGAGATGTCTCTCGT_1	5.52637	-48.4661	Hepatocytes
P3TLH_ACACCGGTCTCATTCA_1	65.8211	-11.6673	Portal_endothelial
P5TLH_TTGTAGGAGAGTCGGT_1	-17.9084	47.2572	AlfaBetaT
P4TLH_TAAGAGATCAGCAACT_1	31.1129	53.8875	Inflammatory_Macs
P1TLH_ATGAGGGGTATATCCG_1	-50.6392	12.2902	NK_like
P3TLH_GGCGACTGTAGCGCAA_1	11.6276	-39.4257	Hepatocytes
P3TLH_GAACATCAGGCTACGA_1	-11.4319	-36.8691	Hepatocytes
P3TLH_TCGTACCGTTGGACCC_1	-21.8414	-41.5822	Hepatocytes
P5TLH_GGCGACTGTAGGAGTC_1	58.8438	-1.68578	Periportal_LSECs
P1TLH_TTCTACACATTGGTAC_1	28.6813	59.7499	Inflammatory_Macs
P1TLH_CACACCTCACGGTGTC_1	3.25792	-80.0284	Hepatocytes
P3TLH_CGAGAAGAGAGGGATA_1	17.8662	-18.1218	Hepatocytes
P4TLH_TCTCATAGTTAAAGTG_1	30.4843	35.1423	Non-inflammatory_Macs
P1TLH_CCTAAAGCAGCGATCC_1	5.20627	-80.2334	Hepatocytes
P1TLH_ATGAGGGAGGAACTGC_1	66.6162	22.7567	Central_venous_LSECs
P3TLH_ATGGGAGAGGAGTTGC_1	-8.00146	-26.5061	Hepatocytes
P3TLH_GACGGCTAGTTATCGC_1	-11.4619	-36.7738	Hepatocytes
P5TLH_GTCTTCGAGTGGTCCC_1	-12.4248	54.5657	AlfaBetaT
P3TLH_TACTTACCAAAGAATC_1	22.7347	-20.3933	Hepatocytes
P3TLH_CACACTCGTCGCGAAA_1	65.14	-13.51	Portal_endothelial
P4TLH_GAAACTCTCTAACTGG_1	36.5098	57.5237	Inflammatory_Macs
P4TLH_GAACGGATCCACTCCA_1	35.2172	2.12071	Cholangiocytes
P3TLH_GTGCGGTTCAGCTTAG_1	67.2816	7.00273	Portal_endothelial
P2TLH_GCGCAACTCCGTAGTA_1	-65.0397	-19.0985	Plasma_cells
P2TLH_GGGAGATCAGGGTATG_1	29.2902	0.297353	Plasma_cells
P5TLH_GTACTTTGTACAGCAG_1	-38.3275	61.0206	GamaDetaT
P5TLH_TCAGGTATCGAATGCT_1	-11.7316	64.9355	AlfaBetaT
P5TLH_CAGCCGATCTTACCTA_1	-64.2215	-41.2191	Erythroid_cells
P5TLH_AACTGGTCACATCCAA_1	10.6645	15.1662	Mature_B_cells
P4TLH_CACCTTGAGAGCTGGT_1	-47.3345	28.7586	NK_like
P1TLH_GACCAATAGCGTAATA_1	-24.9354	23.4215	AlfaBetaT
P3TLH_TACCTATGTCCGTGAC_1	0.99366	-56.627	Hepatocytes
P4TLH_TTGAACGGTTCTGAAC_1	-9.69033	34.1953	AlfaBetaT
P3TLH_TCCCGATGTGTCTGAT_1	-21.4399	-9.45782	Hepatocytes
P5TLH_GGAGCAATCGAATGCT_1	61.1081	-5.24996	Periportal_LSECs
P5TLH_TTGAACGTCGAACTGT_1	-42.8543	52.0622	GamaDetaT
P2TLH_TGCTACCGTTGATTGC_1	59.2143	-54.5774	Hepatocytes
P5TLH_TTCGGTCCATGTTCCC_1	-60.3206	42.665	NK_like
P5TLH_CATATGGGTGAGTGAC_1	-41.9606	52.9795	GamaDetaT
P3TLH_TAAGAGAGTTAGGGTG_1	0.145385	-11.9418	Hepatocytes
P3TLH_GGGATGAAGCGTTTAC_1	-7.92164	-8.29064	Hepatocytes
P5TLH_TTGCCGTCATGGTAGG_1	21.559	69.0993	Inflammatory_Macs
P4TLH_CTAATGGCATGTCTCC_1	-21.6809	37.0768	AlfaBetaT
P3TLH_ATTGGTGGTAGGGTAC_1	-0.142028	-52.5167	Hepatocytes
P4TLH_CCTTACGGTTAGGGTG_1	-56.4249	20.0224	NK_like
P5TLH_CCGGTAGAGTGGGATC_1	-64.3748	43.4499	NK_like
P3TLH_AATCGGTAGGAGCGTT_1	5.31996	-13.5629	Hepatocytes
P2TLH_TGGGCGTAGGCTAGCA_1	-63.8471	-21.3581	Plasma_cells
P5TLH_ACGATACAGGTTCCTA_1	25.8007	73.2041	Inflammatory_Macs
P5TLH_CAGTCCTTCCTCAACC_1	20.741	-65.2901	Hepatocytes
P3TLH_CCTTCCCTCATCGCTC_1	28.5255	-21.4288	Hepatocytes
P3TLH_GATTCAGGTGTGGTTT_1	9.32733	-33.3506	Hepatocytes
P3TLH_CAGAATCTCCCATTTA_1	-10.0371	-36.0225	Hepatocytes
P5TLH_CATGCCTAGCCAGTTT_1	-41.8606	49.2334	GamaDetaT
P3TLH_TTTGGTTAGATGGCGT_1	-31.1615	-16.4873	Hepatocytes
P5TLH_TTCGAAGTCCGTCATC_1	-67.1967	42.5668	NK_like
P3TLH_TCGGTAATCGTGGGAA_1	-20.1124	-59.9778	Hepatocytes
P3TLH_CTAGAGTCAACTTGAC_1	41.0719	-60.6659	Hepatocytes
P5TLH_CCATGTCTCTGGTGTA_1	-66.0619	-41.2833	Erythroid_cells
P2TLH_CTAATGGAGCAGGTCA_1	40.9921	-52.9667	Hepatocytes
P4TLH_CGCTTCAGTTCCTCCA_1	-50.1224	28.3495	GamaDetaT
P1TLH_GACAGAGAGAAACCGC_1	-37.6759	-52.0892	Hepatocytes
P5TLH_TGCACCTAGTGGTAAT_1	19.0169	-67.0689	Hepatocytes
P1TLH_CGTTGGGGTATTACCG_1	-45.599	8.7309	NK_like
P5TLH_CACAAACGTTCCGTCT_1	33.4004	33.8692	Non-inflammatory_Macs
P5TLH_GGATGTTGTGCACGAA_1	24.0449	75.1988	Inflammatory_Macs
P1TLH_TGGGAAGGTGAAATCA_1	-26.366	20.5292	AlfaBetaT
P3TLH_CGTTAGATCGCCAAAT_1	5.89062	-37.6308	Hepatocytes
P4TLH_ACGCAGCGTACCGCTG_1	-6.58302	31.498	AlfaBetaT
P3TLH_TTTCCTCAGCGGCTTC_1	-25.8617	-44.9765	Hepatocytes
P4TLH_CATTCGCCATACTACG_1	-0.95982	35.9495	AlfaBetaT
P1TLH_ACCAGTAAGCCTCGTG_1	69.8064	23.4719	Central_venous_LSECs
P3TLH_TTCTCAAGTCCAGTGC_1	-30.9801	-56.6918	Hepatocytes
P3TLH_GCCTCTACACTATCTT_1	-20.7839	-6.7567	Hepatocytes
P1TLH_CCCAGTTCACAGTCGC_1	5.95915	13.2516	Mature_B_cells
P1TLH_ACGAGGAGTGCGAAAC_1	4.70514	-78.7464	Hepatocytes
P5TLH_CCTTCCCTCGCCTGAG_1	-24.7296	40.966	GamaDetaT
P3TLH_CCAATCCGTTCCCGAG_1	-15.7145	-37.3882	Hepatocytes
P1TLH_GTGCATATCTAACTTC_1	-41.5297	14.3896	GamaDetaT
P1TLH_GATCAGTGTGAGGGTT_1	36.0901	62.6177	Inflammatory_Macs
P1TLH_CACCACTGTACGCTGC_1	-22.1554	25.6096	AlfaBetaT
P3TLH_CTTTGCGTCCTAGAAC_1	-3.53738	-4.72521	Hepatocytes
P2TLH_GAGGTGACAGACTCGC_1	-67.1392	-21.1888	Plasma_cells
P4TLH_TAGTGGTGTACCGTAT_1	-9.77111	33.0508	AlfaBetaT
P3TLH_AATCGGTGTGCTCTTC_1	-27.3078	-55.9733	Hepatocytes
P5TLH_CCTACACAGACTCGGA_1	-16.8247	58.4305	AlfaBetaT
P2TLH_ATGTGTGAGTCATCCA_1	43.2018	36.5734	Inflammatory_Macs
P4TLH_TGCCCTACATAAGACA_1	-7.91812	40.0171	AlfaBetaT
P4TLH_AAGGCAGAGCCACGCT_1	-64.3663	18.8223	NK_like
P3TLH_GCTTGAAAGATGCGAC_1	16.2331	59.3017	Inflammatory_Macs
P3TLH_CGCTATCCAGTGACAG_1	-13.9853	-28.0044	Hepatocytes
P1TLH_GGCTCGAAGAAGCCCA_1	38.6945	47.6468	Inflammatory_Macs
P3TLH_GCCAAATGTAGGCATG_1	10.38	-29.2995	Hepatocytes
P5TLH_CATCCACGTTCAGTAC_1	-64.0318	45.4152	NK_like
P2TLH_TAAGAGAGTCGTCTTC_1	52.761	-46.2769	Hepatocytes
P1TLH_TTCTTAGTCTTGTTTG_1	-25.0768	19.2139	AlfaBetaT
P3TLH_CAAGAAAAGGCAGTCA_1	-22.5971	-12.306	Hepatocytes
P3TLH_ATGCGATCATAAGACA_1	-8.14299	-6.52183	Hepatocytes
P2TLH_ACGAGGAAGTGGTAGC_1	22.3965	29.7837	Non-inflammatory_Macs
P2TLH_GCTGCGATCTGTTTGT_1	47.6051	-40.2596	Hepatocytes
P2TLH_TGAGGGAGTTGAGTTC_1	-68.2061	-15.224	Plasma_cells
P3TLH_GTCGGGTGTAACGTTC_1	1.3013	-17.0753	Hepatocytes
P5TLH_TTCTCCTGTCCGAATT_1	18.0943	-70.9444	Hepatocytes
P2TLH_TCTGGAATCTTGTTTG_1	71.7106	13.5377	Central_venous_LSECs
P3TLH_CGGACTGTCAGCATGT_1	-30.9728	-56.3972	Hepatocytes
P5TLH_ATGAGGGAGGGCTCTC_1	-43.4437	47.7411	GamaDetaT
P2TLH_CCTTACGGTCAGGACA_1	-78.7861	-18.8335	Plasma_cells
P2TLH_TACCTATTCGGCTTGG_1	45.3686	-59.3184	Hepatocytes
P3TLH_GGGATGAGTCCGAACC_1	-22.7777	-45.2947	Hepatocytes
P5TLH_AACTCAGTCAGTGCAT_1	-64.0338	-45.4789	Erythroid_cells
P3TLH_CATTATCGTTCAGTAC_1	5.06868	-28.0799	Hepatocytes
P1TLH_GAACGGATCGTATCAG_1	-51.9719	12.1387	NK_like
P3TLH_CTAGAGTAGATGGCGT_1	21.0981	-27.6094	Hepatocytes
P1TLH_AAACGGGGTTCGGGCT_1	-24.5139	25.4329	AlfaBetaT
P3TLH_AGAGTGGGTCAGAGGT_1	68.7676	-1.72561	Periportal_LSECs
P3TLH_TTAGTTCGTCGTTGTA_1	-13.4829	-55.4477	Hepatocytes
P3TLH_CTAGTGAGTAAGTGTA_1	-19.2024	-54.0693	Hepatocytes
P5TLH_ATGTGTGGTAGCCTAT_1	-54.3264	43.0705	NK_like
P4TLH_ATGGGAGTCGCCGTGA_1	-59.6223	22.0079	NK_like
P3TLH_GCATGATAGTTCCACA_1	38.3389	1.72676	Cholangiocytes
P3TLH_GATCGATTCAAGGTAA_1	-18.2927	-17.3293	Hepatocytes
P3TLH_AAAGTAGCATGGAATA_1	22.1885	64.7783	Inflammatory_Macs
P5TLH_GACTGCGAGCAAATCA_1	31.582	72.4295	Inflammatory_Macs
P3TLH_ACAGCTAAGATGAGAG_1	-16.1135	-5.20993	Hepatocytes
P5TLH_ACGATACGTCCTAGCG_1	-43.206	49.9683	GamaDetaT
P5TLH_TTGCGTCCAATGGTCT_1	-26.3067	63.3427	GamaDetaT
P2TLH_CATCGAAAGCGCTTAT_1	17.1341	32.4078	Non-inflammatory_Macs
P3TLH_GATCAGTTCACAATGC_1	-20.9323	-40.626	Hepatocytes
P2TLH_CCTTTCTAGGACAGAA_1	45.88	-48.0853	Hepatocytes
P1TLH_CCCTCCTTCTCTTATG_1	-25.7287	25.0688	AlfaBetaT
P4TLH_ACAGCCGTCGAACTGT_1	27.9555	55.2341	Inflammatory_Macs
P5TLH_GACACGCCAAAGTCAA_1	54.2723	2.00782	Portal_endothelial
P2TLH_ATCTGCCCATGTCGAT_1	-59.6552	-16.8161	Plasma_cells
P3TLH_GATCGCGCAACTTGAC_1	-11.325	-14.3967	Hepatocytes
P5TLH_TCCACACCATTGGGCC_1	22.647	75.167	Inflammatory_Macs
P1TLH_GTACTCCCAGATGGGT_1	-25.7077	25.5975	AlfaBetaT
P5TLH_CCTTTCTGTAAATACG_1	-65.216	-43.4327	Erythroid_cells
P5TLH_AGAGCTTTCATCACCC_1	58.5595	1.20957	Periportal_LSECs
P5TLH_CTAACTTAGCTACCGC_1	-51.0862	43.8334	NK_like
P1TLH_CTGTTTAAGGAATGGA_1	68.7165	23.6169	Central_venous_LSECs
P3TLH_TCGTACCAGGCACATG_1	38.017	0.774115	Cholangiocytes
P5TLH_CGCGTTTGTGATAAAC_1	-38.4206	56.4049	GamaDetaT
P2TLH_ACGTCAATCTGTCTAT_1	-60.0253	-16.772	Plasma_cells
P3TLH_AAATGCCGTGACAAAT_1	31.7507	64.8968	Inflammatory_Macs
P4TLH_CTAGCCTGTCACTGGC_1	-59.7317	21.3228	NK_like
P1TLH_ACTGATGCATAAGACA_1	38.4959	64.4981	Inflammatory_Macs
P3TLH_GTTCGGGCAGACAGGT_1	-21.0133	-50.3435	Hepatocytes
P5TLH_GCATGTATCTCGTATT_1	-40.03	48.4357	GamaDetaT
P2TLH_GACGCGTGTGTGACGA_1	-67.5287	-21.4652	Plasma_cells
P5TLH_GGTGTTATCCAAACTG_1	-19.2197	62.3596	AlfaBetaT
P5TLH_AAAGCAATCTTCTGGC_1	-53.9912	43.5117	NK_like
P2TLH_AGATTGCAGTAGTGCG_1	74.0559	-1.94643	Periportal_LSECs
P2TLH_GAATGAATCCGTCATC_1	-63.4078	-11.5941	Plasma_cells
P5TLH_AAGCCGCGTGATAAAC_1	-43.1524	52.0014	GamaDetaT
P4TLH_GTCACGGAGGAGTAGA_1	-24.8666	32.7121	AlfaBetaT
P4TLH_AATCCAGTCAGCTTAG_1	-62.9988	27.2548	NK_like
P3TLH_CAACCTCAGCTAGGCA_1	-1.65954	-14.9462	Hepatocytes
P5TLH_GGTGTTATCGTTTGCC_1	-19.5536	53.0966	AlfaBetaT
P3TLH_AAGCCGCGTGATAAAC_1	15.189	-20.5254	Hepatocytes
P1TLH_GCACATAGTTCGTTGA_1	-21.7899	22.5147	AlfaBetaT
P5TLH_GGGTTGCCATGTCGAT_1	19.8876	-64.6576	Hepatocytes
P5TLH_AGCATACAGGGTCTCC_1	-24.0813	65.2034	GamaDetaT
P3TLH_AAACGGGTCGGAGGTA_1	35.957	46.9078	Inflammatory_Macs
P4TLH_CTCGAGGAGGTTACCT_1	-13.3141	31.1881	AlfaBetaT
P3TLH_TGACTAGTCCCTTGTG_1	17.1664	-29.5765	Hepatocytes
P1TLH_TCTTCGGAGAAACGCC_1	59.992	8.02971	Central_venous_LSECs
P5TLH_AGACGTTGTTCAGGCC_1	50.0237	-5.98582	Hepatic_Stellate_Cells
P4TLH_CCAGCGATCACAGGCC_1	68.1941	14.5905	Central_venous_LSECs
P2TLH_ACTTGTTGTTGATTGC_1	-75.8081	-12.7947	Plasma_cells
P5TLH_CAGCCGATCCGCGTTT_1	-22.1642	59.4398	AlfaBetaT
P3TLH_TTTCCTCCACCAGGTC_1	-21.8116	-14.7424	Hepatocytes
P5TLH_CTAGCCTCAAGACACG_1	-16.4456	47.1478	AlfaBetaT
P5TLH_CAAGGCCCACCCATTC_1	-18.9548	55.6175	AlfaBetaT
P2TLH_CTACGTCAGTTAGCGG_1	74.54	-1.53606	Periportal_LSECs
P2TLH_TGACAACAGCCAACAG_1	55.3623	-44.0614	Hepatocytes
P4TLH_CATCGGGCATTCTTAC_1	4.48604	17.3391	Mature_B_cells
P4TLH_GAATAAGGTCACTTCC_1	20.9214	-73.1806	Hepatocytes
P2TLH_CATGACACATCTACGA_1	61.9796	-6.12021	Periportal_LSECs
P5TLH_TGGCGCAGTAGCTCCG_1	19.3732	68.8475	Inflammatory_Macs
P5TLH_TGGTTAGTCCGAACGC_1	25.1746	71.2447	Inflammatory_Macs
P5TLH_GTCACGGCATGCTAGT_1	12.6064	-71.1512	Hepatocytes
P3TLH_CGATGTAGTCTGCAAT_1	-9.55269	-42.3615	Hepatocytes
P5TLH_GTCCTCAAGAGTAAGG_1	-25.9227	61.5112	GamaDetaT
P2TLH_GTCCTCAGTCATATCG_1	55.9046	-2.63051	Periportal_LSECs
P4TLH_TCTTTCCGTATATGGA_1	-32.3487	17.7781	AlfaBetaT
P4TLH_GGACGTCAGTGTGAAT_1	25.6409	56.5113	Inflammatory_Macs
P2TLH_CGAATGTAGTCCGGTC_1	64.8823	-12.7374	Portal_endothelial
P4TLH_CTCCTAGTCGTAGGTT_1	-58.2501	17.5943	NK_like
P5TLH_TGTGGTACAATGGAGC_1	55.5596	3.38262	Portal_endothelial
P3TLH_CGAACATAGCTCCTCT_1	-6.88706	-9.66063	Hepatocytes
P4TLH_AGATTGCGTCAAGCGA_1	4.97783	23.0236	Mature_B_cells
P4TLH_ACATACGGTGGTCCGT_1	-5.28006	35.2727	AlfaBetaT
P5TLH_CGCCAAGGTCTACCTC_1	30.5335	46.9438	Inflammatory_Macs
P3TLH_GTGCATAGTTCCCTTG_1	-31.8816	-60.6677	Hepatocytes
P5TLH_ATAAGAGAGATAGTCA_1	-63.281	44.622	NK_like
P1TLH_TACTTACCACGAGAGT_1	-45.292	8.32694	NK_like
P2TLH_CATATGGAGGATGGAA_1	-67.8223	-23.6202	Plasma_cells
P1TLH_CCATGTCTCTGTCTCG_1	15.4022	39.4659	Non-inflammatory_Macs
P3TLH_GTTTCTAGTTCAGACT_1	-20.5052	-62.2649	Hepatocytes
P1TLH_GGACAGAAGAGCTATA_1	-12.8894	18.2313	AlfaBetaT
P1TLH_CCGGTAGCATACAGCT_1	37.5421	61.3535	Inflammatory_Macs
P1TLH_TAGAGCTGTTCGTTGA_1	39.5508	26.8395	Non-inflammatory_Macs
P4TLH_CTAGAGTCACTCAGGC_1	-35.8437	15.946	AlfaBetaT
P5TLH_CATCGAAAGAAACCGC_1	-59.0404	44.4608	NK_like
P3TLH_ACTTACTGTGCACTTA_1	-14.8879	0.518887	Hepatocytes
P1TLH_CAGTCCTAGTGTTTGC_1	43.2647	48.5334	Inflammatory_Macs
P3TLH_AACTCCCTCACGGTTA_1	27.3183	30.7039	Non-inflammatory_Macs
P3TLH_TCACAAGCACGGTGTC_1	18.2078	-22.2528	Hepatocytes
P3TLH_TGCACCTAGGAATCGC_1	-17.1136	-55.6647	Hepatocytes
P2TLH_CGTGTCTCATTTGCCC_1	-70.1017	-16.7426	Plasma_cells
P1TLH_CTAAGACAGCGCCTCA_1	59.2455	8.52455	Central_venous_LSECs
P4TLH_AGCGGTCGTAAGGGAA_1	-40.0897	-51.5612	Hepatocytes
P3TLH_ACTTTCACATACTCTT_1	19.5985	57.4013	Inflammatory_Macs
P5TLH_GCATACATCACAATGC_1	-39.572	60.2809	GamaDetaT
P2TLH_TCGCGTTAGACTTGAA_1	-56.8293	-5.2316	Plasma_cells
P1TLH_CGGGTCAAGGCCGAAT_1	43.2018	44.6988	Inflammatory_Macs
P4TLH_AAAGTAGAGGTTCCTA_1	-61.8896	21.0947	NK_like
P3TLH_AGTGGGAAGACTAGGC_1	-14.3541	0.824922	Hepatocytes
P5TLH_GACCTGGTCGCCATAA_1	-14.5546	58.4323	AlfaBetaT
P3TLH_CATTCGCCATCAGTAC_1	-16.381	-19.0334	Hepatocytes
P2TLH_AGGCCACGTGCACCAC_1	51.5146	-57.741	Hepatocytes
P3TLH_CACATAGAGCAGATCG_1	68.4383	-8.67257	Portal_endothelial
P5TLH_CTGCGGAAGTGGTAAT_1	-62.1989	38.5948	NK_like
P1TLH_CTTACCGTCGTCTGAA_1	75.6243	4.19205	Central_venous_LSECs
P3TLH_AACGTTGTCACAAACC_1	5.17513	-44.9721	Hepatocytes
P4TLH_ATCGAGTCAATCCGAT_1	-54.8026	-14.7292	Plasma_cells
P3TLH_ACATCAGGTTCTGGTA_1	-1.94949	-21.5424	Hepatocytes
P3TLH_GAGCAGACAGTCAGCC_1	26.5061	-18.416	Hepatocytes
P1TLH_CTTACCGCAATGGATA_1	-15.3215	20.8051	AlfaBetaT
P3TLH_TCAGGTAAGGGTTTCT_1	-15.2595	-14.236	Hepatocytes
P4TLH_TGGTTCCCAGGGATTG_1	-63.7473	16.147	NK_like
P5TLH_CGAACATTCTGCAAGT_1	33.7597	1.14143	Cholangiocytes
P3TLH_GGACGTCAGCAAATCA_1	-10.5355	-14.3817	Hepatocytes
P5TLH_CGGAGCTCATGCGCAC_1	10.217	14.2825	Mature_B_cells
P2TLH_ACTTGTTCAGTGAGTG_1	59.3493	-54.2297	Hepatocytes
P2TLH_TCATTTGCAGTGGAGT_1	-59.7779	-18.9241	Plasma_cells
P3TLH_ACGTCAAGTTACGCGC_1	16.8215	-21.5858	Hepatocytes
P3TLH_ACGATGTAGCTAACTC_1	-33.5882	-61.1854	Hepatocytes
P5TLH_GACACGCCAAATCCGT_1	-11.6372	56.8514	AlfaBetaT
P5TLH_TATTACCGTACTCTCC_1	57.691	0.0808348	Portal_endothelial
P4TLH_CTTCTCTAGGCCATAG_1	-5.95534	30.9633	AlfaBetaT
P3TLH_TTGAACGAGGTGATTA_1	16.2547	54.1935	Inflammatory_Macs
P4TLH_ACCCACTCAATGGAGC_1	27.2102	63.3148	Inflammatory_Macs
P2TLH_AGAGCGAAGAACAATC_1	-66.162	-6.36408	Plasma_cells
P3TLH_TACGGGCCAGTCCTTC_1	-7.4483	-18.4208	Hepatocytes
P3TLH_GACACGCAGCTAGTTC_1	-27.9603	-25.7881	Hepatocytes
P5TLH_CATGGCGCAGGGTATG_1	75.9889	3.46924	Portal_endothelial
P3TLH_ATCCGAAAGTTACCCA_1	-9.31357	-2.66206	Hepatocytes
P5TLH_CTCGAGGAGTCGCCGT_1	66.1042	16.3066	Central_venous_LSECs
P4TLH_GAACCTACAATGAATG_1	-57.8725	21.186	NK_like
P2TLH_GTACGTAAGAGCTGCA_1	56.5698	-45.1807	Hepatocytes
P1TLH_GTGCTTCGTGCACCAC_1	36.7979	25.0002	Non-inflammatory_Macs
P1TLH_CTTTGCGAGGATGTAT_1	39.3658	27.2339	Non-inflammatory_Macs
P1TLH_CATCCACCATGAAGTA_1	-18.2454	24.3959	AlfaBetaT
P3TLH_TCATTACAGTACACCT_1	-9.54921	-30.861	Hepatocytes
P2TLH_AGTGGGAAGGGAACGG_1	52.5163	-33.2687	Hepatocytes
P3TLH_ACGGCCATCGGATGGA_1	68.2366	14.0798	Central_venous_LSECs
P1TLH_CTAGAGTCAGCTGTGC_1	-22.8641	35.9774	AlfaBetaT
P5TLH_CGTCTACCAGTATCTG_1	18.9361	-63.9774	Hepatocytes
P5TLH_GTAGGCCAGTGCGTGA_1	-11.7032	63.379	AlfaBetaT
P3TLH_AGGCCACAGTGTTAGA_1	-12.2969	-38.3857	Hepatocytes
P3TLH_CGGACTGCAAACTGCT_1	-16.7069	-38.3152	Hepatocytes
P3TLH_CGTGTAAAGTGGGATC_1	-23.267	-29.8535	Hepatocytes
P4TLH_CGGCTAGAGCGATTCT_1	23.6976	63.892	Inflammatory_Macs
P1TLH_CCTTACGCAGGGATTG_1	-50.8434	12.439	NK_like
P3TLH_AGACGTTTCAGTTAGC_1	-5.98695	-52.9453	Hepatocytes
P5TLH_ACACCCTCAGGTTTCA_1	19.9335	-68.1545	Hepatocytes
P3TLH_CCTTCCCCAGCTCGCA_1	17.0863	-18.9268	Hepatocytes
P4TLH_GGACGTCGTGAGGGTT_1	-27.3693	37.5019	NK_like
P3TLH_GTGTTAGCATGGAATA_1	-11.2578	-17.1561	Hepatocytes
P3TLH_ATAAGAGAGATGCCTT_1	16.4338	32.0695	Non-inflammatory_Macs
P3TLH_TATGCCCGTCTTCTCG_1	-4.16952	-20.7177	Hepatocytes
P2TLH_GCTGCAGCAGGCTGAA_1	42.312	35.0311	Non-inflammatory_Macs
P3TLH_CTTCTCTAGATGTGTA_1	3.18916	-51.9382	Hepatocytes
P3TLH_ATGCGATAGCGGCTTC_1	-3.95359	-28.5062	Hepatocytes
P5TLH_CACATAGCAAGCCCAC_1	33.222	45.8233	Inflammatory_Macs
P2TLH_AAAGATGGTGTAACGG_1	55.6087	-44.1201	Hepatocytes
P2TLH_TCAGGATTCAGTTCGA_1	42.244	-57.3324	Hepatocytes
P3TLH_CCTATTACAAGTTGTC_1	0.46886	-24.9407	Hepatocytes
P4TLH_AGGTCATTCCGTCATC_1	-0.474688	35.8512	AlfaBetaT
P3TLH_GAATGAAGTCCAGTGC_1	14.6282	-29.8692	Hepatocytes
P2TLH_GCAGCCATCAGTTCGA_1	63.7076	-7.60247	Periportal_LSECs
P5TLH_GAAGCAGAGAGCTTCT_1	-43.113	52.8512	GamaDetaT
P3TLH_AACTTTCTCAACTCTT_1	-4.05323	-28.5193	Hepatocytes
P3TLH_GCATACAGTAGCACGA_1	-6.70701	-34.3971	Hepatocytes
P5TLH_TGGCTGGAGATTACCC_1	-13.9434	47.135	AlfaBetaT
P3TLH_GTTTCTAAGTACGTTC_1	-14.1373	-6.85977	Hepatocytes
P2TLH_ACTATCTTCCCACTTG_1	44.3317	-51.7473	Hepatocytes
P3TLH_TACGGGCAGTGTACCT_1	66.9923	7.46056	Portal_endothelial
P1TLH_TCATTACTCGTAGATC_1	-39.4231	29.547	GamaDetaT
P1TLH_AACCGCGTCGTGGACC_1	-19.4065	24.2984	AlfaBetaT
P3TLH_CGTAGCGTCAGTACGT_1	-31.0223	-18.4426	Hepatocytes
P5TLH_GTTTCTACAGCTCGCA_1	-65.4176	42.7116	NK_like
P3TLH_ATAACGCTCCCACTTG_1	27.0795	-23.7209	Hepatocytes
P5TLH_CTCGAGGAGGGCACTA_1	28.3272	69.2067	Inflammatory_Macs
P4TLH_AAACGGGGTCATACTG_1	-66.3939	-38.4876	GamaDetaT
P2TLH_TAAACCGTCACCGGGT_1	-75.8953	-20.251	Plasma_cells
P3TLH_CGATGGCCAGTTTACG_1	1.80444	-48.6648	Hepatocytes
P5TLH_TTCCCAGGTGGGTATG_1	-23.4022	44.6428	AlfaBetaT
P2TLH_AGTGGGATCCGAACGC_1	36.7315	1.4465	Cholangiocytes
P1TLH_CGTTGGGAGCTTTGGT_1	48.8822	7.87492	Periportal_LSECs
P2TLH_GATGAGGTCCTTTCTC_1	56.0814	-50.8509	Hepatocytes
P4TLH_GGGCACTAGACACTAA_1	31.4275	36.8837	Non-inflammatory_Macs
P4TLH_GCAAACTTCTGTGCAA_1	-44.0744	28.6902	GamaDetaT
P5TLH_TCAGCAATCTAACTCT_1	-34.0093	57.6901	GamaDetaT
P2TLH_TCTGGAACAGGGTACA_1	57.068	-46.1477	Hepatocytes
P3TLH_GCTGGGTCAGACGCTC_1	-11.2969	-61.9179	Hepatocytes
P1TLH_GAACATCCATCGACGC_1	63.829	20.7152	Central_venous_LSECs
P3TLH_CTACACCCACAAGACG_1	-3.7933	-5.33117	Hepatocytes
P5TLH_GTTCATTCAGATCGGA_1	-36.7074	52.905	GamaDetaT
P3TLH_ACTGATGCACGGCTAC_1	-22.4178	-18.1622	Hepatocytes
P2TLH_ACCAGTAGTTATTCTC_1	42.3091	-51.9582	Hepatocytes
P3TLH_TAGACCAAGCTCTCGG_1	-19.89	-3.28668	Hepatocytes
P5TLH_CCTTTCTCAATGGTCT_1	28.3635	75.4171	Inflammatory_Macs
P3TLH_AGCAGCCTCGACCAGC_1	-15.9338	-43.9847	Hepatocytes
P2TLH_CTCATTATCCAAACAC_1	44.5911	-63.5886	Hepatocytes
P2TLH_CAGTCCTGTACTTGAC_1	67.6286	1.21008	Periportal_LSECs
P3TLH_GCGCAGTTCTAACTCT_1	-13.4886	-42.075	Hepatocytes
P3TLH_CGCTTCAAGTGTTTGC_1	17.1421	-32.5477	Hepatocytes
P5TLH_CGTCCATGTCAAAGAT_1	-39.1188	54.03	GamaDetaT
P4TLH_ATTATCCAGCTGGAAC_1	-56.2118	20.041	NK_like
P3TLH_GTGCGGTGTTCGTGAT_1	-30.1554	-51.4691	Hepatocytes
P3TLH_TGTGTTTAGTTAAGTG_1	8.96289	-37.6815	Hepatocytes
P2TLH_CGTCAGGCACGCCAGT_1	-65.8067	-15.306	Plasma_cells
P4TLH_AAACGGGAGCGTTTAC_1	-51.4143	19.5516	Periportal_LSECs
P3TLH_ACGGGTCGTTTGACAC_1	-20.7564	-57.0721	Hepatocytes
P3TLH_AACCATGTCGGAGGTA_1	-9.265	-29.5833	Hepatocytes
P3TLH_CGGACTGGTTTAGCTG_1	64.2011	-10.8147	Portal_endothelial
P2TLH_CCTAAAGGTGTGTGCC_1	49.4799	-40.828	Hepatocytes
P4TLH_AGTGGGATCAGGTTCA_1	-53.9074	25.2747	NK_like
P4TLH_CGACTTCCAACAACCT_1	28.3569	42.4007	Inflammatory_Macs
P5TLH_TCACGAACACGAGGTA_1	-19.8243	53.268	AlfaBetaT
P5TLH_CAAGGCCGTCTTCAAG_1	27.6358	73.5993	Inflammatory_Macs
P5TLH_GTCGTAAGTGTTGGGA_1	-42.3043	48.4854	GamaDetaT
P2TLH_TGCGTGGAGTAAGTAC_1	54.5283	-43.6994	Hepatocytes
P2TLH_TCGTACCTCTTGTTTG_1	-71.0368	-15.1311	Plasma_cells
P2TLH_CAGCTAAGTCCAGTAT_1	41.7674	-54.4606	Hepatocytes
P5TLH_CCTACACGTTGAGTTC_1	-56.9223	47.3088	NK_like
P1TLH_GCGCCAATCTATCCTA_1	38.284	66.9777	Inflammatory_Macs
P5TLH_GATTCAGAGATGCGAC_1	-19.6061	57.0858	AlfaBetaT
P5TLH_GGGCACTGTCGATTGT_1	59.9888	-3.04363	Periportal_LSECs
P5TLH_GCATACATCGAACGGA_1	68.6855	3.50109	Portal_endothelial
P3TLH_AAGGTTCAGGCTAGGT_1	-1.96875	-18.4298	Hepatocytes
P3TLH_GAGCAGAAGGGTATCG_1	-26.2724	-18.6053	Hepatocytes
P1TLH_GTAGTCACATCGGGTC_1	62.302	26.4407	Central_venous_LSECs
P1TLH_TACCTTAGTACCGCTG_1	37.9165	30.6195	Non-inflammatory_Macs
P3TLH_GGACAAGTCAACGCTA_1	-21.437	-13.0775	Hepatocytes
P3TLH_AGTGTCAAGTACTTGC_1	-29.6767	-10.8578	Hepatocytes
P1TLH_CGTCACTAGTACATGA_1	4.38092	-78.5188	Hepatocytes
P4TLH_TGTGTTTGTACCTACA_1	20.9084	-73.154	Hepatocytes
P3TLH_AAGGTTCAGGCAGTCA_1	-1.43791	-47.3485	Hepatocytes
P3TLH_CACACTCGTGTTCGAT_1	18.2185	-30.1352	Hepatocytes
P3TLH_AACCATGCATCCCACT_1	64.1109	-12.0472	Portal_endothelial
P3TLH_CGGCTAGTCTACCAGA_1	69.5448	-9.34049	Portal_endothelial
P3TLH_CTCGTCAGTAACGCGA_1	10.0796	55.9477	Inflammatory_Macs
P3TLH_ATCATGGCATTTGCTT_1	-21.5358	-7.97454	Hepatocytes
P2TLH_CCTTCGAGTAACGTTC_1	42.7439	-1.90974	Periportal_LSECs
P3TLH_GTGGGTCGTTACAGAA_1	-9.04082	-55.3068	Hepatocytes
P3TLH_GAGTCCGGTTTACTCT_1	-3.33341	-37.1142	Hepatocytes
P3TLH_GATCGTACACAAGTAA_1	-28.043	-28.3106	Hepatocytes
P5TLH_CGCTTCATCAAACAAG_1	30.8463	72.6401	Inflammatory_Macs
P5TLH_AGCTCCTTCAAGGCTT_1	33.0347	48.1177	Inflammatory_Macs
P2TLH_CAAGATCGTCGACTAT_1	53.41	-52.7596	Hepatocytes
P1TLH_CGGACACAGATGTGGC_1	39.9636	27.4801	Non-inflammatory_Macs
P4TLH_CACAAACAGTACGACG_1	14.8803	31.1176	Non-inflammatory_Macs
P4TLH_AGATTGCGTGTTCTTT_1	-51.1205	19.2586	GamaDetaT
P4TLH_CGTCTACGTGGCTCCA_1	24.8391	37.5606	Non-inflammatory_Macs
P4TLH_ATCATCTAGTGCAAGC_1	24.7466	64.4807	Inflammatory_Macs
P2TLH_ACTTTCACAAATCCGT_1	-72.0568	-14.1937	Plasma_cells
P2TLH_TGAAAGAGTTAAAGAC_1	48.0068	-52.5557	Hepatocytes
P1TLH_GACGCGTAGACCTTTG_1	10.0714	-78.772	Hepatocytes
P3TLH_GTAACGTAGCGAAGGG_1	16.6222	-27.6267	Hepatocytes
P3TLH_CACAGTAGTTCCTCCA_1	-10.0159	-2.11303	Hepatocytes
P3TLH_AAGACCTCATAACCTG_1	17.5059	-30.0805	Hepatocytes
P3TLH_CGGTTAACACATTCGA_1	9.11393	-18.7893	Hepatocytes
P5TLH_TTGGCAAGTTGACGTT_1	-22.9169	51.3226	AlfaBetaT
P3TLH_GCATGCGGTTGCCTCT_1	-3.28918	-55.1778	Hepatocytes
P4TLH_GATGCTATCCTAGGGC_1	27.3231	62.6543	Inflammatory_Macs
P5TLH_TTTGTCATCCACGCAG_1	21.9988	72.6371	Inflammatory_Macs
P3TLH_CTGCCTAAGTGTCCAT_1	-22.0333	-44.375	Hepatocytes
P2TLH_CACAGTAAGTTCGATC_1	51.2906	-56.3516	Hepatocytes
P5TLH_CCACTACTCACCTCGT_1	19.3738	-64.2212	Hepatocytes
P3TLH_GCGCGATCACGGTAAG_1	-18.7021	-10.3543	Hepatocytes
P1TLH_TATCAGGTCTAACCGA_1	-21.9625	22.1957	AlfaBetaT
P3TLH_TGGACGCAGCGAAGGG_1	19.8254	32.9258	Non-inflammatory_Macs
P4TLH_CTAGAGTTCCTTGCCA_1	-58.084	20.6489	NK_like
P5TLH_TCTTTCCAGTTGAGAT_1	-39.0275	54.2241	GamaDetaT
P4TLH_GATGAAAGTGTGAAAT_1	-6.45431	34.7246	AlfaBetaT
P2TLH_ACATGGTTCTATGTGG_1	44.8011	-64.3117	Hepatocytes
P3TLH_TGATTTCAGGCGTACA_1	-14.1083	-14.2496	Hepatocytes
P2TLH_ACTATCTCAGCATGAG_1	50.3373	-48.5908	Hepatocytes
P5TLH_CCATTCGTCAACCATG_1	29.1242	74.3396	Inflammatory_Macs
P3TLH_GCAAACTCAGCTGCAC_1	-15.5654	-2.39194	Hepatocytes
P5TLH_CGATCGGTCTTCAACT_1	-64.1125	42.8558	NK_like
P1TLH_GGCAATTGTCGTGGCT_1	40.4539	64.9326	Inflammatory_Macs
P5TLH_ATCTACTGTCTAGGTT_1	2.58891	-72.6821	Hepatocytes
P2TLH_CGCTATCAGCAACGGT_1	53.4691	-57.3048	Hepatocytes
P2TLH_CAGCTAATCCAGGGCT_1	50.7575	-63.3561	Hepatocytes
P3TLH_ACGCAGCAGGCTCATT_1	36.3602	46.3787	Inflammatory_Macs
P4TLH_AGATCTGGTCGTTGTA_1	-65.1297	19.0179	NK_like
P5TLH_AACTTTCTCTGCAGTA_1	-22.7496	47.9474	AlfaBetaT
P2TLH_CACAGGCAGAGCAATT_1	-72.0035	-12.4722	Plasma_cells
P3TLH_GCTTGAAGTTCCACTC_1	-33.9032	-62.5451	Hepatocytes
P5TLH_CTGGTCTCAATAAGCA_1	-67.1803	43.2654	NK_like
P2TLH_AGAATAGGTCTTGCGG_1	50.8439	-50.5296	Hepatocytes
P3TLH_AAGGAGCTCGGAAACG_1	-17.7624	-0.436923	Hepatocytes
P1TLH_ACCAGTATCTATCCTA_1	58.6044	22.8525	Central_venous_LSECs
P4TLH_GTCCTCAGTGCAGGTA_1	-25.4494	31.2096	AlfaBetaT
P4TLH_CATGCCTGTAATAGCA_1	-6.044	30.3093	AlfaBetaT
P2TLH_CACAGTATCCTATGTT_1	51.5786	1.95295	Periportal_LSECs
P3TLH_TCGGGACTCTGATACG_1	-16.9477	-60.8919	Hepatocytes
P4TLH_AGCGTCGTCTCCGGTT_1	-13.4445	33.1823	AlfaBetaT
P3TLH_GTTCATTAGATCCTGT_1	-23.1703	-30.4041	Hepatocytes
P4TLH_CCTCTGATCGGTGTTA_1	-40.7245	-50.8614	Hepatocytes
P3TLH_GAGGTGATCATGCAAC_1	-17.7141	-44.7646	Hepatocytes
P4TLH_AACTCAGTCTGTGCAA_1	24.6932	64.4224	Inflammatory_Macs
P3TLH_CTGCTGTAGGTAAACT_1	24.0744	-21.144	Hepatocytes
P2TLH_AGGCCACGTAGCGTAG_1	49.4758	-60.7413	Hepatocytes
P3TLH_CCTTACGGTCCGAACC_1	-13.9505	-18.2507	Hepatocytes
P3TLH_GTAACTGAGCAGACTG_1	-19.7984	-66.2452	Hepatocytes
P1TLH_CACATAGCAAAGTGCG_1	-23.4262	19.0966	AlfaBetaT
P2TLH_CTAACTTGTGCGATAG_1	-60.5255	-17.0021	Plasma_cells
P3TLH_CGAGAAGGTCCGTCAG_1	-3.96915	-54.5101	Hepatocytes
P3TLH_TGCCCATAGCGTTTAC_1	-8.81451	-6.83527	Hepatocytes
P5TLH_TCTCATAGTTCACCTC_1	-15.6139	44.755	AlfaBetaT
P3TLH_CGTCCATCAAGAAGAG_1	-27.0568	-17.4331	Hepatocytes
P5TLH_CCTACCATCTTCGGTC_1	48.9844	7.84245	Portal_endothelial
P5TLH_TCCCGATTCACTATTC_1	-17.4135	46.6078	AlfaBetaT
P3TLH_TGACTTTTCTGGCGAC_1	39.2376	2.79955	Cholangiocytes
P5TLH_TGACGGCTCAGGATCT_1	-25.6809	55.2311	GamaDetaT
P5TLH_AGACGTTTCTTGCATT_1	63.4069	-1.36117	Periportal_LSECs
P5TLH_CTGAAACGTGAACCTT_1	21.4169	35.1198	Non-inflammatory_Macs
P3TLH_TGTATTCGTATAGGGC_1	-35.6815	-53.4728	Hepatocytes
P3TLH_CATCCACAGCGATAGC_1	3.71873	-13.1027	Hepatocytes
P4TLH_TTGTAGGCAGATGAGC_1	-21.006	35.286	AlfaBetaT
P5TLH_GTGCATAGTTATCCGA_1	39.8465	59.0349	Inflammatory_Macs
P1TLH_CTACATTGTGTCAATC_1	-45.8465	7.74148	NK_like
P2TLH_TTCGAAGTCTCGCTTG_1	45.9051	-51.5674	Hepatocytes
P4TLH_AAGGTTCTCAATACCG_1	17.3184	42.6373	Inflammatory_Macs
P3TLH_TGTGTTTGTGATAAGT_1	-23.133	-24.8009	Hepatocytes
P4TLH_TCTTCGGAGTGGGATC_1	-3.72156	29.9543	AlfaBetaT
P5TLH_CCTCTGATCAAGGTAA_1	-12.0408	63.5668	AlfaBetaT
P4TLH_GTGCTTCTCAACACCA_1	-46.2155	33.9304	GamaDetaT
P3TLH_CACAAACAGGGAAACA_1	61.2212	-13.6188	Hepatic_Stellate_Cells
P5TLH_TCACGAAGTATTAGCC_1	9.87881	17.9339	Mature_B_cells
P1TLH_CGTCTACGTAAAGGAG_1	-15.4064	18.5156	AlfaBetaT
P5TLH_ATGAGGGGTTGGTTTG_1	-15.8658	47.124	AlfaBetaT
P3TLH_CGGCTAGTCTCTGCTG_1	-8.28347	-4.49103	Hepatocytes
P4TLH_AAGTCTGGTGGTTTCA_1	27.1735	37.9898	Non-inflammatory_Macs
P4TLH_GATCGCGCAGCATGAG_1	29.0689	57.0131	Inflammatory_Macs
P2TLH_GAGCAGAAGGCAGGTT_1	-70.3079	-14.1284	Plasma_cells
P4TLH_GACGTTAAGGATGTAT_1	31.7276	37.6369	Non-inflammatory_Macs
P3TLH_CCTAGCTTCATCACCC_1	16.0286	-26.6346	Hepatocytes
P3TLH_GCACTCTAGGCGACAT_1	28.1189	-31.3023	Hepatocytes
P3TLH_CAACCAATCAGGCGAA_1	-24.2684	-29.0353	Hepatocytes
P2TLH_TTGGCAATCACGGTTA_1	39.806	-47.0475	Hepatocytes
P5TLH_GACACGCAGTTTGCGT_1	28.2061	73.7559	Inflammatory_Macs
P5TLH_ACTATCTAGCCGTCGT_1	-27.2761	56.3183	GamaDetaT
P4TLH_TGTGTTTAGATTACCC_1	25.5064	33.7047	Non-inflammatory_Macs
P3TLH_TCGTAGACACAGCCCA_1	-9.41094	-21.4859	Hepatocytes
P2TLH_TGGGCGTGTGATGATA_1	42.6409	35.5944	Non-inflammatory_Macs
P5TLH_TCAGCAAGTCGCTTCT_1	-13.6127	51.1847	AlfaBetaT
P5TLH_ACCGTAATCCTCGCAT_1	-56.0855	44.3064	GamaDetaT
P4TLH_TGCCCATGTGTTGAGG_1	10.4434	42.5751	Inflammatory_Macs
P3TLH_CCGTACTGTCAGTGGA_1	7.96927	-41.8064	Hepatocytes
P5TLH_TCGGTAAAGTGGGCTA_1	-68.1366	41.9723	NK_like
P2TLH_GTTTCTACAGGCTCAC_1	-69.2829	-12.1347	Plasma_cells
P5TLH_TGCCCATAGGTAGCCA_1	-40.3528	54.2794	GamaDetaT
P2TLH_ACTGCTCTCGAATCCA_1	49.2121	-40.0336	Hepatocytes
P2TLH_CAGATCAGTTTGTTGG_1	50.954	-42.1308	Hepatocytes
P5TLH_GCATGCGGTCAACTGT_1	-66.8871	42.5356	NK_like
P5TLH_CTAAGACCACAGACAG_1	39.2305	39.054	NK_like
P4TLH_GAGTCCGGTCCGAATT_1	-61.2323	20.1053	NK_like
P4TLH_GGAATAACAAGTAATG_1	-53.2156	23.4227	NK_like
P5TLH_TGCGTGGAGATATGGT_1	-26.5042	55.947	GamaDetaT
P3TLH_GCGACCATCTATCCCG_1	15.9545	-21.4833	Hepatocytes
P3TLH_GTGAAGGCAGGAATCG_1	-25.7527	-31.6239	Hepatocytes
P5TLH_GTTAAGCAGAGTAAGG_1	-12.1974	62.9303	AlfaBetaT
P2TLH_CCTTCCCTCTTGACGA_1	58.0288	-47.394	Hepatocytes
P3TLH_AGCTCCTGTTTGTGTG_1	-8.16441	-9.17672	Hepatocytes
P2TLH_TCTGAGATCTTGGGTA_1	-57.8807	-12.2677	Plasma_cells
P2TLH_CCTCTGAAGCTCCTCT_1	19.6945	51.6296	Inflammatory_Macs
P3TLH_TGCACCTCAACGATGG_1	-21.9287	-4.86731	Hepatocytes
P2TLH_TGCGCAGGTACCTACA_1	-66.2989	-22.9869	Plasma_cells
P2TLH_CGGACGTTCATCGCTC_1	-62.382	-18.5624	Plasma_cells
P1TLH_ATTTCTGGTACGCTGC_1	66.4608	19.9364	Central_venous_LSECs
P3TLH_GTAACTGTCATCTGCC_1	23.7475	-16.2592	Hepatocytes
P4TLH_ATAAGAGAGAAAGTGG_1	-51.592	30.7675	GamaDetaT
P3TLH_GTTAAGCGTGTGGCTC_1	23.0091	-29.3045	Hepatocytes
P5TLH_ATGGGAGCAGTTTACG_1	-65.8429	-47.4998	Erythroid_cells
P4TLH_CATGACAAGAGGACGG_1	59.3616	6.46906	Portal_endothelial
P3TLH_GGACATTGTCTCGTTC_1	9.16086	-33.4698	Hepatocytes
P3TLH_ATCCACCTCAGTGCAT_1	13.109	55.4827	Inflammatory_Macs
P5TLH_ACCAGTATCATCATTC_1	-61.5061	-45.5877	Erythroid_cells
P4TLH_CAGTCCTTCCGCATAA_1	-61.1675	-10.8669	Plasma_cells
P3TLH_CCGTACTTCATGCATG_1	-27.925	-18.9752	Hepatocytes
P2TLH_AGGCCACTCGCATGGC_1	-65.1033	-14.6009	Plasma_cells
P1TLH_GTCACGGTCACCATAG_1	-12.3135	22.604	AlfaBetaT
P5TLH_GAAGCAGGTGGCAAAC_1	35.0309	3.52812	Cholangiocytes
P3TLH_ACCGTAATCCTGCTTG_1	-7.005	-1.35201	Hepatocytes
P4TLH_ACACCGGGTACTTGAC_1	-40.3665	-53.5434	Hepatocytes
P1TLH_CCACCTATCATCTGTT_1	52.2144	0.317475	Periportal_LSECs
P3TLH_CTCATTATCTTATCTG_1	9.92242	-40.2431	Hepatocytes
P3TLH_CGAGCACGTCTAGCCG_1	9.46328	-46.8399	Hepatocytes
P5TLH_TCCCGATGTCTTCGTC_1	18.9919	-64.8296	Hepatocytes
P5TLH_TCTCTAATCATACGGT_1	9.41052	15.5793	Mature_B_cells
P3TLH_CGATGGCCATTTGCCC_1	5.39584	-45.9587	Hepatocytes
P4TLH_CGGACACTCCTTTCGG_1	17.7183	66.7035	Inflammatory_Macs
P1TLH_GCATGCGTCACCACCT_1	65.0002	24.8881	Central_venous_LSECs
P3TLH_TGGCTGGTCCCTGACT_1	11.7076	55.6557	Inflammatory_Macs
P3TLH_TCACAAGGTATATGGA_1	-15.1919	-54.4861	Hepatocytes
P3TLH_CCACCTAAGAGCTGGT_1	-60.9768	-2.76585	Plasma_cells
P3TLH_TGACAACTCGAGAGCA_1	-5.04355	-0.881424	Hepatocytes
P3TLH_CACCACTTCGTAGATC_1	-8.17824	-40.2163	Hepatocytes
P4TLH_CACATAGAGTAGCCGA_1	-54.025	22.2279	NK_like
P1TLH_CGGACACAGATACACA_1	39.9217	32.4713	Inflammatory_Macs
P3TLH_ATGAGGGAGGGATACC_1	18.4549	58.0297	Inflammatory_Macs
P2TLH_AGAGCTTGTTTGCATG_1	52.0133	-59.0942	Hepatocytes
P1TLH_GTGTGCGTCTATGTGG_1	38.9955	62.4451	Inflammatory_Macs
P1TLH_GGGATGAGTCGAAAGC_1	-11.2228	16.581	GamaDetaT
P4TLH_GGGAGATCAGGCTCAC_1	-60.6751	-8.146	Plasma_cells
P3TLH_GGCCGATTCGACCAGC_1	28.8744	-24.71	Hepatocytes
P2TLH_TGACGGCGTCTCGTTC_1	47.3709	-37.3696	Hepatocytes
P5TLH_ACACCGGTCACTTCAT_1	-22.0238	47.1782	AlfaBetaT
P4TLH_AAAGATGTCTACCTGC_1	-57.7732	19.6591	NK_like
P2TLH_GACTACATCTCATTCA_1	-57.8847	-17.8295	Plasma_cells
P3TLH_CCTTTCTTCTGTTTGT_1	-6.39137	-38.4697	Hepatocytes
P4TLH_CACCAGGGTGAGGGTT_1	-58.504	20.4341	NK_like
P3TLH_GATCGATCAGTCAGCC_1	22.2757	-20.4643	Hepatocytes
P3TLH_ATTGGTGCAATGAATG_1	-20.3904	-51.6983	Hepatocytes
P5TLH_TTTATGCAGTACGCGA_1	-41.302	50.1784	GamaDetaT
P4TLH_ATAAGAGTCGTTGCCT_1	71.5696	-5.86257	Periportal_LSECs
P5TLH_CGTGAGCCAGACACTT_1	9.10406	16.0406	Mature_B_cells
P1TLH_CACAAACCAATTGCTG_1	-29.1208	29.1761	GamaDetaT
P2TLH_CCTCTGAGTCCAGTGC_1	52.3488	-50.7057	Hepatocytes
P3TLH_GGCCGATGTACAAGTA_1	-3.92509	0.177938	Hepatocytes
P3TLH_CCGGTAGGTTCTCATT_1	60.3739	-11.4845	Portal_endothelial
P3TLH_TGAGAGGGTGAAATCA_1	3.19855	-3.95785	Hepatocytes
P3TLH_CCTACACAGTATGACA_1	-13.6523	-54.2349	Hepatocytes
P4TLH_GCATGCGCAGCCAATT_1	-61.7146	19.8295	NK_like
P4TLH_TGGTTAGTCCGCGGTA_1	-64.8442	24.3583	AlfaBetaT
P4TLH_GAACGGAGTTGAGTTC_1	-60.8882	-2.03664	Plasma_cells
P2TLH_GTTTCTAGTAGCGTCC_1	41.4048	-53.5402	Hepatocytes
P1TLH_GTTAAGCTCTCAACTT_1	-26.8557	22.5408	AlfaBetaT
P3TLH_GATGAGGGTCACACGC_1	25.1521	-26.8428	Hepatocytes
P3TLH_CGATTGATCGGCCGAT_1	-10.3788	-34.6157	Hepatocytes
P5TLH_TTGACTTTCTAACCGA_1	-15.9036	44.2069	AlfaBetaT
P4TLH_CTTTGCGTCAGGTTCA_1	-1.09507	35.9698	AlfaBetaT
P1TLH_CTTTGCGGTTATGTGC_1	-22.8258	18.387	AlfaBetaT
P4TLH_TACGGATTCTGCGTAA_1	61.6885	16.7261	Central_venous_LSECs
P1TLH_ACTGAGTCAAGCGAGT_1	44.7366	41.1557	Inflammatory_Macs
P3TLH_CAGCTAAAGTACGTAA_1	-15.8048	-53.7949	Hepatocytes
P1TLH_TTGGAACAGCAGATCG_1	38.9476	47.6227	Inflammatory_Macs
P4TLH_AGCGGTCGTTCTGAAC_1	4.3857	17.6835	Mature_B_cells
P3TLH_CTTAGGACACCGATAT_1	16.5747	-28.9526	Hepatocytes
P3TLH_AATCCAGCATGCGCAC_1	-21.4193	-51.3528	Hepatocytes
P3TLH_ACACCCTGTCGCGGTT_1	37.9154	-0.0370958	Cholangiocytes
P3TLH_CAGCTAAAGGGTCGAT_1	-3.67469	-36.4436	Hepatocytes
P4TLH_GCTCCTAAGCCTCGTG_1	-12.9364	35.5852	AlfaBetaT
P1TLH_CGTCCATTCACATACG_1	-10.7233	16.7557	GamaDetaT
P1TLH_CCAATCCAGATCGATA_1	58.7041	23.9998	Hepatic_Stellate_Cells
P5TLH_CGGAGTCAGTGGGCTA_1	-66.3106	-41.3769	Erythroid_cells
P2TLH_CTAAGACGTCTCATCC_1	49.6077	-54.8802	Hepatocytes
P3TLH_CGGCTAGTCAATCACG_1	21.7215	35.4606	Inflammatory_Macs
P2TLH_CTGGTCTGTAAAGGAG_1	54.6631	-52.1287	Hepatocytes
P5TLH_CAGCTAAGTTCGCTAA_1	30.0732	31.7246	Non-inflammatory_Macs
P3TLH_GACACGCAGCTGCCCA_1	22.1273	-19.1421	Hepatocytes
P5TLH_GACTAACGTCGAAAGC_1	6.95794	22.722	Mature_B_cells
P3TLH_GCGCAACAGGTACTCT_1	8.38439	-34.6805	Hepatocytes
P4TLH_GGAACTTCAGGCAGTA_1	-51.6134	30.7319	GamaDetaT
P2TLH_GTCACGGAGCTCAACT_1	57.5137	-52.1062	Hepatocytes
P5TLH_GTCGTAAAGTTTCCTT_1	-18.7196	58.3077	AlfaBetaT
P3TLH_GATCGATGTCATGCAT_1	26.5991	-33.7642	Hepatocytes
P3TLH_ACGGCCATCCACGTGG_1	15.8689	57.5601	Inflammatory_Macs
P2TLH_ACGCCAGTCGCCATAA_1	50.3233	-35.818	Hepatocytes
P4TLH_AACTCAGGTGGGTCAA_1	72.6208	-7.73704	Periportal_LSECs
P5TLH_ATCTGCCAGACACGAC_1	-66.1395	-41.8222	Erythroid_cells
P4TLH_CCGGTAGCAGTAACGG_1	70.4829	3.8226	Portal_endothelial
P4TLH_TGACAACCACATGGGA_1	29.1201	36.3084	Non-inflammatory_Macs
P3TLH_GATCTAGCATCTCGCT_1	-8.54532	-15.0233	Hepatocytes
P4TLH_TAAGCGTTCTCGTATT_1	-61.9403	22.9739	NK_like
P2TLH_CGTAGCGAGAATGTGT_1	52.3632	-59.0253	Hepatocytes
P5TLH_CAGAGAGCATGCATGT_1	-23.4124	58.2845	GamaDetaT
P3TLH_ACTGAGTAGGCTCTTA_1	13.4521	-26.1777	Hepatocytes
P4TLH_TTGAACGAGCTAGTTC_1	-6.89652	34.9694	AlfaBetaT
P1TLH_AGAGCTTAGGAGTAGA_1	53.6105	15.9499	Central_venous_LSECs
P3TLH_CTGCGGAGTTCCACGG_1	-5.44943	-25.1962	Hepatocytes
P5TLH_TGCGTGGGTTTGTTGG_1	-38.2679	52.1723	GamaDetaT
P5TLH_GAAACTCGTACCAGTT_1	35.5618	4.76268	Cholangiocytes
P5TLH_TTAGTTCTCAATCTCT_1	34.6112	31.1139	Non-inflammatory_Macs
P3TLH_TACGGTAAGGTACTCT_1	-11.5634	-58.947	Hepatocytes
P3TLH_TGCCCTATCACCGGGT_1	26.7002	-18.62	Hepatocytes
P3TLH_GGAACTTAGTGGTCCC_1	-19.3859	-34.1284	Hepatocytes
P2TLH_CGATGGCTCTCCGGTT_1	55.3173	-49.1262	Hepatocytes
P2TLH_TAAACCGTCTAACGGT_1	57.0899	-56.5663	Hepatocytes
P1TLH_TTTGTCATCCTTGACC_1	39.1444	60.6565	Inflammatory_Macs
P5TLH_GCATACATCTGGCGAC_1	60.4094	-4.01212	Periportal_LSECs
P5TLH_CGAGCCATCTGAAAGA_1	-68.7959	-9.3573	Plasma_cells
P4TLH_CCTAGCTCATTCCTCG_1	-52.1733	30.9451	GamaDetaT
P3TLH_ATCACGACAATCGGTT_1	-10.7487	-46.9147	Hepatocytes
P1TLH_CTTCTCTAGCCAGGAT_1	-18.2503	24.9387	AlfaBetaT
P1TLH_GCAGTTACAATCAGAA_1	-57.1232	16.2152	NK_like
P5TLH_TGGCTGGCACCTGGTG_1	-46.5002	45.9401	GamaDetaT
P1TLH_TGTGTTTGTGAAATCA_1	70.1013	20.3999	Central_venous_LSECs
P2TLH_ACGCCAGTCGATGAGG_1	53.0724	-45.6131	Hepatocytes
P3TLH_CTGATCCTCATACGGT_1	-16.857	-61.8201	Hepatocytes
P1TLH_TTAGGACAGTGCCATT_1	-51.146	9.71365	NK_like
P2TLH_TTCTCAAAGGCTAGAC_1	49.7796	-37.75	Hepatocytes
P5TLH_ACGGAGATCATTGCCC_1	-40.9942	46.2711	GamaDetaT
P3TLH_ACGGAGAAGATAGGAG_1	0.0844365	-16.0444	Hepatocytes
P3TLH_TGCCCTAAGGACACCA_1	-24.8057	-44.3006	Hepatocytes
P3TLH_TACTCGCGTTATCCGA_1	-7.47437	-60.7184	Hepatocytes
P2TLH_CCACTACAGTTGAGTA_1	-67.3611	-8.15543	Plasma_cells
P4TLH_GCAGCCACATTACGAC_1	-17.8264	33.207	AlfaBetaT
P4TLH_CATCCACGTGCACCAC_1	21.961	35.5951	Non-inflammatory_Macs
P4TLH_TGCTACCTCAGGATCT_1	-59.7079	22.9957	NK_like
P2TLH_ATTACTCTCTGGTATG_1	20.042	30.4889	Non-inflammatory_Macs
P5TLH_CATGCCTTCGTCTGCT_1	-19.5817	46.3069	AlfaBetaT
P4TLH_CTCGGGAGTCGCGTGT_1	-32.5246	18.8988	GamaDetaT
P1TLH_TGACTAGTCCTTAATC_1	-20.5158	25.1136	AlfaBetaT
P1TLH_GTGCTTCCAGAAGCAC_1	-22.7658	18.2983	AlfaBetaT
P3TLH_CCCAGTTTCAGCTGGC_1	-18.7621	-0.529558	Hepatocytes
P3TLH_TCGGTAAGTCGGCATC_1	-11.099	-37.9213	Hepatocytes
P5TLH_GCGCCAACACACCGCA_1	-17.5304	62.2397	AlfaBetaT
P3TLH_ACGATACAGTTAAGTG_1	-17.1836	-55.261	Hepatocytes
P2TLH_ACGTCAAGTTCAGGCC_1	52.9026	-53.7469	Hepatocytes
P5TLH_CTCCTAGTCAGTACGT_1	-12.6469	47.4716	AlfaBetaT
P5TLH_TGACTTTTCGGCTTGG_1	30.5642	47.6731	Inflammatory_Macs
P3TLH_CACCTTGAGAGTTGGC_1	25.833	-31.7057	Hepatocytes
P1TLH_ATGTGTGTCATTATCC_1	37.5448	28.9992	Non-inflammatory_Macs
P3TLH_ACTATCTCACACCGCA_1	-9.56209	-8.06218	Hepatocytes
P5TLH_CGAGCCATCCACGAAT_1	-3.82941	29.3074	AlfaBetaT
P3TLH_AGCTCTCGTAGCACGA_1	-3.12705	-35.8631	Hepatocytes
P5TLH_CAGCTAAAGTAGATGT_1	-21.3274	42.7642	AlfaBetaT
P3TLH_TGAGAGGAGTGTACGG_1	-11.3014	-21.5014	Hepatocytes
P5TLH_GCAAACTGTCTTGATG_1	-51.8358	44.2499	NK_like
P1TLH_TGTGTTTTCTATCCCG_1	-17.5277	18.5851	AlfaBetaT
P3TLH_CGTAGGCTCTAGCACA_1	-32.2932	-59.4153	Hepatocytes
P3TLH_CGGCTAGCAGTCACTA_1	-22.6404	-3.7078	Hepatocytes
P2TLH_CAGCATAAGGATTCGG_1	-65.1722	-20.7519	Plasma_cells
P1TLH_CGGACGTGTGACTCAT_1	72.3774	4.45001	Central_venous_LSECs
P4TLH_AGGCCGTGTGTGACCC_1	-50.4962	28.404	GamaDetaT
P1TLH_TGGGAAGAGACAGAGA_1	39.3777	49.7241	Non-inflammatory_Macs
P1TLH_TAAGAGAGTCGGCTCA_1	-26.7202	32.387	AlfaBetaT
P5TLH_CGAGAAGAGATGTGTA_1	23.6789	72.6733	Inflammatory_Macs
P4TLH_AACTTTCAGCTAACAA_1	-44.6194	30.1983	GamaDetaT
P4TLH_TCGGGACCAGCGATCC_1	29.4487	54.7963	Inflammatory_Macs
P1TLH_GCCTCTACACACAGAG_1	5.95031	-78.388	Hepatocytes
P2TLH_ATCGAGTAGACTAGAT_1	68.2563	-0.504403	Periportal_LSECs
P4TLH_CATCGGGCACCAGATT_1	-12.4679	35.6748	AlfaBetaT
P1TLH_GATGAAATCGGCCGAT_1	-14.7007	24.5852	AlfaBetaT
P3TLH_ACACCGGGTGAGGGTT_1	-20.2364	-54.483	Hepatocytes
P3TLH_AAATGCCAGTGCCAGA_1	30.0955	-24.1875	Hepatocytes
P1TLH_CACACAAAGGGCACTA_1	67.1797	24.3425	Central_venous_LSECs
P3TLH_TTGCCGTTCCGAACGC_1	69.3102	-10.281	Periportal_LSECs
P5TLH_ACTTTCACATACTCTT_1	-58.3976	45.359	NK_like
P5TLH_CAGATCAAGAACAATC_1	-39.3438	-50.3909	Hepatocytes
P4TLH_CGGACACTCCTACAGA_1	59.614	-6.45757	Periportal_LSECs
P4TLH_TGCGTGGGTTCAGTAC_1	16.0232	40.5525	Non-inflammatory_Macs
P3TLH_AGGTCATGTAACGCGA_1	13.6827	-28.4726	Hepatocytes
P3TLH_CTCTACGAGCATGGCA_1	-5.11074	-55.7771	Hepatocytes
P5TLH_GAGGTGATCGTTGACA_1	45.2296	4.9886	Periportal_LSECs
P3TLH_CCCTCCTAGCGATAGC_1	4.01186	-10.4595	Hepatocytes
P4TLH_CGTAGGCAGGCTAGAC_1	-60.9017	-8.38175	Plasma_cells
P1TLH_CACACTCTCCGAGCCA_1	59.6914	21.9438	Central_venous_LSECs
P2TLH_AAGACCTTCGCGGATC_1	57.3861	-44.7173	Hepatocytes
P2TLH_ACCCACTTCTTGCCGT_1	59.0835	-48.1766	Hepatocytes
P4TLH_GTCACGGAGTAGATGT_1	30.6044	65.0612	Inflammatory_Macs
P2TLH_GAATGAACATCTCCCA_1	46.6028	-39.8039	Hepatocytes
P3TLH_CCTTCCCAGCTAAACA_1	4.33065	-45.4344	Hepatocytes
P5TLH_CTTCTCTGTAGCGTCC_1	-58.051	-11.7877	Plasma_cells
P3TLH_CACACAATCTACCTGC_1	-16.551	-52.8822	Hepatocytes
P3TLH_ACGTCAAAGCTCAACT_1	10.85	-9.99343	Hepatocytes
P4TLH_TACGGGCGTTGAGGTG_1	-34.837	19.6264	GamaDetaT
P3TLH_AGTAGTCGTCTAGTGT_1	-24.0428	-26.2733	Hepatocytes
P3TLH_CGTAGCGAGGTGCACA_1	0.402462	-17.8423	Hepatocytes
P4TLH_AAACGGGCATATGCTG_1	-64.9566	18.3279	NK_like
P3TLH_GCACATACACCGAAAG_1	15.6156	-35.1599	Hepatocytes
P2TLH_GACGGCTCACACGCTG_1	-61.884	-16.745	Plasma_cells
P3TLH_AGAATAGGTGTTTGGT_1	10.5937	-7.91146	Hepatocytes
P3TLH_TAAACCGGTTACGCGC_1	-2.92308	-6.49479	Hepatocytes
P2TLH_TACGGATAGGAGCGTT_1	63.6496	-9.7896	Periportal_LSECs
P1TLH_CTAGTGAAGACATAAC_1	61.864	20.4792	Central_venous_LSECs
P1TLH_GGGATGAAGGCGACAT_1	-48.5697	7.49927	NK_like
P3TLH_CGATGGCTCGGTGTCG_1	-18.7296	-58.0717	Hepatocytes
P4TLH_CTCAGAACAGTAGAGC_1	-49.0907	14.879	NK_like
P2TLH_CTGCGGAAGTACGTAA_1	59.9541	-45.1175	Hepatocytes
P4TLH_ACTATCTCACCGGAAA_1	-5.42747	30.4668	AlfaBetaT
P3TLH_CATGACATCTCACATT_1	-21.0484	-42.24	Hepatocytes
P2TLH_AAGGCAGTCCTCAACC_1	-65.2895	-20.7119	Plasma_cells
P3TLH_GGTGCGTCAACACCCG_1	-20.2352	-39.327	Hepatocytes
P2TLH_TCACAAGTCTTCATGT_1	-64.1909	-15.6316	Plasma_cells
P4TLH_GCAGCCACATACCATG_1	48.5482	7.6898	Periportal_LSECs
P2TLH_GGCCGATCAGCTATTG_1	-66.4093	-38.5772	Erythroid_cells
P5TLH_TCAGATGTCCAGGGCT_1	18.2867	-70.8521	Hepatocytes
P3TLH_GACACGCAGGGTATCG_1	-11.6838	-32.0733	Hepatocytes
P3TLH_TCGCGTTAGGGATACC_1	7.76084	-40.4156	Hepatocytes
P3TLH_CACAGGCAGGAGTTTA_1	-19.9823	-32.994	Hepatocytes
P3TLH_GAGGTGAAGACAGGCT_1	-4.37715	-38.4139	Hepatocytes
P3TLH_TGGTTAGTCACATAGC_1	-19.3155	-9.2193	Hepatocytes
P3TLH_TCGCGTTGTCGCTTTC_1	-13.8706	-50.8617	Hepatocytes
P4TLH_CGACTTCCATTCTCAT_1	52.0849	5.86599	Periportal_LSECs
P2TLH_GCTGCTTTCTTTAGTC_1	52.1964	-39.8987	Hepatocytes
P1TLH_CTCAGAAGTGTGACGA_1	60.8782	22.5514	Central_venous_LSECs
P3TLH_CCAATCCCAAAGCGGT_1	13.599	-24.8679	Hepatocytes
P3TLH_GCGAGAACACGTCTCT_1	-6.52163	-35.3931	Hepatocytes
P3TLH_TTCTTAGGTACCTACA_1	-8.03658	-54.4125	Hepatocytes
P4TLH_GGAACTTGTTTGTTGG_1	58.5211	-7.44144	Periportal_LSECs
P3TLH_ACCCACTAGATGCCTT_1	-33.5316	-61.1365	Hepatocytes
P3TLH_GACGTGCAGTTAAGTG_1	-6.21972	-39.3321	Hepatocytes
P3TLH_GCAAACTTCAAAGTAG_1	20.4184	-20.1592	Hepatocytes
P3TLH_CTAGAGTCACGTGAGA_1	-20.8189	-50.4092	Hepatocytes
P1TLH_TTATGCTTCCAAGCCG_1	38.6382	57.2133	Inflammatory_Macs
P5TLH_ATTACTCTCTACTCAT_1	-59.4686	46.5848	NK_like
P4TLH_CTCGTCACAATGGAGC_1	21.4825	-73.5893	Hepatocytes
P3TLH_TTTCCTCCATCACGTA_1	3.93441	-33.8263	Hepatocytes
P5TLH_CTACCCAGTCAGATAA_1	8.02934	18.2071	Mature_B_cells
P5TLH_CATCAAGTCCAGATCA_1	-42.9161	50.7378	GamaDetaT
P4TLH_GGCGACTCAGAAGCAC_1	-14.0362	29.6401	AlfaBetaT
P3TLH_AGATTGCAGCTGCGAA_1	-11.9601	-2.49662	Hepatocytes
P5TLH_CGTCTACAGCGCTCCA_1	24.5176	71.3712	Inflammatory_Macs
P4TLH_TACCTTAGTCCTCTTG_1	-61.4131	-5.8593	Plasma_cells
P1TLH_CACACAAGTCACTTCC_1	35.9427	51.2296	Inflammatory_Macs
P5TLH_GCCTCTAAGCTAGTGG_1	34.8827	3.45524	Cholangiocytes
P5TLH_ACTGAGTTCCTCATTA_1	-38.7243	59.5989	GamaDetaT
P4TLH_TTGCCGTTCGTACGGC_1	-56.6567	22.0924	NK_like
P1TLH_CAGTAACCAGATGAGC_1	36.3416	1.69958	Cholangiocytes
P3TLH_ACACTGATCGCTTAGA_1	-3.56963	-51.6264	Hepatocytes
P2TLH_AGAATAGTCTCGCTTG_1	49.8473	-40.6458	Hepatocytes
P3TLH_TGGCTGGCACACAGAG_1	-15.9803	-59.3718	Hepatocytes
P3TLH_GCTCCTAAGTTAACGA_1	-22.8431	-46.8851	Hepatocytes
P1TLH_CTAAGACTCAGGTTCA_1	-27.9199	21.6707	AlfaBetaT
P3TLH_AGATCTGCAGTCGTGC_1	34.1359	-0.687806	Cholangiocytes
P3TLH_CACACTCGTGTGCGTC_1	-24.627	-19.3571	Hepatocytes
P3TLH_GGCGTGTTCAGTTAGC_1	49.5847	-6.12135	Hepatic_Stellate_Cells
P1TLH_TGAAAGAAGCGGCTTC_1	-22.2196	16.7562	AlfaBetaT
P1TLH_GAAATGAAGTCCGTAT_1	-47.844	10.5143	NK_like
P2TLH_ACTGTCCCAATGTAAG_1	55.2794	-56.9855	Hepatocytes
P1TLH_CTACATTAGGTGACCA_1	38.1029	24.2036	Non-inflammatory_Macs
P1TLH_ACTTTCAAGACTGTAA_1	40.7168	24.7097	Non-inflammatory_Macs
P3TLH_GGACAAGCACGCTTTC_1	28.3184	-23.7849	Hepatocytes
P3TLH_TCATTACAGGTGCTTT_1	-30.615	-58.159	Hepatocytes
P5TLH_TCTGAGATCCTGTAGA_1	53.5889	15.9401	Central_venous_LSECs
P4TLH_AGCTCCTTCTGCGTAA_1	-41.3784	19.0836	GamaDetaT
[truncated: 6,446 more rows]

## Sheet: hccandicca
tSNE result of HCC and ICCA
	TSNE1	TSNE2	cluster
TACGGTACACATCCAA_2	27.8518	-15.3479	T_cell
ACCCACTAGGTAGCCA_22	17.5605	29.2758	ICCA
CGCTATCGTCGAGTTT_2	26.5184	-19.9944	T_cell
CGTTAGAAGTAAGTAC_22	-53.461	-29.6431	CAF
CGTGTCTAGTGCGTGA_22	-1.87525	34.3087	HPC_like
GCAGCCACAGGTGGAT_22	19.6248	31.4724	HPC_like
GATGCTACATTCGACA_2	-6.83549	-31.779	T_cell
TGACGGCGTATGAAAC_22	-52.6773	-6.36396	TEC
TGTATTCAGGTGCACA_22	15.238	28.6677	HPC_like
TGAGCCGTCACTCCTG_2	-20.66	-55.3379	B_cell
CACAGTATCCCGACTT_2	-2.88259	-71.0529	TAM
AGTTGGTAGGCATTGG_6	56.294	15.0276	ICCA
GAACGGAAGATCCGAG_22	-74.2792	-16.7844	CAF
AGTGGGATCCTCATTA_16	-43.0687	32.312	ICCA
CTGTGCTTCTACCAGA_21	3.76794	61.9092	HCC
AACTCCCGTCTCTTTA_2	-3.11218	-69.2388	TAM
ATTGGTGTCGATCCCT_2	-20.4966	-33.0958	T_cell
CCGGGATCATATGAGA_2	29.8185	-20.3221	T_cell
CAGCTAAAGGACAGAA_16	-42.3834	29.7487	ICCA
ACGCAGCTCGTTGACA_13	57.7299	-36.9219	B_cell
TTATGCTCATGGAATA_13	53.1143	-42.3361	B_cell
CGTTCTGGTGCGCTTG_2	35.5364	-21.6341	T_cell
GCGCAACCAGATCGGA_13	-70.2618	-15.7549	CAF
CAGCCGACAGATCCAT_22	19.8681	27.6136	ICCA
CGTAGGCAGATCTGAA_21	-3.4103	77.513	HCC
TCTGGAACACCAGTTA_22	7.28359	18.7846	HPC_like
TAGAGCTCACTTGGAT_22	11.9072	31.5463	HPC_like
AGGCCACTCACAACGT_22	-75.3837	-14.5415	CAF
CGTGTCTTCTTCCTTC_2	28.0995	-3.64818	T_cell
TGTCCCAGTGTTTGTG_22	-59.1182	-29.6665	CAF
ACTGAGTGTTCCTCCA_2	25.9127	-23.8018	T_cell
CTGTTTAGTTGAACTC_21	-0.0685779	59.0035	HCC
CGGAGTCTCTTAGCCC_2	1.29945	-32.4522	T_cell
TTAGTTCGTGAGGGTT_22	6.29949	22.2212	HPC_like
GTGCGGTAGTACACCT_21	3.19738	66.2153	HCC
CTTGGCTCAATGCCAT_2	38.9066	-3.91433	T_cell
ACAGCTAGTTCCATGA_13	53.757	-41.1149	B_cell
TCGAGGCTCTCTTATG_2	26.3366	-16.1837	T_cell
TAGAGCTCAGACAGGT_2	36.7617	-2.38674	T_cell
CAGCGACAGAAGGTTT_22	-20.2145	-18.2328	T_cell
GCATGCGCAGGACGTA_2	11.1937	-74.1916	TAM
AGGTCCGTCAAGCCTA_13	10.9434	-70.2833	TAM
CCTACACGTGTGTGCC_22	26.0331	40.4129	HPC_like
TGGCGCAGTAGCTGCC_16	-60.0588	30.5222	ICCA
CATCAGATCGAATGGG_22	-4.70661	23.1213	HPC_like
AGGTCATAGCTACCTA_16	-61.0779	32.1898	ICCA
CCTCAGTGTGACCAAG_10	-26.0943	52.1454	HCC
AGAGCGATCGGCCGAT_21	-7.1514	69.3845	HPC_like
CCTTCCCAGGCTAGGT_16	-45	30.6337	ICCA
CCTAAAGTCACTTCAT_22	25.7393	18.2822	HPC_like
TACAGTGCATACTACG_22	17.6335	21.6577	HPC_like
CTACGTCAGCCCTAAT_22	5.65363	23.8293	HPC_like
CAAGGCCTCCTAGTGA_10	-72.7584	-13.413	CAF
TCGTAGACATAGGATA_10	-4.3003	-6.56941	T_cell
GCCAAATTCGGCTACG_16	-38.223	23.5816	ICCA
TTCCCAGTCGTGGACC_13	10.3699	-70.261	TAM
TGCCCATTCTTGCCGT_2	21.8575	-21.1671	T_cell
CATCAAGTCGGCGGTT_2	-0.981148	-28.216	T_cell
TCAATCTGTTGTCGCG_22	17.2514	14.0411	HPC_like
GTCCTCAGTGGTCCGT_2	24.4008	-17.0416	T_cell
GTCGTAAGTCGCGGTT_2	38.4603	-9.59899	T_cell
ACTGCTCAGAGTCGGT_22	-25.1491	-17.8997	T_cell
CGTGTCTAGCGATAGC_16	-62.6409	-22.6419	CAF
CACATAGTCAAGATCC_21	2.67351	73.8325	HCC
CCTTCCCAGTCAAGCG_22	8.65046	29.5183	HPC_like
TACTTGTAGTGTCTCA_13	-12.1608	49.519	ICCA
CATCGAAAGGGTTTCT_22	19.2623	18.3624	ICCA
GCTTCCAGTTACGCGC_2	-1.48833	-70.7301	TAM
ATGCGATCAATGGACG_13	12.8756	-73.6647	TAM
TAGTTGGCAGATAATG_10	-71.3371	-14.9339	CAF
ATCACGAGTCACCTAA_13	-10.3873	62.0035	HPC_like
CACATAGGTCCAAGTT_2	-24.5216	-50.2993	B_cell
ACCAGTACAGTTCCCT_22	8.74343	13.0911	HPC_like
CCAATCCAGAGACTAT_2	28.5985	-6.19037	T_cell
TGGTTAGCAACACCCG_22	20.8624	27.1385	ICCA
CATGGCGGTACCAGTT_13	-6.49099	-21.6306	T_cell
AGAGCGAGTGGGTCAA_22	-5.51634	18.8193	HPC_like
ACGAGGAAGTGACTCT_13	10.8999	-68.9921	TAM
CGTGAGCTCTACTATC_6	-12.9982	-11.7386	T_cell
CCGGTAGTCCCGGATG_22	25.3714	29.5795	ICCA
CAGAGAGCACCGCTAG_22	8.82926	25.8229	HPC_like
GTGTGCGTCACTTACT_22	4.49389	22.8426	HPC_like
TGAGCCGAGACAATAC_2	30.6422	-19.046	T_cell
GGGTTGCCATGCCTAA_21	3.02595	72.4666	HCC
GTGTGCGCACGAGAGT_13	12.6013	-69.9599	TAM
GGATTACAGGGAGTAA_2	25.355	-19.5931	T_cell
CTCATTATCATGTAGC_6	-13.4119	-9.7813	T_cell
TATGCCCAGTCGATAA_16	-52.1578	25.0033	ICCA
AAGTCTGAGTTCGATC_16	-34.3995	29.1788	ICCA
AACTGGTGTATTACCG_22	19.4478	28.2918	ICCA
TTCCCAGAGATCGATA_2	-0.599433	-71.3869	TAM
ACATGGTGTAAGAGAG_2	31.2071	-3.6481	T_cell
ACGCCGACATCACGAT_13	-11.4535	-25.3655	T_cell
ATCCGAATCTACCTGC_2	35.3791	-13.4893	T_cell
CAGTAACGTAACGTTC_22	0.0992403	36.108	HPC_like
ATTACTCTCTGCAAGT_13	55.8247	-38.5593	B_cell
GACTAACAGTACGCGA_16	-34.7267	32.2359	ICCA
CTGATCCTCATTTGGG_2	-0.36828	-27.0189	T_cell
TTCTTAGCAGCATGAG_13	-4.33127	-16.0882	T_cell
CCTAAAGCAACCGCCA_22	19.8809	28.0627	ICCA
CAAGATCAGCGAAGGG_22	10.0101	13.006	HPC_like
GATGAAATCGCATGAT_2	30.7566	-0.44063	T_cell
CAACCTCTCAGAAATG_16	-48.7273	24.9639	ICCA
CATCGGGAGAAGCCCA_22	13.3824	16.5468	HPC_like
CCTCTGATCTGGGCCA_2	27.7806	-17.4989	T_cell
AGCTCCTTCCTTCAAT_21	14.9826	70.0285	HCC
AGTGTCAAGTGGTAAT_2	3.8373	-59.3551	TAM
CCACGGATCCCTCAGT_21	-1.89803	79.2522	HPC_like
ACATACGAGATGTTAG_21	3.93669	63.4686	HCC
GGTATTGCATTCACTT_21	-1.46488	77.3725	HPC_like
CTACACCGTCCGACGT_22	19.4166	32.6701	HPC_like
TGGCTGGAGTGGGATC_21	18.0164	70.3817	HCC
CGTGTCTTCGACGGAA_2	24.2992	-21.8842	T_cell
CGTGTCTTCTACTCAT_2	-1.12752	-22.2182	T_cell
GATGAAAAGCCACCTG_13	54.268	-41.5366	B_cell
CGGAGTCAGAGGTAGA_22	1.92395	26.2369	HPC_like
CAGCTGGTCGTCCAGG_22	14.0231	15.0253	HPC_like
GAACATCAGCTGCCCA_2	-17.8126	-30.8553	T_cell
CGCTGGAAGATGTGTA_6	55.9214	15.9984	ICCA
AAATGCCAGGACAGAA_10	-49.9431	0.891912	TEC
AGCCTAACAAGCCCAC_22	13.6516	28.1492	ICCA
CTCGGGATCGGTTAAC_2	21.1727	-14.2219	T_cell
CGATTGATCTCAAACG_13	13.2666	-74.1263	TAM
ATAACGCGTGAGCGAT_22	27.4753	37.1993	ICCA
AGTCTTTCAATGCCAT_2	-23.8675	-49.1064	B_cell
CTACCCATCTGACCTC_21	15.4629	-64.5736	TAM
AGGGAGTCATATGAGA_2	-23.71	-56.9618	B_cell
GTCGTAAAGCCACGCT_2	-24.8818	-49.8455	B_cell
AACTCTTTCACCAGGC_2	24.0664	-15.2696	T_cell
TCGTACCGTACCCAAT_22	3.18629	13.6142	HPC_like
GGAAAGCCACAACTGT_21	19.9406	72.5747	HCC
GTAGTCAGTGGGTATG_22	4.51136	12.9573	HPC_like
GGGTCTGGTCTGGTCG_22	22.0372	35.0144	ICCA
GACGGCTGTACTTCTT_22	-73.8205	-16.2572	CAF
GTGCATAAGCCTTGAT_2	38.3951	-1.13047	T_cell
CAGCATACAGCTCCGA_22	-73.7462	-14.5583	CAF
CACACAAGTTACAGAA_6	60.8544	14.7516	ICCA
TCGGTAAGTTGCGCAC_2	11.6551	-26.9334	T_cell
GTCGTAACATATGCTG_6	56.7311	17.6065	ICCA
CGGAGTCCAAGCTGAG_2	8.85513	-25.2787	T_cell
GCAGTTATCACCCTCA_2	4.19656	-25.1889	T_cell
GGTGAAGAGGACAGCT_16	-50.7339	28.5778	ICCA
AGAGTGGAGGGCATGT_22	-44.1979	-8.5723	TEC
CGGACACTCTTCTGGC_2	34.9079	-21.3765	T_cell
GCATGATTCTTGAGAC_16	-42.0063	25.0998	ICCA
TGTGTTTGTTGTGGAG_6	-11.0136	-11.1655	T_cell
TTCGGTCGTCGTCTTC_2	32.7005	-10.3501	T_cell
AGCCTAAAGTTGAGTA_2	39.3323	-2.43637	T_cell
CTAGCCTGTAGCTAAA_22	3.25869	29.1537	HPC_like
GGGTCTGCATGTCCTC_13	-4.27906	-19.3994	T_cell
CACAGTACATTGGCGC_22	-57.7021	-25.7607	CAF
GCACTCTGTCAGTGGA_16	-47.1371	19.7129	ICCA
TACTCATTCCAGGGCT_21	1.20162	71.1244	HCC
CTGAAGTCAAAGGTGC_2	37.6511	-22.0077	T_cell
AGAGTGGTCACCACCT_10	-48.6289	1.62472	TEC
GTAGGCCCAAGTTAAG_16	-39.7636	30.4605	ICCA
TGGTTCCGTACATGTC_16	12.8758	-70.9022	TAM
AGGGTGACACATGTGT_2	6.97984	-23.891	T_cell
GAGCAGACACCACGTG_13	53.9378	-40.0558	B_cell
ACGGGCTGTCCAAGTT_13	-0.220037	-67.2634	TAM
AGGGAGTAGAATGTTG_21	-54.4744	-31.5122	CAF
CTCGGAGTCCAGAGGA_21	14.927	66.9457	HCC
GTAGGCCTCCTCAACC_6	54.2297	21.7287	HPC_like
CCCTCCTCATTAACCG_2	-19.2561	-51.3938	B_cell
AGGCCGTTCGTTTGCC_22	-0.802656	20.0346	HPC_like
AAGACCTGTGGTCTCG_21	-0.404098	79.6804	HPC_like
ACACCGGAGGGTGTTG_13	-11.9401	48.5413	ICCA
GGTATTGTCCGCGTTT_13	51.7247	-42.0609	B_cell
ACCGTAATCAGAGGTG_22	25.2504	29.3565	ICCA
GCAATCAAGATGCCTT_6	60.3616	15.6322	ICCA
GCGCCAACATTGGTAC_16	-37.6106	30.9958	ICCA
GAACATCTCGAGAACG_22	5.08546	18.5754	HPC_like
CTAGTGAGTGTCTGAT_2	33.1311	-4.47152	T_cell
TCCCGATTCTTACCTA_2	29.7319	-5.80908	T_cell
ACTGATGCAAGCCTAT_22	7.07141	-59.803	TAM
CCTCAGTCACGCATCG_13	66.9649	-23.9525	B_cell
AGGCCACTCCAAGCCG_6	-14.673	-20.8921	T_cell
TTCTCAAAGAGCTGGT_6	55.4226	20.2272	HPC_like
GACACGCCATGCCCGA_2	30.3605	-17.8173	T_cell
AGGCCGTGTCGTGGCT_21	-8.13878	62.9367	HCC
CCTATTAAGCTCCTCT_22	-4.28448	23.6908	HPC_like
CGAATGTAGTGAAGTT_21	18.7522	71.6845	HPC_like
AGAGTGGAGACCCACC_16	-46.7713	22.7472	ICCA
TTGTAGGGTACCCAAT_21	10.524	74.8706	HCC
ACATACGAGGCCCTCA_10	-3.74174	-8.48149	T_cell
TCGGGACAGGTGATAT_13	12.6887	-73.5671	TAM
GACGCGTCACCCTATC_13	49.9408	-44.1054	B_cell
TTCCCAGAGGAGTACC_16	-44.0253	30.6027	ICCA
GCTGCGAGTAAGTGTA_22	-3.2645	21.3032	HPC_like
GCATGATCACCACGTG_2	28.4015	-20.4606	T_cell
GTTACAGAGGGCTTCC_22	-2.26079	34.65	HPC_like
GTACTCCGTCTTTCAT_6	54.0202	21.7834	HPC_like
GTATTCTCAAGCCATT_21	12.8627	71.0796	HCC
GAGCAGATCATAACCG_21	15.2701	64.8535	HCC
TTTATGCGTTTAAGCC_21	13.1939	71.5476	HCC
CTTAGGATCTTACCGC_22	-73.5578	-16.443	CAF
GCCTCTATCATGCTCC_2	29.6026	-13.1515	T_cell
GTGTGCGTCACCGGGT_21	-1.39515	60.8514	HCC
GGATTACGTGAGTGAC_2	28.8997	-7.81569	T_cell
AGGCCGTAGTTAGGTA_21	-1.55561	73.4013	HCC
TGTTCCGAGGGCATGT_2	-21.4218	6.19332	ICCA
CACATAGTCACGACTA_22	-58.687	-21.1967	CAF
CACACTCCATATGAGA_13	57.2355	-34.7091	B_cell
TGACTAGGTCCAGTTA_22	-74.7659	-16.2055	CAF
ACTTTCAAGGAACTGC_22	-23.9724	-17.695	T_cell
CGCTTCATCAGCGATT_22	25.058	35.1433	ICCA
CTCAGAACACCAGGTC_6	56.8811	15.4985	ICCA
TAGTTGGTCGGAGCAA_22	13.7178	33.9562	ICCA
ATTGGTGGTGTGTGCC_21	-6.08086	70.1286	HCC
GGGTTGCCAGAGTGTG_22	10.8289	23.2181	HPC_like
AGAGTGGTCGCGATCG_10	-22.1279	52.4386	HPC_like
CATATTCCAGTAGAGC_22	-53.1367	-28.6124	CAF
TCTCATAGTTGGGACA_6	8.71719	-11.3807	T_cell
TTGAACGCAATAGCAA_6	56.1655	15.6193	ICCA
GTAACGTCACGTCAGC_22	-48.2403	-8.35875	TEC
TCACAAGCACCTCGGA_21	3.91043	62.4806	HCC
GATGCTATCCGAACGC_16	-44.2496	34.3078	ICCA
AAGGTTCCATTGGGCC_21	2.19016	58.31	HCC
GCGCAACTCGTTGCCT_22	11.3731	30.9944	HPC_like
ACGAGGAAGCGGCTTC_13	-7.79331	-16.4438	T_cell
GGGTCTGAGCTGGAAC_22	5.97357	11.6375	HPC_like
GGCGACTTCCTTTCGG_16	-57.7436	26.4897	ICCA
CAGCCGAGTCTAGCCG_13	65.1222	-24.123	B_cell
TACTCGCGTAATAGCA_21	13.3486	75.9749	HCC
GTGCATAGTGCTTCTC_22	4.90978	26.9615	HPC_like
CGAGCACAGGGATACC_2	37.9826	-3.41644	T_cell
CACAAACGTATAAACG_21	18.521	72.3332	HPC_like
GGGTCTGAGCAATATG_22	17.9124	14.2928	HPC_like
AATCGGTGTCATATCG_13	-11.2795	-20.1793	T_cell
CGATCGGAGTGAAGAG_16	-35.6552	21.2896	ICCA
GAGTCCGAGTAAGTAC_2	21.1963	-25.3977	T_cell
ATTCTACAGATGTAAC_13	-11.863	48.8897	ICCA
ACGCAGCAGTTGAGAT_10	-46.8128	2.49619	TEC
GATCTAGTCCACGACG_21	1.22617	71.694	HCC
GCAGCCAAGCTAGGCA_22	0.966303	22.3588	HPC_like
ACGCCGATCTCGCATC_21	0.191795	67.1488	HCC
ATCATGGAGAGAACAG_22	15.4649	30.5316	ICCA
AGGCCGTTCTGAGGGA_21	65.4821	-20.932	B_cell
CGCTGGAAGCGATGAC_16	-55.1824	35.4924	ICCA
GGCTGGTGTGAGTGAC_16	-49.6865	27.4863	ICCA
CTGATCCTCTGCCCTA_22	12.7128	28.6418	HPC_like
AGCAGCCGTGCCTGCA_22	-2.67874	23.9046	HPC_like
GACGTTATCGATAGAA_22	-74.9226	-17.9478	CAF
TGCCAAACAAGTCATC_22	-46.9236	-8.44956	TEC
GACTAACTCATGGTCA_22	6.7424	25.6349	HPC_like
CATCAGATCTCGTTTA_13	-53.935	-0.677973	TEC
CGCCAAGCATAAAGGT_2	38.3501	-16.4065	T_cell
CGTGTAAAGTCGCCGT_2	20.0467	-12.7508	T_cell
TTCTCAAAGCCACGTC_16	-40.6083	39.3283	HPC_like
AGGGAGTGTTCCCGAG_13	56.5782	-38.1717	B_cell
CAACCTCCAGTATGCT_16	-44.2873	25.9984	ICCA
TACGGGCAGACCCACC_2	-2.96855	-67.5011	TAM
TTCTCAACACTTCTGC_2	23.3732	-25.3433	T_cell
CACCAGGTCGTAGGTT_10	-55.926	-2.32398	TEC
CTGAAACCACAGAGGT_16	-54.5522	26.851	ICCA
TGAGCATAGATGTCGG_16	-32.6279	23.273	ICCA
CCGGTAGAGTGTTGAA_2	-22.1227	-56.2034	B_cell
GCATACACACTGTTAG_22	0.254018	18.2575	HPC_like
ATTACTCCAAGACACG_2	13.0035	-21.4389	T_cell
TAAACCGTCATGCATG_2	37.7303	-6.4689	T_cell
GCGAGAACACTTGGAT_22	9.069	31.7981	HPC_like
CTTCTCTAGTGGCACA_16	-51.5361	27.0447	ICCA
TTAGGACAGTGCCAGA_16	-42.1442	23.2549	ICCA
ACACTGACAGGGTACA_21	15.6903	64.7135	HCC
TCGCGAGTCGATCCCT_2	37.3613	-13.171	T_cell
TCTTTCCAGCGTGAGT_6	18.8786	-65.0738	TAM
GATGAAATCTTCGAGA_22	-24.3246	-16.3239	T_cell
TAGGCATTCCAGAAGG_21	19.6571	68.8613	HCC
CTAGAGTGTTCCCTTG_21	5.1098	61.0426	HCC
GTGTTAGAGTCATGCT_10	-56.2524	-3.10805	TEC
GGACAAGGTGATGCCC_6	-13.6056	-11.8329	T_cell
CGATTGAAGACGCAAC_16	-52.9342	30.9174	ICCA
CCTACACTCCTAGGGC_6	54.1257	21.7489	HPC_like
ACCGTAAAGGTGACCA_22	-22.2908	-18.4847	T_cell
AGAATAGAGTCGTACT_22	23.1609	26.2771	ICCA
TTCCCAGTCGTCTGAA_16	-48.7893	22.8647	ICCA
TTTCCTCAGGGATGGG_21	-3.02831	66.0929	HCC
TTCTACACACAGGTTT_22	-0.715703	33.1557	HPC_like
CAGCATATCACATGCA_22	26.2051	41.575	HPC_like
GAACATCTCATAACCG_22	13.5962	29.9367	ICCA
AAGGTTCCATGCATGT_2	34.5376	-22.6186	T_cell
CGAATGTAGGAGCGAG_2	6.4554	-72.0556	TAM
GCGAGAAAGGGAACGG_22	10.101	16.0786	HPC_like
AGTGGGAAGATATGGT_21	5.82368	59.4553	HCC
GTACTTTTCAACACAC_2	-5.11089	-26.621	T_cell
GTGAAGGCAATGGATA_6	59.5867	14.052	ICCA
CAGCATATCACCGTAA_16	-31.378	31.8046	HPC_like
AGATTGCGTCCTGCTT_22	59.8458	-40.7313	B_cell
CCTAAAGCAATGGAAT_2	18.9497	-12.7657	T_cell
CTGAAGTCATGCCACG_22	12.8404	13.3213	HPC_like
GGCGACTCAGCCTTGG_21	3.99421	58.2517	HCC
TGTTCCGAGTAGATGT_2	7.27576	-71.9844	TAM
TGAGGGAGTGTGCCTG_13	57.7981	-37.8282	B_cell
AGTCTTTGTTCATGGT_22	-55.289	-25.5534	CAF
CTAGAGTGTGAAATCA_21	17.385	-65.708	TAM
GGACATTAGCTCAACT_22	-25.7225	-14.3894	T_cell
CTCGTACTCATACGGT_2	26.0041	-2.31802	T_cell
ATTTCTGAGGCGTACA_2	17.1591	-16.8641	T_cell
TTCTCCTCAGACGCCT_22	-5.21814	21.3883	HPC_like
CACCACTGTAAATGTG_6	57.475	15.5099	ICCA
GGTATTGTCCTTGGTC_13	52.6826	-37.7864	B_cell
TCATTTGAGCTGAAAT_16	-37.7959	35.7185	ICCA
TGGGCGTGTCATACTG_16	-50.1714	35.3702	ICCA
GCAATCATCAGGCGAA_21	-2.95748	77.2393	HPC_like
CAACCTCAGTCATGCT_2	24.4586	-9.77745	T_cell
AATCGGTGTATCAGTC_2	-3.00372	-25.7323	T_cell
TTAGGACGTCACACGC_16	9.68087	-63.8328	TAM
GTACTCCGTTGGACCC_21	15.562	-63.5599	TAM
TTCGGTCCATGATCCA_22	-5.42949	24.1114	HPC_like
AAAGATGTCCATGAGT_21	13.8895	71.1509	HCC
AATCCAGAGAAGGCCT_6	-11.5502	-21.9416	T_cell
ACCTTTATCTGCAAGT_22	59.9164	-39.6091	B_cell
TACTCGCGTTCGGCAC_21	13.139	71.9629	HCC
AAAGTAGGTTTAGCTG_22	6.71906	26.6397	HPC_like
GTCACAATCGTTACAG_16	-46.3864	34.8985	ICCA
CTCACACAGCTCCCAG_13	12.2076	-71.9789	TAM
GCTCTGTGTACGAAAT_22	-45.7953	-1.26196	TEC
CACATTTCATTCTCAT_16	-48.5726	26.6749	ICCA
TTGTAGGCATTAGCCA_2	-2.52536	-68.7578	TAM
GCATACAAGCAGATCG_16	-10.0141	-17.6516	T_cell
CACCAGGGTGCCTGCA_16	-41.3039	21.6582	ICCA
GATCTAGTCAGCAACT_22	-53.3082	-8.57017	CAF
CGGTTAACAATGCCAT_2	34.7707	-6.7519	T_cell
TCAGGTATCACCACCT_2	34.093	-8.87882	T_cell
ATTACTCCACGAGAGT_21	14.4196	-64.0252	TAM
TATCTCATCACCTCGT_13	-11.1654	49.1362	ICCA
CCCTCCTGTGTTCGAT_16	-50.9279	28.1912	ICCA
CAACCAAAGTAGGTGC_22	-56.6324	-27.3118	CAF
TCATTTGTCCTAGAAC_13	-63.7103	-21.1094	CAF
AGACGTTCAGTTTACG_22	17.538	21.8255	ICCA
CGTTGGGTCACTTATC_21	16.1609	-63.9015	TAM
TCTCATATCGGAAACG_13	2.93348	-69.859	TAM
TTAGTTCAGGCTATCT_16	-38.7831	30.3449	ICCA
CGTCCATAGCGATAGC_2	-24.081	4.24798	ICCA
CAACCTCCACGACGAA_2	31.3223	-22.2405	T_cell
CGGGTCACATGTCCTC_2	37.2296	-8.17668	T_cell
CGGACTGCATGGATGG_21	17.8676	67.5512	HCC
CGGACACCACGAAATA_2	-22.0024	4.64879	ICCA
GGGCACTTCGGACAAG_13	51.1032	-41.7648	B_cell
TACTTACTCATGTCCC_21	7.06647	73.6889	HCC
CTCGTACAGCTAGTTC_22	9.12579	13.9843	HPC_like
CATGGCGGTGGCCCTA_22	21.1492	35.8601	HPC_like
GGCTGGTAGCCAACAG_2	21.4351	-22.3383	T_cell
GGAGCAATCGTCTGAA_16	-56.1188	35.8738	ICCA
GCATGATCACCGGAAA_21	3.41706	59.8922	HCC
TTAGGACTCATTTGGG_21	1.87943	57.4307	HCC
ATCATCTTCTTGTTTG_22	20.3073	14.9276	HPC_like
AGCTCTCTCCACGTGG_2	0.467324	-28.8738	T_cell
CATATTCTCATGTCCC_21	10.3993	63.2305	HCC
ATCATGGCACATCTTT_22	7.77843	21.5247	HPC_like
TTCTACACAGCGTTCG_22	-20.5384	-17.4064	T_cell
CCTTTCTGTAGAGGAA_22	-3.81824	33.4899	HPC_like
CACAAACCATGGGAAC_2	39.5024	-16.5458	T_cell
ACGGCCATCCTAAGTG_2	-20.5383	-53.16	B_cell
ATGAGGGCAGCATGAG_2	-2.63569	-24.2401	T_cell
CGTCACTAGTATTGGA_2	-62.1971	-21.8354	CAF
CAGGTGCAGGTTCCTA_22	21.6665	27.2631	ICCA
GGAGCAACACAGCCCA_2	20.0348	-15.9728	T_cell
TATCTCAGTACTCAAC_21	-2.82326	77.6861	HPC_like
TCGCGTTTCCCTAACC_22	-75.2675	-15.3863	CAF
CGTAGGCTCATGTAGC_21	-2.8878	66.2691	HCC
TCAGCAAGTCTTGTCC_10	-72.6638	-13.3063	CAF
TACACGACACGGTAAG_2	-1.09656	-23.9545	T_cell
ACGATACCAACCGCCA_6	58.3097	13.9473	ICCA
CACAAACGTAAATGAC_2	-23.2066	5.6091	ICCA
TCGTACCGTGATGATA_6	-12.6557	-11.2211	T_cell
ACTTACTTCTCTGCTG_2	16.8733	-19.3283	T_cell
GGCAATTCATATGCTG_22	-56.1171	-27.3526	CAF
CATATGGCAATCGAAA_13	48.0198	-39.9775	B_cell
CGGAGTCTCGGCCGAT_2	25.3366	-8.18942	T_cell
CTGGTCTAGTCGATAA_22	10.4756	14.7922	HPC_like
CGATGTATCAAACGGG_16	-34.6965	21.4947	ICCA
AGAGTGGAGTAGGCCA_22	9.76028	24.2218	HPC_like
CATGGCGCACGTCAGC_16	-37.058	26.7434	ICCA
TACCTATGTCCGAACC_22	-24.9471	-16.8752	T_cell
ACAGCCGAGTACACCT_22	-10.5292	26.469	HPC_like
CGGAGCTCAGCATGAG_21	1.7903	59.0576	HCC
TCTATTGGTTATGCGT_2	7.37734	-71.8429	TAM
CTCCTAGCAAGGTTCT_16	-52.576	26.4592	ICCA
ACAGCCGCACGGTAGA_22	6.32734	28.7641	HPC_like
AGTGGGATCGGCTTGG_2	-22.4481	-54.9464	B_cell
AAATGCCCATGAACCT_2	33.224	-18.4407	T_cell
ACACCCTTCTGCTGCT_16	-53.0288	36.1236	ICCA
TTCTCCTGTCCATCCT_16	-42.598	32.3527	ICCA
TATGCCCGTGGTTTCA_16	-49.4798	23.8177	ICCA
GATTCAGGTACGCACC_21	3.76456	73.6358	HCC
CGAACATGTAGCCTCG_13	52.0251	-38.5536	B_cell
GACCTGGAGTGGACGT_16	-43.3539	29.6518	ICCA
TGAAAGATCCGTTGTC_2	-10.8394	-33.8388	T_cell
AGATCTGAGCCCTAAT_22	-26.1229	-18.9292	T_cell
CATGCCTCAGGCAGTA_2	21.7805	-21.0988	T_cell
AAAGTAGCACGGCGTT_21	-54.3676	-2.39691	TEC
GTAGGCCCAACACCTA_2	-1.9614	-67.4321	TAM
TACCTATGTACCCAAT_2	-3.15627	-65.2236	TAM
ACGGCCATCCTTGGTC_22	-2.82877	24.5401	HPC_like
TCGAGGCGTCCGAATT_21	-2.38252	63.2075	HCC
CAGCAGCTCGCCTGTT_13	66.3438	-24.0413	B_cell
CGGACGTTCTTTACAC_2	43.5352	-15.3177	T_cell
ATAACGCCATTTCACT_2	17.31	-15.9243	T_cell
GCCAAATCATGTCTCC_21	21.8816	68.9867	HCC
ACATGGTGTGTGTGCC_2	-4.17479	-22.3575	T_cell
CCAGCGAAGGAGTCTG_2	19.3414	-14.5637	T_cell
GACCTGGTCAAACGGG_22	-45.4929	-0.136589	TEC
GAGTCCGTCCTTTACA_16	-47.861	32.3064	ICCA
GAACCTAAGGCGCTCT_16	-14.9574	-29.5946	T_cell
GATCGATGTCAACATC_16	-44.7972	22.3233	ICCA
GTCAAGTAGTGGGATC_13	57.926	-36.2536	B_cell
TTCGGTCTCGTTACGA_2	41.3684	-18.9943	T_cell
GTCGGGTGTATCGCAT_22	-60.6632	-29.3523	CAF
ATCATGGTCCCTCAGT_2	-22.1763	-55.6224	B_cell
TGAGAGGTCCTCAACC_22	12.5384	28.9689	ICCA
ACACTGAGTAGCCTCG_22	27.6845	41.0267	ICCA
CACACCTGTGTGACGA_22	-44.4619	-3.85801	TEC
TGAGAGGTCTAAGCCA_22	-42.1816	-4.31334	TEC
TTTCCTCCACTGTGTA_16	10.0884	-64.0449	TAM
ACAGCCGCATACTACG_13	-8.77065	-25.1768	T_cell
GTAGGCCAGAGGTTAT_21	-8.6314	63.2424	HCC
GGCTCGACATAGACTC_21	5.42201	64.9083	HCC
TCGTAGACACACTGCG_2	4.08138	-26.0975	T_cell
GTCACAATCCATGAGT_2	35.2979	-9.52318	T_cell
ACGCAGCTCAGTTGAC_22	7.49209	11.8711	HPC_like
CACAAACGTTGGACCC_13	49.3771	-40.6112	B_cell
AAACGGGAGCGCTCCA_21	-4.15803	74.9974	HPC_like
GGGAGATCAGTGGAGT_2	-18.6136	-32.2213	T_cell
GGCTGGTGTGCTTCTC_2	1.46442	-63.7866	TAM
CAAGATCCACTTGGAT_21	1.74159	71.9256	HCC
TCAACGAGTCTCCACT_21	5.24444	60.8759	HCC
GCTGCGAGTGACTCAT_2	19.6074	-20.4344	T_cell
TCAGCAAAGCTGAACG_13	-0.0924503	-17.0643	T_cell
GTCAAGTTCGGCTACG_2	0.498759	-29.7334	T_cell
CACAGTATCTACTTAC_2	-5.21495	-68.129	TAM
CGCTGGAGTACTTGAC_2	-19.058	-54.2589	B_cell
CTACGTCAGCTAACTC_13	-11.824	50.7901	ICCA
CGGAGCTCATACCATG_6	55.5256	18.5427	ICCA
ACGATACTCTCTTGAT_16	-33.7432	32.6484	HPC_like
CGAACATTCTACCAGA_22	-51.6245	-4.50653	TEC
AGCATACAGTGCCATT_21	16.5892	-63.0006	TAM
ATCTGCCCAGGTTTCA_2	19.0434	-9.13126	T_cell
ATCATGGCAGAAGCAC_21	21.367	71.7228	HCC
TGCGCAGGTACTCGCG_16	-45.9211	21.4757	ICCA
TCATTACGTTGAACTC_2	30.926	-25.4053	T_cell
ACAGCCGTCACCCTCA_10	-4.97245	-8.58591	T_cell
GCGACCAGTTGAACTC_16	-40.6022	33.402	ICCA
CCCATACAGGCGACAT_22	-3.1625	26.9721	HPC_like
GGTGAAGTCACAGTAC_13	51.2464	-43.2653	B_cell
ATGAGGGAGCGCTCCA_22	-42.9935	-6.18887	TEC
AGTGTCACACCCAGTG_22	22.1951	18.5986	HPC_like
CGCTTCATCCGTACAA_16	-34.7266	21.5478	HPC_like
GGGCATCAGGGTCGAT_2	35.4357	-4.88668	T_cell
CACAAACAGGCAATTA_22	-25.4928	-19.0692	T_cell
AGACGTTCAATAAGCA_13	-12.2551	49.5904	ICCA
CGTAGCGCACCACCAG_16	-42.6308	22.901	ICCA
TTAGGCATCTGTCTAT_21	20.63	73.0851	HCC
CTTAGGAAGTGGGCTA_16	11.072	-68.264	TAM
TCGTAGACACTTAACG_22	-52.0679	-7.89016	TEC
TTGGAACCAAAGCGGT_16	-44.8154	27.6119	ICCA
GCACATACACTCTGTC_16	-40.6946	26.1512	ICCA
GCAGTTAAGATAGGAG_16	-42.2143	22.4876	ICCA
GCATACATCTACCAGA_2	32.0034	-13.9214	T_cell
AGTGGGAGTCTACCTC_16	-59.2153	27.7804	ICCA
CATCCACGTAGCAAAT_21	-8.3978	63.1316	HPC_like
CGCTGGAGTTCCACGG_21	13.7773	73.0476	HCC
GATCGTAGTGTGACCC_22	16.1248	21.7756	ICCA
TAAACCGTCCAAGTAC_21	19.7549	70.0094	HCC
ACCAGTATCATGTGGT_2	-0.886577	-29.4848	T_cell
AGATCTGAGACAGACC_21	1.37325	65.1004	HCC
TCAGGTACAGGACCCT_6	56.9508	21.0714	ICCA
CCTTCGAGTGTGAAAT_22	-27.5153	-15.9403	T_cell
GACGCGTCATCGGGTC_22	15.5364	30.6763	HPC_like
ATAAGAGTCTCTGAGA_2	-21.9706	-57.5008	B_cell
ACACCAATCAACTCTT_21	17.8226	68.3907	HCC
ACGCAGCCAGGAACGT_22	22.7055	27.4084	ICCA
GGACATTCAGCGAACA_2	-22.2662	-52.1889	B_cell
AAGCCGCGTTAAGAAC_21	0.951421	72.0159	HCC
TACACGAGTAGAAAGG_22	-54.4761	-26.8751	CAF
GGTATTGAGAGAGCTC_2	1.10249	-28.3235	T_cell
ACGAGCCTCAATAAGG_22	-4.13841	22.0913	HPC_like
TTAACTCAGCTACCTA_16	-45.8251	33.7261	ICCA
GTACTCCTCAACACAC_2	35.7707	-9.87889	T_cell
TTGTAGGCAACTGCGC_2	24.6614	-11.3045	T_cell
GATGAGGCACAAGTAA_13	5.02934	-69.4891	TAM
GTCTTCGTCAGAGACG_16	-44.6708	33.6376	ICCA
ATGGGAGGTCAACTGT_13	-11.2746	-18.0444	T_cell
TTGGCAATCTAAGCCA_22	-48.6101	-3.17864	TEC
TTTATGCGTACTTCTT_22	1.86496	19.5653	HPC_like
GACTACACACCACCAG_22	24.8588	-13.6699	T_cell
TTATGCTCATAGACTC_22	13.8782	23.5154	HPC_like
TATGCCCTCGCCTGTT_2	-21.2658	-52.7776	B_cell
GTTAAGCTCCTTTACA_13	54.7899	-33.2627	B_cell
CAAGGCCCACCACGTG_22	-8.81284	24.5632	HPC_like
CTAACTTGTGGGTCAA_2	1.42266	-25.8533	T_cell
CGATTGAAGCTATGCT_22	-0.149846	30.5549	HPC_like
CCATTCGAGTGGGCTA_2	-18.0871	-58.8164	B_cell
TTGCGTCTCTAACCGA_21	15.8143	72.9348	HCC
AGCGTATGTTCTGAAC_13	66.7727	-20.9289	B_cell
GCGCCAATCATGCATG_2	-17.766	-31.2771	T_cell
TCGGGACGTCTTCAAG_6	54.2097	21.6858	HPC_like
ACATGGTAGATACACA_22	-2.69587	28.6048	HPC_like
CAGCTGGTCCCTAATT_2	13.0448	-19.3316	T_cell
ATTGGACAGGACCACA_16	-46.3886	20.7632	ICCA
CCACGGACAGGTGGAT_2	30.8986	-22.8729	T_cell
CTCATTAGTCTTTCAT_22	-53.0154	-28.898	CAF
CGCCAAGTCAGTGTTG_21	6.62169	61.9294	HCC
TCAATCTCACTAAGTC_22	-2.76301	20.0347	HPC_like
AACTTTCTCCTGCTTG_22	7.46646	-59.3894	TAM
ACTGATGTCCACTGGG_22	-56.4963	-28.2827	CAF
CAGCTAAAGACACGAC_16	-37.0081	23.0865	ICCA
GGGAGATTCAACACTG_13	-70.7134	-15.7466	CAF
GACAGAGTCATAAAGG_22	-40.7218	-6.21264	TEC
GAGGTGACACTCAGGC_21	20.669	66.2517	HPC_like
GTACTTTAGGCCGAAT_10	-4.27647	-8.57512	T_cell
GCAGTTAGTACAGTTC_2	-0.251903	-22.2863	T_cell
AGAGCTTGTAAAGTCA_16	-48.6155	23.0171	ICCA
GAACCTACAGCCTGTG_22	-41.6095	-3.28549	TEC
CCATGTCTCGCAAGCC_2	-20.7104	4.86948	ICCA
GCTTCCAAGCTAAGAT_21	17.103	76.268	HPC_like
CACACTCTCAACGGGA_16	-55.0405	25.9787	ICCA
TGGTTCCTCCCAAGTA_22	7.33884	8.9984	HPC_like
TGAGCATCAATCTACG_13	48.9143	-38.6936	B_cell
CTAATGGCAATGGACG_2	20.1228	-12.7948	T_cell
CGGACGTCAGTAGAGC_2	28.5779	-10.2874	T_cell
CCCAGTTCAGGTGGAT_2	41.7768	-8.28387	T_cell
TCTGAGAAGCTAGGCA_2	37.5391	-12.9885	T_cell
TACGGATAGGCGTACA_2	-3.15935	-68.1065	TAM
GCGCGATCAGGTGGAT_22	7.28242	28.7583	HPC_like
CTGATAGAGACCTTTG_22	29.1183	37.6683	ICCA
TCTCTAAGTGTCCTCT_21	13.8976	-59.7071	TAM
TATCAGGAGCGTCAAG_22	9.2818	16.3864	HPC_like
CGACCTTTCACGAAGG_21	19.6418	68.0029	HCC
CAGAATCGTTCCGGCA_21	-0.272661	70.0056	HCC
CCTCTGATCACTCTTA_22	-19.0508	-14.5455	T_cell
GTGAAGGAGTCAAGCG_13	1.49107	-67.6991	TAM
GCAGTTACATTCTTAC_21	13.7273	70.8596	HCC
GTAGGCCTCACATAGC_2	33.2711	-2.85612	T_cell
CAAGATCAGTTTGCGT_2	32.3365	-18.7131	T_cell
AAAGCAAAGAGGGATA_2	30.7936	-22.6064	T_cell
AAAGTAGAGAGTCGGT_2	2.54407	-22.9346	T_cell
CTTAACTCAATAGCGG_22	-56.4913	-30.4839	CAF
CTCATTATCAACTCTT_21	12.4676	73.0927	HCC
GTTCTCGTCCACGACG_10	-68.0346	-14.0301	CAF
AAACGGGGTTGCGTTA_2	7.21094	-19.4294	T_cell
CTCGGGACAAACTGCT_2	2.88561	-25.0626	T_cell
CCTTTCTAGAACAACT_22	-21.7324	-19.2546	T_cell
CCTAGCTTCTAACCGA_10	-3.73114	-8.43298	T_cell
GACGCGTGTCTGATCA_22	-52.5952	-26.1394	CAF
GCCAAATGTCGGCTCA_21	1.87187	71.1425	HCC
CACACAATCGCAGGCT_2	-12.3647	-25.4274	T_cell
TTAGGACTCAATAAGG_2	10.5393	-31.9487	T_cell
ATTGGTGTCAGTCCCT_2	-23.0593	-53.0418	B_cell
CAGCTAAGTCCGAACC_22	20.8259	22.8261	ICCA
CCGTACTGTCTCTTAT_2	31.5374	-19.8165	T_cell
CTTGGCTTCGGAAATA_13	-10.9986	48.3936	ICCA
CCTTCGACATCACCCT_16	-38.0685	24.6884	ICCA
CTCGGAGAGGATGGTC_22	-58.0374	-24.8941	CAF
CTCCTAGAGAGTAAGG_16	-50.9287	21.497	ICCA
TCAGCTCAGTCACGCC_21	14.1148	-59.8569	TAM
ATCATGGGTCAGAATA_16	-42.5867	28.324	ICCA
GATCTAGTCTACCAGA_10	-50.5742	1.18156	TEC
ATCTACTCATAAGACA_22	27.8702	35.8674	ICCA
TCGTACCTCAATACCG_22	-4.15226	18.296	HPC_like
TGGCGCACACAACTGT_22	6.4895	28.5745	HPC_like
ATGCGATAGGCCGAAT_21	-5.11312	69.8351	HPC_like
ACAGCCGTCGCTAGCG_13	66.8406	-21.8487	B_cell
TTCGGTCCATACCATG_13	-15.0723	-26.0772	T_cell
GAATAAGGTGCAACTT_22	-26.0851	-14.4868	T_cell
GGACAGAGTTGGAGGT_21	16.0178	-65.1597	TAM
ATTTCTGCAATACGCT_2	32.1057	-18.6743	T_cell
TTCGGTCCATTCGACA_21	15.5219	69.3776	HCC
TAGAGCTTCAGGCAAG_22	29.3052	39.5447	ICCA
GTGCATACAGCGTTCG_13	48.7704	-38.6641	B_cell
CTCGTACCATTGTGCA_21	-2.40748	68.3939	HCC
CTGGTCTAGATCGATA_22	19.7251	25.72	ICCA
GGATGTTTCACCTCGT_2	0.861028	-27.7347	T_cell
TCTTCGGAGTTCGCAT_22	27.8722	39.6521	ICCA
ATCGAGTCACTTCGAA_2	39.9731	-7.18288	T_cell
TTAACTCCATTGGCGC_16	-52.1217	21.4053	ICCA
CCCAGTTTCTTTACAC_22	-54.0687	-30.9067	CAF
CGATGGCGTCGGCATC_2	33.1765	-15.835	T_cell
CCTTCGACAATAGCAA_2	-3.29901	-68.8274	TAM
ACACCCTTCTTGCCGT_2	6.34494	-31.0657	T_cell
AGCGTATCACAGACTT_2	-2.865	-24.4268	T_cell
AGTAGTCTCTCTTGAT_2	37.6632	-20.8047	T_cell
CCCATACCATTGTGCA_6	-14.1931	-9.78443	T_cell
TGCGCAGAGACGCTTT_2	19.3483	-11.0487	T_cell
ATCCACCGTGTGGTTT_2	35.9835	-7.53	T_cell
GCAGTTAGTGTGCCTG_2	-6.07148	-32.9074	T_cell
AGCTTGAGTAGTAGTA_21	17.2454	-65.668	TAM
TTAACTCAGGCTAGCA_2	27.0023	-20.9888	T_cell
CCGTTCAGTCTGCAAT_10	-70.0883	-13.3952	CAF
GTGGGTCGTCGTCTTC_13	-11.2762	-18.221	T_cell
TCACAAGCACGCGAAA_2	-25.5765	-51.0308	B_cell
CGTAGGCTCTCCGGTT_2	23.4578	-13.4079	T_cell
CTTAACTGTCAGCTAT_13	0.667959	-70.5635	TAM
GAATAAGCAGCCTGTG_2	-2.26739	-23.5149	T_cell
CTACCCACACACCGAC_2	-17.5115	-30.762	T_cell
AAAGATGCATCGTCGG_10	-47.9481	1.14372	TEC
AAAGTAGGTGCAGACA_2	-3.1786	-70.9065	TAM
CAGGTGCAGAAGGGTA_21	19.6781	73.8695	HCC
GGCGTGTTCATGTAGC_10	-4.89885	-6.44837	T_cell
CTAAGACAGACATAAC_16	-39.8409	21.3866	ICCA
GGTGAAGTCACGCATA_22	7.55941	22.9952	HPC_like
GCTGCGAAGCTACCTA_2	-19.9769	-56.5833	B_cell
CGTCACTGTGGCGAAT_16	-49.376	39.4327	ICCA
TGGGAAGTCCGTACAA_22	23.565	24.8891	HPC_like
TTCGAAGAGGACGAAA_10	-6.23086	-9.98639	T_cell
ACTGTCCGTAAACACA_2	7.29473	-33.5848	T_cell
CAGCTGGGTTCTCATT_2	22.7265	-22.0244	T_cell
TACGGATTCATAACCG_22	-48.9074	-8.34634	TEC
TTCTCAACAAAGCGGT_16	-54.7604	30.752	ICCA
CGCCAAGGTGTATGGG_21	16.2338	75.6814	HPC_like
TGCGCAGCAAGTAGTA_22	-56.709	-28.9592	CAF
TGACAACTCGCAAGCC_22	28.7918	37.1596	ICCA
CCTCTGAAGGTGCACA_10	-10.0835	62.5372	HPC_like
CAGCGACAGGTCGGAT_22	-59.2822	-28.761	CAF
TACCTTAAGCTGTTCA_13	-4.88754	-20.4717	T_cell
TTTATGCAGGCGCTCT_21	3.59053	73.0166	HCC
AGCTCCTTCATGTAGC_22	-5.66309	25.3733	HPC_like
GCGCAGTCACGGTTTA_13	-3.76255	-21.6889	T_cell
CGATTGAAGTGTGGCA_22	4.64351	26.809	HPC_like
CTCGTACCAGCTCGAC_2	11.4634	-26.1298	T_cell
CACAAACAGACACGAC_2	18.0311	-32.0124	T_cell
GCAGCCAAGCTAAGAT_16	-43.4013	28.7204	ICCA
CGGAGTCTCGCCATAA_22	-51.5666	-5.12115	TEC
CTCGTACCAAACGTGG_21	2.32135	65.309	HCC
TCATTACCACCAGGTC_22	-5.70352	24.9579	HPC_like
GTGCAGCGTATGCTTG_2	40.3609	-10.6023	T_cell
GAATAAGAGTGGTAGC_6	56.5991	16.3168	ICCA
AGCATACCAAACTGCT_2	-1.39214	-69.228	TAM
AAGGCAGAGGTGTGGT_2	34.0954	-10.0432	T_cell
GGGTTGCAGTCCGTAT_2	-18.412	-31.2319	T_cell
ACACCCTCACAACGCC_2	17.8792	-8.30026	T_cell
CATCAGACAGGGTATG_13	-6.45296	-22.509	T_cell
GGGCACTGTCAAAGAT_22	59.4569	-38.7728	B_cell
AAGTCTGTCACCTTAT_16	-31.7855	30.6514	ICCA
CGCCAAGCATATGCTG_10	-48.7536	0.670771	TEC
TCTATTGTCACCTCGT_2	28.8947	-1.72255	T_cell
CTACGTCTCGCGCCAA_22	-3.47066	17.9954	HPC_like
CAGTCCTTCCAAGTAC_2	10.38	-25.1143	T_cell
GCGACCAAGGAACTGC_16	0.602332	-70.619	TAM
TAGCCGGTCAACACAC_21	1.60575	67.2273	HCC
ACTATCTGTGTGACCC_22	-4.25996	33.9341	HPC_like
TTAGTTCGTGATGATA_22	6.85457	-58.9502	TAM
ACGGGTCGTCCAGTGC_22	0.396523	21.4802	HPC_like
GTATCTTTCGCCATAA_22	-4.00026	29.2772	HPC_like
ACGAGCCAGTGCCAGA_13	66.0146	-25.1661	B_cell
CAACCAATCAAACCAC_22	-2.47686	26.5546	HPC_like
CCCTCCTGTCTCAACA_2	19.9962	-18.2593	T_cell
CCAGCGAAGCTCTCGG_22	3.1284	13.5838	HPC_like
GGATGTTGTCGGCTCA_13	-11.0257	48.7539	ICCA
GGGTTGCCATCAGTAC_10	-25.482	55.8245	HCC
GCAGCCACATTCTCAT_16	-55.111	34.686	ICCA
TCTGAGATCTTATCTG_21	-5.6059	71.0975	HPC_like
CTGTTTAAGATTACCC_16	-51.6628	29.9086	ICCA
GGACGTCAGACATAAC_2	11.2452	-19.1378	T_cell
GCTTCCAAGTTGAGAT_21	-5.79014	70.6128	HCC
CAGCTGGAGGTACTCT_2	20.4811	-17.5324	T_cell
TTTACTGCAATTCCTT_22	8.08668	22.8411	HPC_like
TTAGTTCAGTGGGCTA_22	0.383442	35.1324	HPC_like
GGCAATTAGACAAAGG_21	20.2659	73.6163	HCC
TGCTACCTCCTGTACC_16	-43.1111	31.9944	ICCA
CATCAGACATCTACGA_2	-24.7417	-51.4257	B_cell
TGTGGTAGTGCGATAG_10	-47.9426	0.873453	TEC
TTTGTCAAGAAGATTC_16	-14.2433	-28.5424	T_cell
AGCGTCGGTAAGTGTA_2	38.6701	-6.40955	T_cell
CGGAGTCGTCGGCACT_22	20.2304	24.6354	ICCA
AGGCCACCATAGACTC_2	-10.9705	-32.8064	T_cell
AAGACCTAGGCTCATT_22	69.1317	-22.543	B_cell
TTATGCTCACCAGATT_22	-5.45956	24.415	HPC_like
TGCTACCAGGCTAGCA_21	13.0927	-59.6234	TAM
TACTCGCAGATACACA_21	21.037	74.2366	HCC
ACTGATGAGTCCGGTC_21	6.52226	73.6337	HCC
GATCGATTCCAGATCA_22	47.2596	-38.3347	B_cell
CGCTTCATCGCTTGTC_2	13.7482	-27.6193	T_cell
ATTACTCTCCCGACTT_6	58.7923	16.1961	ICCA
CCTTACGCAAGTCTGT_22	-3.45808	31.631	HPC_like
ACCCACTCACCAGGCT_13	66.6838	-23.192	B_cell
CTAACTTAGCGATCCC_13	9.13445	-68.2314	TAM
GACGCGTTCCGCGGTA_13	57.3815	-39.9583	B_cell
GACGGCTAGACGCAAC_21	-0.738248	70.7592	HCC
TACTCGCCATGTAGTC_22	4.20774	11.5339	HPC_like
GGCGACTCAATTGCTG_2	21.4605	-13.5493	T_cell
CGACTTCAGATCCGAG_22	19.3967	18.3606	HPC_like
TCACAAGCAGACAAGC_22	10.3649	27.4244	HPC_like
CGCGGTACAATCCGAT_16	-54.3712	23.7703	ICCA
TGCCCTAGTAGCGTGA_2	7.9129	-23.1207	T_cell
CAGAATCCAACAACCT_16	-60.8602	28.9414	ICCA
CCTACACTCTTGCAAG_16	-67.5791	-17.8904	CAF
TTAGTTCTCCTTGCCA_2	34.3269	-6.64356	T_cell
CGCGTTTTCCAACCAA_10	-50.1206	2.09679	TEC
CACAAACCAAGCCATT_22	16.8938	27.6364	ICCA
ACTGAACAGAGAACAG_6	57.9003	20.7596	ICCA
GGGTTGCAGTGCCATT_2	0.481279	-31.8109	T_cell
ACACTGAAGCGCTCCA_2	-7.13472	-66.1594	TAM
CAGGTGCCATTTGCCC_2	19.4351	-18.0328	T_cell
CATGCCTGTGAGTATA_16	-41.8608	33.2224	ICCA
TTGTAGGAGCCTCGTG_2	17.6096	-30.8161	T_cell
AGATTGCAGCAGGCTA_2	30.4225	-18.9633	T_cell
GAAACTCGTAAACCTC_2	31.6475	-27.0837	T_cell
TACGGATGTACCTACA_22	15.05	12.8702	HPC_like
GGGCACTGTAGCACGA_2	12.3584	-14.1607	T_cell
GAGGTGAAGCGGATCA_22	12.5357	29.832	HPC_like
AGCGTATTCTAGAGTC_2	-20.8981	-57.9146	B_cell
AGCCTAAGTGTGACCC_13	-1.86697	-30.2314	T_cell
TGAGCCGCATGAGCGA_21	1.95646	63.1305	HCC
TGAGAGGCATTGGGCC_10	-6.68618	-13.7253	T_cell
ACCTTTATCCACGCAG_2	24.6402	-15.0725	T_cell
CTAAGACCATTCTTAC_22	3.00928	17.8322	HPC_like
TCGTAGACACCGGAAA_2	40.7222	-4.02225	T_cell
CAGCAGCAGTCCGGTC_2	29.1156	-13.6592	T_cell
TCGCGAGTCGTACGGC_22	-1.54514	26.142	HPC_like
GGACGTCTCAAAGTAG_10	-24.4851	56.3816	HCC
ACCCACTTCATCGGAT_13	67.5889	-23.8267	B_cell
GCACTCTCAATCCGAT_22	17.5272	19.6636	HPC_like
CGGGTCAGTCCCTTGT_10	-72.4242	-13.1035	CAF
ACGCCGAAGAGCCCAA_21	-52.6336	-3.58107	TEC
CATGGCGGTAGGACAC_22	12.7098	24.3103	ICCA
CGATGGCAGGGTGTGT_16	11.796	-64.2199	TAM
CTCACACGTTCTGTTT_13	50.4506	-43.3043	B_cell
TACTTACTCACGGTTA_2	-14.6583	-30.0286	T_cell
AAACGGGTCGTTACAG_21	17.5145	-62.8523	TAM
ACATACGAGTGGGATC_22	-7.31627	29.0162	HPC_like
AGCTCTCCAGGGATTG_22	-60.3755	-28.4567	CAF
CAAGTTGTCAGCTCTC_2	-8.07155	-33.294	T_cell
ACTGAGTAGCCATCGC_2	15.4665	-20.2773	T_cell
CATTCGCAGCGCTTAT_21	18.6224	67.062	HCC
TTTATGCGTCTCGTTC_6	58.2421	14.953	ICCA
AAGACCTGTATAGGGC_22	21.2794	15.7599	HPC_like
GTTAAGCAGTGTCTCA_10	-4.07381	-8.34707	T_cell
CAACTAGCACATTTCT_2	25.4768	-19.1909	T_cell
ACTGATGCACGGTAAG_2	2.26617	-28.1797	T_cell
TGTGTTTCAGCTTAAC_13	-11.8268	-17.7232	T_cell
TCGTACCTCAAGATCC_2	29.1548	-16.7419	T_cell
TCACGAACAATGCCAT_22	4.55926	15.3626	HPC_like
CGTGTAACAGGCGATA_2	38.649	-8.37247	T_cell
GGGAATGCAAGCCCAC_22	15.5934	15.8722	HPC_like
TTAACTCCATGTCTCC_21	1.67444	70.2546	HCC
TACAGTGAGGACGAAA_2	40.5446	-21.3011	T_cell
AAACGGGTCGTTTAGG_2	41.2765	-9.48077	T_cell
ATCTGCCGTAACGTTC_22	-23.1442	-18.2678	T_cell
TTGTAGGAGTGGTAAT_6	-12.4147	-8.23322	T_cell
GCCAAATGTGACTCAT_13	9.76352	-71.8343	TAM
CACCTTGGTAGTGAAT_22	-49.6274	-8.22972	TEC
CTCTACGAGTGTACGG_22	-56.6678	-30.3614	CAF
CGCGTTTCACCATCCT_22	-51.4143	-7.38511	TEC
AAGACCTCAGTCAGCC_22	9.7059	29.3191	HPC_like
GGGTTGCCACGTCAGC_22	-41.4073	-2.90641	TEC
CTGAAACAGTGTACCT_2	-25.3039	-52.0002	B_cell
CAGCAGCGTAAGGATT_2	27.938	-12.9903	T_cell
TCAATCTTCGCAAGCC_2	-8.4316	-19.7091	T_cell
ACTTTCATCAACGAAA_16	-34.6503	27.589	ICCA
CGGGTCATCGTCCGTT_21	18.4873	70.7219	HPC_like
CCTTTCTAGCGCCTTG_21	-5.23826	69.8657	HPC_like
CATGACACACGCCAGT_2	11.8435	-31.3663	T_cell
GAGGTGAAGCAGCGTA_21	16.2503	71.6247	HCC
AGGTCCGGTAGCGCTC_2	27.6138	-16.2914	T_cell
ACTATCTAGCGGATCA_21	14.3993	70.691	HCC
ACTGTCCCAGCTCGCA_16	-37.8358	24.4733	ICCA
CATCCACTCTAACGGT_16	-55.6791	34.2106	ICCA
GTACTTTGTTGGTGGA_16	-53.4516	27.078	ICCA
GCCAAATTCCTACAGA_22	5.89081	30.7178	HPC_like
GCTGCTTAGGAGTAGA_22	19.299	18.6668	ICCA
GGGCACTCACCGAATT_13	-63.7083	-21.1769	CAF
GGGAGATAGTATCTCG_10	-8.46312	50.5937	HPC_like
GGGAGATAGAATCTCC_2	34.3239	-12.522	T_cell
GGACGTCCAACACCCG_6	57.3986	18.5273	ICCA
CAGCTAAGTAGCCTAT_22	28.2886	39.9704	ICCA
AAGTCTGTCAAGCCTA_22	21.539	24.8253	ICCA
GACTGCGAGAGACTAT_16	-52.5777	29.6011	ICCA
CTGCCTACAACTGCGC_2	35.1757	-2.30432	T_cell
TGAAAGAAGCTATGCT_22	-0.817004	18.9309	HPC_like
TACGGTACAGTTCATG_2	36.7779	-18.2628	T_cell
GCGAGAACAACACCCG_21	0.56485	63.2841	HCC
TTCTCCTGTTCAGACT_22	4.85156	18.307	HPC_like
CGCTGGAAGGTTACCT_22	-59.9847	-24.3641	CAF
CACTCCACACGGCTAC_2	44.6232	-15.1419	T_cell
CGTAGGCTCTGCTTGC_21	0.0520192	67.264	HCC
AGCTCTCAGTACGACG_16	-34.8096	33.3372	ICCA
ACATCAGTCTAACTTC_22	1.52871	17.9921	HPC_like
GACGGCTCAACTGCGC_2	2.99099	-20.5945	T_cell
CCTAGCTAGACTACAA_22	-24.7965	-15.2727	T_cell
GGAAAGCTCATCTGTT_2	-22.8109	5.46193	ICCA
TGTGGTACACGTCTCT_2	-2.04366	-68.1401	TAM
GAGTCCGGTGCAACTT_2	-0.0877222	-21.9322	T_cell
GCGACCAAGAGAGCTC_22	-43.8605	1.92649	TEC
GGAATAACAGATTGCT_22	-54.0332	-25.6468	CAF
CGATGGCGTTGACGTT_21	-9.40307	64.538	HPC_like
TTCGAAGAGGTGACCA_13	-9.72236	32.9129	HPC_like
CGACCTTAGTACGACG_2	16.587	-15.1122	T_cell
CCACCTACAAGGTTTC_16	-36.7726	31.5387	ICCA
CATATGGTCGTTTATC_16	-45.0987	28.453	ICCA
GGGACCTAGGTGTGGT_2	-21.5622	4.71455	ICCA
CACATTTTCATAGCAC_2	41.139	-2.03994	T_cell
TCGTACCGTTACGTCA_13	49.0967	-40.8694	B_cell
AAAGTAGTCGCCATAA_13	-12.4795	49.7187	ICCA
CAGAATCAGTGGAGTC_2	8.22561	-24.773	T_cell
CTTAGGAAGTTTCCTT_21	14.7922	66.8933	HCC
ATAACGCTCTACTATC_22	17.7023	20.2721	HPC_like
TTTGCGCCAGCATACT_22	-25.7839	-16.5573	T_cell
ACGGGCTGTAGCTTGT_22	-57.6367	-27.2407	CAF
TCAGGTAAGAGACTTA_16	-53.9703	33.903	ICCA
GTCTTCGAGACTTTCG_2	-21.6453	5.97843	ICCA
TACGGTAGTGACGGTA_2	40.0011	-9.09606	T_cell
TACTCATTCAGCATGT_2	-1.6813	-70.9072	TAM
CTAAGACAGCTACCGC_21	-2.79227	78.3955	HPC_like
TTCTCCTTCACTTATC_13	56.3525	-41.5555	B_cell
GAAACTCGTGTGACCC_2	15.143	-28.8293	B_cell
CTCGGGATCGTACGGC_2	-20.0089	-54.1202	B_cell
AGCGTATCAGTGGGAT_22	7.72483	31.1544	HPC_like
CTCGAGGGTTTGACAC_2	-6.48625	-30.362	T_cell
ACGATACGTCATGCAT_22	28.191	36.8043	ICCA
CTCTAATGTACCGCTG_16	-47.3026	25.558	ICCA
CTTAACTAGAGCTGCA_2	30.2039	-1.18841	T_cell
GCTGCAGGTGATGATA_13	50.6628	-41.0191	B_cell
GATGAGGGTCGCATCG_21	0.681965	70.6869	HPC_like
ATTTCTGGTAGGGTAC_10	-4.43269	-7.61432	T_cell
CGATCGGTCTAACTGG_6	60.6848	14.6983	ICCA
CAGCTAAAGTGTTGAA_22	0.376671	10.7783	HPC_like
AGGGAGTGTAAGGATT_22	-49.6758	-8.70114	TEC
TGCCCATCACAACTGT_2	41.8744	-10.9205	T_cell
CTCGTACTCGTCACGG_22	-61.3807	-28.8404	CAF
AACTGGTAGACTAAGT_2	44.0776	-13.725	T_cell
TGAGAGGCAAGTCATC_22	16.5689	32.2146	HPC_like
TAAGAGATCTGTTTGT_22	28.4291	38.7149	ICCA
CCACGGAAGGGCTTCC_22	23.8577	27.7439	ICCA
GTGAAGGTCGGGAGTA_22	15.7133	20.7409	HPC_like
TGCCCATCACGTCTCT_2	13.3564	-20.8302	T_cell
TATCTCAGTTTGCATG_22	11.6636	25.7178	HPC_like
GGGTCTGGTCAGAAGC_16	-43.4388	29.807	ICCA
TTAGGCACAATAGCGG_10	-48.0863	2.00323	TEC
GTTAAGCAGAGGTACC_2	28.9451	-8.01239	T_cell
TTTATGCCATTAGCCA_22	3.58892	16.7526	HPC_like
CATTATCGTAGGGTAC_16	-51.5598	36.2592	ICCA
CGAACATCAATTGCTG_13	-11.0817	48.1077	ICCA
ATGCGATTCGCTGATA_16	-46.5654	30.8007	ICCA
CGTGTCTTCTGAAAGA_22	-19.1399	-14.5162	T_cell
CGCTATCCATGTAAGA_21	17.184	-63.5699	TAM
GCGACCATCGCGGATC_21	7.1401	65.8569	HCC
CCCTCCTGTAGTAGTA_2	1.72926	-23.8096	T_cell
GCGCAACTCATGCTCC_22	-49.3379	-1.80582	TEC
CTGTGCTTCGTCTGCT_16	-36.3391	31.6014	ICCA
GGGCATCCACGAAACG_2	1.35157	-32.5094	T_cell
GGATTACGTCGCCATG_2	38.761	-13.5085	T_cell
GTCATTTTCAGTTTGG_22	3.22159	18.3485	HPC_like
CCTCAGTAGAGAGCTC_22	11.2859	32.3945	HPC_like
ATAGACCTCGGAAACG_21	-4.79178	67.141	HCC
TTTACTGTCAGTTCGA_2	33.8502	-21.7415	T_cell
AGATCTGAGGGTTTCT_13	-12.7084	49.7454	ICCA
CACAGGCGTCAGTGGA_2	-22.2365	6.86075	HPC_like
ACAGCTATCCTCTAGC_10	-71.0255	-13.3204	CAF
CGGAGCTAGCTAGGCA_2	-12.9741	-34.0131	T_cell
AGGGATGAGACAGAGA_16	-34.1255	29.026	ICCA
CTGTTTAGTCAATACC_21	-5.69614	61.5033	HPC_like
CTGTGCTTCTGTCCGT_2	-1.63587	-22.9937	T_cell
TCTCTAACAATAACGA_2	-7.50408	-33.1895	T_cell
GGGAGATCATCCTTGC_22	-41.0812	-7.95434	TEC
TACGGGCGTCAACTGT_2	20.6205	-20.6397	T_cell
CAAGAAAAGTGGGCTA_2	-3.61523	-25.2294	T_cell
ATTGGTGGTAGAAAGG_13	48.5816	-38.3365	B_cell
CGACCTTTCCCTTGTG_21	1.44002	58.5452	HCC
GTTAAGCCAGTTAACC_13	-16.4528	-27.6171	T_cell
AGGGAGTCAAACCTAC_22	-40.8196	-4.50779	TEC
CGTGTCTGTTCCCGAG_22	2.94429	14.2281	HPC_like
TCTATTGTCTCCCTGA_16	-38.1945	32.1377	ICCA
TTATGCTTCATTATCC_2	30.8702	-7.93307	T_cell
TCATTTGAGAGCTTCT_2	37.6972	-7.63982	T_cell
CTACATTGTCACTGGC_13	-11.6809	-17.7712	T_cell
CATTCGCAGCCACGCT_10	-25.4941	52.1467	HCC
CAGCCGACATCCCATC_2	11.6546	-25.5656	T_cell
TCCACACAGGTTACCT_16	-37.7058	28.2285	ICCA
CGTTCTGGTAATAGCA_22	-52.8468	-6.11856	TEC
GCATACAAGAACTGTA_13	12.2673	-70.8243	TAM
CCTCTGACATATGCTG_22	-4.64947	29.5831	HPC_like
TAGAGCTCACGCATCG_22	27.4189	39.3119	ICCA
TTGCCGTAGCCGTCGT_13	45.678	-41.3403	B_cell
GGACATTGTCTAGTCA_16	-54.8799	35.8026	ICCA
GGTATTGGTCTGCGGT_2	2.79065	-29.7411	T_cell
GTGGGTCCATATGCTG_2	-12.8244	-51.9088	B_cell
AGAATAGAGAACAATC_22	5.30946	16.3465	HPC_like
TACCTATTCCCTGACT_22	23.8378	31.5076	ICCA
CGCCAAGTCAGGCCCA_2	12.4193	-31.0938	T_cell
GAGCAGACACCGTTGG_2	-14.6035	-53.0168	B_cell
AACTTTCTCGTTGCCT_10	9.78209	-61.1689	TAM
CGATTGAAGATATACG_10	-73.7711	-13.084	CAF
ACAGCCGAGAGTAAGG_22	2.03508	24.4128	HPC_like
CTGAAACGTGCAGGTA_21	2.27422	62.8514	HCC
TGTATTCTCTGCAAGT_2	1.39075	-20.3682	T_cell
CGTTCTGGTAAAGTCA_2	25.1925	-21.5012	T_cell
CATGGCGTCGGACAAG_2	-1.8423	-65.7715	TAM
CACACAAGTCTGATTG_2	-20.7162	-33.3308	T_cell
CGAACATCATCGATGT_16	13.8866	-66.4511	TAM
TTTGCGCCAAGACACG_6	-0.339785	-68.8651	TAM
TTTATGCCAGGAATCG_22	-24.0507	-16.7413	T_cell
TTTGCGCGTGACAAAT_22	5.94075	-58.9897	TAM
AGCATACAGTGGAGAA_16	-57.1193	29.38	ICCA
CGGAGCTAGTCGATAA_22	9.06035	25.6419	HPC_like
ACGATACAGTCCAGGA_13	-9.18973	-16.9545	T_cell
TGTTCCGAGCCACCTG_10	-27.2069	55.5101	HPC_like
TCAGCTCTCCAAAGTC_2	6.69721	-31.1198	T_cell
GCAGCCATCAAACGGG_22	-5.03689	26.2922	HPC_like
GGTATTGTCCAGTATG_22	-48.3395	-8.78927	TEC
CGAGCCAAGGAATTAC_21	63.418	-23.2034	T_cell
ACTATCTTCGGGAGTA_21	6.44093	66.8191	HCC
CTGATAGCATGTCTCC_2	16.9895	-17.1358	T_cell
CTGCTGTTCACAAACC_21	16.0553	74.4061	HPC_like
TAGGCATAGTGTTAGA_2	31.6523	-2.83241	T_cell
TGCCCATAGATCCGAG_22	11.3787	17.3644	HPC_like
GCAGCCAGTACCGGCT_2	19.0811	-16.6504	T_cell
AACTTTCGTCTAGCCG_22	10.0265	16.1603	HPC_like
CTCTAATCATGCGCAC_22	25.5249	19.2176	ICCA
CGTCTACAGTAGATGT_22	21.3862	29.0736	ICCA
CTGCCTAGTTTCGCTC_22	-7.69945	32.8331	HPC_like
GTCTCGTAGTGCCAGA_2	-2.53647	-68.1084	TAM
CCTCAGTCACGAAGCA_2	15.8505	-17.9211	T_cell
CGATGGCAGAGTACCG_21	13.8026	-59.6333	TAM
TATCAGGAGCGTGAGT_16	-54.5098	38.2016	ICCA
TGCGCAGGTTACTGAC_2	-25.567	-54.4529	B_cell
ACACCGGCATAGGATA_2	-18.3787	-30.0693	T_cell
ACCGTAATCTGGCGTG_10	-71.5456	-13.9875	CAF
TTCTTAGCACATGTGT_2	5.90337	-21.6828	T_cell
GTCACGGCAATAGCGG_22	-73.5473	-16.9308	CAF
TCAGGATCACGAAACG_13	14.1405	-74.1436	TAM
CTTTGCGGTGAGCGAT_22	-58.6116	-31.9628	CAF
AAGGCAGTCCTTGACC_16	-47.644	32.2801	ICCA
GAGGTGATCGATCCCT_10	-25.3306	54.5482	HCC
TGGCTGGCACGGACAA_16	-59.2181	30.0086	ICCA
AGAGTGGTCCAGAGGA_22	-5.6763	15.7631	HPC_like
GGCAATTTCACTATTC_22	2.07411	17.1274	HPC_like
ATTTCTGAGGCCCTTG_10	-4.77614	-8.34525	T_cell
AGCATACAGTTAAGTG_2	-23.6192	-54.8429	B_cell
GTACTCCCACAGGCCT_2	34.0566	-15.1268	T_cell
CCATTCGTCAGAGGTG_13	-2.00797	-14.1197	T_cell
GCAATCATCTGGGCCA_2	45.1264	-7.46735	T_cell
GTACTCCCAGCTTCGG_22	2.72236	30.4559	HPC_like
TAAGAGAGTAGGAGTC_10	-26.0279	54.5079	HCC
TCTTCGGTCACCACCT_13	46.1341	-40.8472	B_cell
TGCTGCTAGGACGAAA_2	31.4878	-10.5504	T_cell
CAAGATCAGCGATAGC_22	26.883	38.66	ICCA
CATGGCGTCGTTACAG_13	-3.54612	-19.9435	T_cell
GTCCTCACATACGCTA_21	11.4748	64.6888	HCC
TGGACGCCAGTCAGAG_16	11.2761	-68.5344	TAM
AGATCTGTCGATCCCT_22	14.3668	23.7667	ICCA
GAATGAACAGCCAATT_2	-23.134	-51.5577	B_cell
TCGGTAACAGTCAGCC_22	-5.82245	15.6172	HPC_like
CTCGAGGGTCCGAATT_10	-5.60043	-6.81369	T_cell
TTCGAAGAGCTGCGAA_2	1.90359	-27.005	T_cell
TGCGTGGTCAGTCCCT_10	-52.9029	-3.7551	TEC
CAGCCGATCTCTTGAT_21	17.5561	73.8918	HPC_like
GATCGATCAGATGAGC_2	27.834	-15.3631	T_cell
GACGTTAGTTAAAGTG_2	-23.5044	4.65354	ICCA
CCTACCAAGACTGGGT_22	8.99412	10.4415	HPC_like
TTAGGCACAGTCAGCC_22	11.0647	29.022	HPC_like
TAAGAGACAATCGAAA_2	-31.8709	26.9195	HPC_like
GCGCAGTCACGAAAGC_2	4.38874	-27.7491	T_cell
CTCCTAGCAGCCTGTG_2	0.766942	-23.6047	T_cell
CTTAGGACATTAGCCA_22	-1.36537	19.0109	HPC_like
TACTCGCCAAGACACG_21	5.23369	59.6712	HCC
TTAGTTCGTGTTAAGA_13	48.2674	-43.871	B_cell
GGACATTAGTCGCCGT_13	53.2439	-39.872	B_cell
TCATTACCACAACGTT_22	28.7621	36.8082	ICCA
CGTTGGGTCACAAACC_21	7.76403	64.7833	HCC
CAGCAGCCAGTCAGAG_22	-57.3839	-27.1959	CAF
ATCACGAGTCGCCATG_2	28.0347	-26.2919	T_cell
CTACACCAGGAGTCTG_16	-37.3504	38.0775	HPC_like
CATTCGCGTCTCGTTC_2	-20.9325	-32.8268	T_cell
GACTAACCAAGCTGGA_16	13.9778	-66.3864	TAM
ATCATCTCAAGGTTCT_22	3.74952	14.5887	HPC_like
CTAGAGTTCTTACCTA_22	-2.83849	34.6474	HPC_like
AGGGATGTCCTCAATT_2	22.1154	-6.97264	T_cell
GGATTACGTCACACGC_2	15.1288	-12.5135	T_cell
ATCATGGCAGACAGGT_2	-3.13835	-63.8236	TAM
CAAGAAAAGGCATTGG_10	-50.2859	2.3186	TEC
GATGAAAGTCTCTCGT_22	24.1904	27.941	ICCA
GAATAAGAGAACAATC_21	13.3372	60.4408	HCC
CTCATTACAATCGGTT_2	16.7361	-13.9266	T_cell
GCGCAGTCAAGACACG_2	35.5162	-7.71584	T_cell
GCGCAACTCGATGAGG_22	6.13279	12.7453	HPC_like
CTCTAATGTAAGGATT_22	2.28929	19.5358	HPC_like
CATATTCCAATCTACG_13	66.5404	-23.2208	B_cell
TTAGGCACAGGCTCAC_2	38.716	-16.2525	T_cell
GAATGAAAGCCCAATT_22	58.8766	-39.7259	B_cell
CTCGTCACATTATCTC_2	29.0322	-2.28272	T_cell
AGCATACAGCGACGTA_21	-1.35183	79.6462	HPC_like
GTGCATACAAGTCTGT_2	21.528	-14.6086	T_cell
CTTACCGGTCAAACTC_2	23.3691	-22.9812	T_cell
ACTGAGTCATCAGTCA_2	-13.3194	-51.9367	B_cell
TGGCTGGGTACGAAAT_16	-57.0391	27.236	ICCA
GTTCTCGGTGTTCGAT_2	34.4012	-16.2646	T_cell
CAGATCATCCGCGTTT_2	-6.21361	-27.6141	T_cell
CATTCGCGTCCGACGT_2	-21.0294	-55.1767	B_cell
TCACGAAGTAGAGTGC_22	9.47143	21.4075	HPC_like
TCAGGATCATGACATC_2	-24.5163	5.15794	ICCA
ACAGCCGTCACATAGC_22	3.78154	20.5841	HPC_like
CTACACCGTTCCACAA_13	54.0016	-39.0163	B_cell
ATCTGCCGTCTGGTCG_2	37.4085	-10.514	T_cell
TGCGTGGGTACATGTC_16	-50.292	28.5656	ICCA
CTTTGCGCAGCTGTTA_21	10.3939	74.6794	HPC_like
CGATGGCGTACTCAAC_22	18.3792	29.0987	ICCA
TACACGAGTCACTTCC_22	11.0702	22.9506	HPC_like
CGTCCATAGATAGCAT_21	1.87148	73.4962	HCC
AAAGATGTCTGCGTAA_22	17.98	20.944	HPC_like
TGACTAGAGATCCGAG_2	14.2728	-18.6235	T_cell
TACTTGTAGTAGATGT_21	-21.4672	-30.7821	T_cell
AGAGCTTCACAGGAGT_2	32.7743	-8.27164	T_cell
AGTTGGTTCAATAAGG_22	-54.8086	-30.4988	CAF
TGACTAGGTAGTAGTA_22	-76.2171	-14.8614	CAF
CGTGTAAAGAAGGTTT_10	-3.87611	-6.57583	T_cell
ATGCGATAGGCATTGG_2	34.6665	-12.4536	T_cell
CATCCACTCTATCCTA_13	-2.57197	-16.3826	T_cell
GTCAAGTAGAAGAAGC_22	6.06476	16.1755	HPC_like
CAGCTAAGTAAAGGAG_2	12.8206	-29.2307	T_cell
CACTCCAGTATCACCA_21	-9.3897	62.949	HPC_like
CTACGTCGTGCTTCTC_13	-4.56319	-16.2634	T_cell
GGACATTTCAGTACGT_21	4.90382	74.3701	HCC
ATTTCTGAGCGATATA_2	27.2382	-8.36447	T_cell
ATAACGCTCTGGCGTG_21	7.03508	58.1864	HCC
GGGCACTGTGTGTGCC_22	-0.778126	18.8035	HPC_like
CTCTGGTTCAACGAAA_2	-1.59141	-69.3417	TAM
GCGGGTTGTGTCTGAT_22	9.09401	11.5233	HPC_like
AAACCTGTCTTAACCT_2	44.0349	-13.5649	T_cell
ATGGGAGTCTACCAGA_2	39.7021	-12.5077	T_cell
CCTCAGTTCTATCCTA_16	-49.7416	23.5557	ICCA
GCTCTGTGTGCAACTT_21	3.40763	72.0843	HCC
CAGCAGCCAATCTGCA_6	56.6745	16.9756	ICCA
TGCCCTATCATTGCGA_22	10.3386	16.6147	HPC_like
ATTACTCGTAAGGGCT_2	19.7197	-14.2031	T_cell
TCATTTGAGGGATACC_2	17.8921	-17.2315	T_cell
ATGCGATGTCATCCCT_16	-39.2416	27.0181	ICCA
CGCGGTAAGCAAATCA_22	-5.4876	29.9971	HPC_like
TTAGGCACATCTCCCA_2	35.6281	-10.9037	T_cell
CATGGCGAGACACGAC_13	48.6368	-42.2249	B_cell
AGTGAGGAGAATCTCC_22	5.38397	10.0495	HPC_like
GCACTCTGTCCTCCAT_6	56.1868	19.9349	ICCA
GATGAAACACCCATTC_22	-24.7163	-18.5808	T_cell
TCATTACTCCTGCTTG_22	-3.15877	17.0238	HPC_like
CATGCCTAGGCCCTTG_21	2.5762	67.1907	HCC
TGGTTCCGTAGCAAAT_2	43.1709	-15.5453	T_cell
GGCGTGTCAAGCCCAC_21	0.591434	71.0614	HPC_like
CTAGAGTTCAAACCAC_22	-27.7378	-18.0751	T_cell
CTAGAGTAGTGGCACA_22	13.9963	17.726	HPC_like
ACCGTAAGTTAAGACA_2	35.9682	-18.2532	T_cell
ATTACTCAGTTGCAGG_22	-4.11809	27.1737	HPC_like
TACTTGTGTGAGTATA_2	13.0056	-21.2737	T_cell
GGTGCGTTCTTTCCTC_16	-57.9706	27.8113	ICCA
CTACGTCAGTGAAGAG_16	-44.9567	29.2744	ICCA
CAAGAAATCACTATTC_22	-28.4223	-15.7928	T_cell
AACGTTGCACGGTAAG_22	-7.94069	21.5386	HPC_like
GTATTCTCACCAGGTC_13	52.3544	-43.0835	B_cell
CATCAGACACTTAACG_10	-45.5597	0.859406	TEC
GTCCTCAAGGGTCTCC_16	-35.4034	21.5809	ICCA
GGTATTGTCCTTTCGG_2	39.5234	-17.0698	T_cell
CACACTCCACCACGTG_22	5.75765	23.8774	HPC_like
AGCATACCATGCTGGC_2	-6.85813	-31.7944	T_cell
TCTGGAACACAACTGT_16	-36.2591	21.273	ICCA
CAGCGACTCAGGTAAA_2	12.6803	-12.7497	T_cell
GGGCATCAGAGTCTGG_22	-46.5188	-9.00544	TEC
GCCTCTACAGGACCCT_21	-8.77999	63.7134	HPC_like
ACACTGAAGTTGAGTA_22	13.6754	11.1752	HPC_like
GGACATTGTGCAGGTA_13	56.5535	-38.6116	B_cell
ACGATACTCTGAGTGT_2	27.5513	-6.47583	T_cell
CTCGTACAGGCTATCT_2	29.4863	-8.71678	T_cell
ACGATACCAATCGAAA_2	19.6191	-8.79658	T_cell
ATTATCCCATCGGTTA_21	20.7096	74.9897	HPC_like
TCCCGATAGAGAGCTC_22	-7.05044	34.7746	HPC_like
GTCACGGCATGCCTAA_2	38.0594	-5.66767	T_cell
CCTAGCTAGGATTCGG_22	15.3437	19.2855	HPC_like
CAGCCGATCCTTGGTC_21	2.1285	59.481	HCC
CCTACCAGTACAGCAG_2	22.6335	-14.6745	T_cell
TTTACTGGTATATGAG_2	22.7527	-23.7144	T_cell
GTTTCTAGTCAATGTC_22	28.4676	18.5402	HPC_like
CACATAGCATTCCTGC_22	-59.8014	-24.3595	CAF
GTATTCTTCAAAGTAG_13	-5.25758	-20.3363	T_cell
AACTCAGAGTGACTCT_2	21.8802	-7.16204	T_cell
TTAGTTCCACATGACT_2	17.5015	-16.005	T_cell
CTCACACAGTATGACA_22	10.6046	18.5106	HPC_like
AATCCAGCATAACCTG_10	-50.9197	1.91002	TEC
GTTCATTAGCGTGAGT_16	-57.5916	24.3897	ICCA
GCACTCTAGCGTAATA_13	-16.3324	-29.21	T_cell
CGGTTAAAGGCATGTG_2	37.7064	0.117354	T_cell
TCTCATATCCTGCCAT_16	-49.5931	22.9501	ICCA
CCATTCGGTTCCGGCA_21	2.64599	65.4066	HCC
CCTTTCTCAATCACAC_22	-24.28	-16.5931	T_cell
CTCGTACGTCTCTTTA_10	-69.4932	-13.9814	CAF
TCCACACTCTTTACAC_2	30.7397	-15.4621	T_cell
CGTCAGGCAAACGTGG_2	1.04216	-21.2163	T_cell
GGCGACTGTACGAAAT_22	14.2883	-62.0851	TAM
CTCACACGTCTCAACA_22	3.35909	16.5578	HPC_like
CGAACATGTCTAGGTT_22	-3.11949	13.3869	HPC_like
GCATGTAGTATATCCG_22	-54.6795	-25.1507	CAF
TAAGTGCGTGTCGCTG_2	-5.12479	-67.2691	TAM
TCATTACTCAACCAAC_2	35.8084	-20.119	T_cell
TCGCGTTTCGGTCCGA_2	28.4062	-19.8443	T_cell
ACGAGGAGTTCGGGCT_13	46.3922	-43.9239	B_cell
CCTCTGAAGTACTTGC_16	-56.6192	27.9892	ICCA
ACAGCCGAGCACACAG_21	66.4809	-21.2029	B_cell
TCTCTAAAGACTAGAT_22	8.15962	34.1911	ICCA
GACGTGCTCGTACGGC_13	53.4308	-41.7849	B_cell
CTCAGAACACCAACCG_13	-49.352	-7.59265	TEC
TCAGGATGTGCATCTA_13	66.0858	-23.338	B_cell
GGGACCTGTTATCGGT_13	44.603	-43.9363	B_cell
TGAGGGAAGAGTCTGG_2	24.7925	-9.24519	T_cell
ACACCGGCACCTCGGA_2	20.256	-12.2849	T_cell
TTGGAACGTTATGCGT_13	10.0135	-71.2161	TAM
GCTTCCACATGTTCCC_13	12.2386	-71.8068	TAM
CCACCTATCTCGGACG_10	2.59823	-65.6457	TAM
GTGCGGTTCCGTCATC_22	13.3219	23.1017	HPC_like
GTCGGGTAGGAGTTGC_10	-26.2645	55.5697	HPC_like
AGACGTTCACATTAGC_22	10.4963	-63.2212	TAM
CAGCATATCGGAAATA_10	-4.58088	-7.0982	T_cell
GTAGTCAAGGAATTAC_22	4.74109	30.4306	HPC_like
GTAACTGAGCTGCCCA_2	37.1366	-14.7876	T_cell
ACAGCCGAGAAACGCC_2	33.5735	-4.23532	T_cell
CCACCTAGTTCATGGT_22	-25.5918	-18.1596	T_cell
CCTAAAGAGTGTACGG_10	-25.6279	52.1376	HCC
CTACACCAGGTAGCCA_16	12.0023	-63.9597	TAM
GATCAGTGTGAGGCTA_13	53.3466	-40.6343	B_cell
TAAGTGCTCGACAGCC_22	-57.821	-23.5626	CAF
CCGTGGAAGTGACATA_13	52.4055	-37.083	B_cell
ACACCCTAGGTGATTA_16	11.8948	-65.7398	TAM
ACTGAACTCATGTGGT_16	-53.1181	-1.20336	TEC
CTAGTGATCAGCAACT_13	11.5128	-72.2217	TAM
TGCTGCTAGGCCCTCA_2	-9.9994	-32.6996	T_cell
TTTCCTCTCAACACGT_10	-24.405	52.3402	HCC
ACCCACTCAGGATTGG_16	-32.6657	29.9783	ICCA
TGCCAAATCCTCAATT_22	2.98819	27.4675	HPC_like
GGCTGGTAGCGTGAAC_13	55.2946	-41.4317	B_cell
GTCAAGTCATCCGGGT_21	4.38549	63.1354	HCC
CGATTGATCAGCTCTC_13	66.8523	-24.9078	B_cell
ACCAGTAAGGTCATCT_22	16.3735	31.2754	HPC_like
CGTGTAAGTATGCTTG_2	42.4797	-5.18843	T_cell
TTCTCCTGTCGACTAT_2	-18.3074	-50.1601	B_cell
CATCAAGCACAGGTTT_22	3.20261	21.9499	HPC_like
AGCTCCTGTGGCAAAC_22	4.55808	15.2932	HPC_like
TCAACGACACCGGAAA_22	-57.8959	-30.3161	CAF
TGGTTAGAGATACACA_22	-45.0277	-0.576084	TEC
GCATGCGTCTAACCGA_2	-22.4267	-51.8724	B_cell
GATCTAGAGGTGCTAG_21	-21.3623	-30.7973	T_cell
CAACTAGCATTGGTAC_2	25.7001	-23.2901	T_cell
GGCTGGTAGTATCTCG_22	-22.8141	-17.387	T_cell
AAACGGGGTAGGACAC_13	-10.6031	-19.8174	T_cell
CGATCGGCACGCCAGT_22	25.6928	41.5286	HPC_like
GCTCCTAGTAAGAGAG_2	19.2092	-9.10393	T_cell
TTCGGTCAGAAACCAT_22	-41.7678	-5.30054	TEC
CTAACTTCATGTTGAC_16	-39.1345	38.7161	HPC_like
CAGCATATCCGAACGC_16	-51.5388	32.5739	ICCA
AGCATACTCTGGTGTA_16	-55.759	26.1288	ICCA
CAGCATACATCGGGTC_16	-36.8826	28.297	ICCA
ACGGGCTCAACGATGG_22	-46.7398	-1.17445	TEC
CCGTACTGTCTGCAAT_13	-3.33704	-15.0827	T_cell
TACGGTAGTCCGTTAA_2	25.4091	-19.5498	T_cell
GCCAAATCAAAGGCGT_2	-24.4432	-53.2511	B_cell
AGTGTCAGTAACGCGA_2	6.74241	-31.0529	T_cell
GTAGTCATCAGTGCAT_13	56.7664	-38.4615	B_cell
TCATTACAGTACATGA_22	21.2149	30.2646	ICCA
AGCGTCGTCTCTGTCG_21	0.325071	57.3371	HCC
TTGCCGTCACGGTTTA_22	0.99766	27.4077	HPC_like
CAGCAGCCAGGGTTAG_21	-9.52212	62.8376	HPC_like
CGCTGGATCTTGCATT_13	65.0425	-24.0278	B_cell
TGCACCTCATGCGCAC_10	-24.1939	56.9016	HPC_like
TAAGCGTAGCTGTTCA_2	-1.83244	-23.6456	T_cell
ATAGACCCAGTATAAG_2	38.7571	-10.6987	T_cell
ACAGCTACAATGTAAG_13	57.2243	-39.9588	B_cell
TGAGGGACACGGTAGA_21	-1.65751	79.3955	HCC
GCGCGATAGCTACCTA_13	44.5399	-43.8816	B_cell
TTTCCTCCAAACTGCT_2	38.2268	-18.7619	T_cell
ATAACGCGTGCATCTA_13	12.7267	-72.2703	TAM
CAACCTCGTGTGCGTC_2	-12.6982	-33.0771	T_cell
GTCGGGTTCTCTGTCG_16	-35.697	20.9373	ICCA
TCAGATGTCTGCGGCA_16	-14.8469	-28.9434	T_cell
TCTGGAACAAGTCTAC_13	45.1711	-41.0725	B_cell
CACCACTAGTGGTCCC_2	41.7308	-19.1309	T_cell
CACTCCAGTGATAAAC_22	59.7731	-39.3296	B_cell
ACTGAACCATCTCGCT_13	3.69106	-68.2667	TAM
CATCAAGCAATGGTCT_22	-44.2925	-7.33175	TEC
GCCTCTACACAACTGT_2	41.5506	-10.7188	T_cell
CGGACGTGTAGAAGGA_13	13.2478	-71.7776	TAM
CTTGGCTGTACATGTC_16	-39.7862	33.1187	ICCA
ACGATACCAAACCTAC_22	1.53844	18.4381	HPC_like
GGGCATCAGGAGCGTT_21	4.93382	63.7998	HCC
CATTCGCAGCTTCGCG_10	-5.43093	-9.6053	T_cell
GTGTGCGAGTGAAGAG_21	1.66744	59.1876	HCC
TGACAACGTTTGTTGG_21	4.24711	60.0462	HCC
GTAACGTTCCAGGGCT_2	-22.0012	-50.5601	B_cell
CATGCCTTCGGTCTAA_2	-20.4996	-50.0199	B_cell
CATCCACGTCTAAAGA_2	-17.9678	-51.9569	B_cell
GTGAAGGCAATACGCT_13	-18.5429	-27.2836	T_cell
TCGGTAAAGTGCCATT_22	-6.88948	27.4078	HPC_like
TTCGGTCCACGGCCAT_16	-44.1251	34.372	ICCA
GACTGCGCAGCTCGCA_2	30.0898	-7.00954	T_cell
TTGAACGCACTGTGTA_2	-1.90914	-70.3735	TAM
TCTCATAAGCAAATCA_10	54.5035	-37.5485	B_cell
GGGCACTTCTCGAGTA_10	-26.4158	53.2978	HCC
CTACCCAGTTAGAACA_2	41.1229	-2.34041	T_cell
GCCTCTACATTCTCAT_13	-63.7313	-21.0628	CAF
CGGACTGCAGGTCTCG_21	0.662547	80.2535	HPC_like
CATATGGCACTCAGGC_22	4.49304	22.9385	HPC_like
GGGAGATAGGTAAACT_2	40.455	-13.0069	T_cell
GCATGCGGTAAGAGAG_22	-60.517	-26.89	CAF
GTCAAGTTCAACACGT_10	54.3817	-37.392	B_cell
GTGTTAGTCGCAAACT_2	34.4129	-7.20477	T_cell
TGCGTGGTCGCAAGCC_10	9.93369	-61.1168	TAM
CCTTACGCACATGACT_2	28.6273	-16.2904	T_cell
CACAAACAGAGCAATT_2	38.2386	-11.5376	T_cell
GACCAATGTGATAAGT_22	-2.70745	14.369	HPC_like
TTCTCCTGTGAGGCTA_2	1.57174	-28.9017	T_cell
GGGCATCCAACCGCCA_2	41.8505	-18.1277	T_cell
GGGACCTTCTGCAGTA_22	15.7202	31.6335	HPC_like
TTGACTTTCGCCGTGA_13	0.177053	-16.2159	T_cell
TAAGAGATCAACACGT_22	15.8777	10.8844	HPC_like
TCCCGATTCCGGGTGT_13	-5.25136	-17.1684	T_cell
TGGCTGGAGCGATATA_22	27.5078	41.9695	ICCA
AACTTTCCAAGGCTCC_2	6.47168	-72.4199	TAM
ATGTGTGCACCGATAT_13	-69.956	-16.0366	CAF
CTTCTCTCAGGAATCG_16	-41.8896	31.006	ICCA
TCTGGAATCGCAAGCC_22	-57.7704	-26.9205	CAF
CCCATACGTACTTAGC_2	27.7274	-21.4892	T_cell
GATCGATGTAGCTCCG_22	12.829	13.4869	HPC_like
CTGTTTAGTAGGGTAC_2	35.8764	-21.8941	T_cell
TGCCAAAGTAGGGTAC_21	-4.78097	67.7904	HPC_like
TCTCTAATCTTGCAAG_13	-8.28776	-24.2502	T_cell
TACTTACAGGTGTGGT_21	-2.84763	78.8537	HPC_like
GTTCATTTCAGTTCGA_21	63.3768	-24.8985	B_cell
GGGATGATCTCCCTGA_22	-60.574	-29.0049	CAF
CTCGAGGAGACGCAAC_22	8.40692	28.3665	HPC_like
TAGCCGGGTCACCTAA_2	24.8796	-20.9815	T_cell
TAGACCACACGACGAA_16	-53.5197	32.8046	ICCA
CTCTGGTTCTTAACCT_2	13.3272	-22.8526	T_cell
ATCTGCCGTGCTAGCC_13	-2.33178	-13.8608	T_cell
CAGTAACAGTCATCCA_6	59.4653	14.5197	ICCA
TGCTACCCAACCGCCA_21	3.91206	71.5994	HCC
TAGTTGGGTGCGATAG_2	31.9674	-9.71642	T_cell
CTACATTCATGCCTAA_2	34.785	-1.61681	T_cell
GCGCAGTTCTGTCCGT_22	4.37882	29.5678	HPC_like
TAGTTGGAGCGTTGCC_2	18.6586	-19.8078	T_cell
AAACCTGTCTATCCCG_22	4.96503	12.669	HPC_like
AGGGTGATCTAACTTC_22	-42.8737	-7.14121	TEC
CTCCTAGTCTCGATGA_21	13.3021	60.494	HCC
CGAGCCACACAACGTT_2	33.8392	0.62131	T_cell
GCATGTACAAGCGTAG_21	-1.35327	67.5345	HCC
CAAGAAAAGTACGCCC_6	55.6645	20.0835	ICCA
CATCGGGCATGAGCGA_2	39.9939	-8.73548	T_cell
GGGACCTCATCTGGTA_2	33.7275	-10.0602	T_cell
TCGTAGACAGGACCCT_2	35.5438	-13.8745	T_cell
TGCGCAGAGATGAGAG_16	-40.2163	22.8339	ICCA
TATCTCATCGAATGCT_21	11.7254	75.347	HCC
CACAGGCCAGCTCCGA_21	13.3691	72.3019	HCC
TCTGAGAAGCGTTGCC_22	19.4833	17.122	HPC_like
TGGCCAGTCGTACGGC_22	-56.9214	-29.0128	CAF
CTGATCCGTCCAACTA_2	26.2102	-21.278	T_cell
TACTTACGTAGCGTCC_21	13.4504	72.4354	HCC
GACGTTACATTAGGCT_16	-41.2119	22.9317	ICCA
TGTTCCGCAGATGGCA_21	22.4316	68.5753	HCC
CATGCCTGTCTGGAGA_22	-41.2923	-5.03107	TEC
CTAGCCTGTACCGTAT_13	46.5575	-44.6309	B_cell
CGCTTCACATTAACCG_2	21.7228	-24.1071	T_cell
CCACTACAGCCCGAAA_22	9.79979	19.3254	HPC_like
TTAGGACGTGCAGACA_22	-60.8128	-25.3051	CAF
GAAATGAAGGGTGTTG_2	14.9053	-16.7001	T_cell
TCGTACCGTTGTACAC_22	-39.8985	-3.32691	TEC
CTACCCACATACAGCT_2	-19.1912	-51.8597	B_cell
CTCGAGGAGAAGGACA_16	-55.5308	29.9581	ICCA
CACAAACGTACGCTGC_2	31.6445	-21.5096	T_cell
AGTGGGAGTTGATTCG_21	-2.77061	78.1149	HCC
TGATTTCGTTATCCGA_16	-46.7943	23.453	ICCA
TCAGCAATCCCTCTTT_2	20.1003	-21.8569	T_cell
CGTTCTGCATGACGGA_16	-38.4731	39.0599	HPC_like
CATTCGCGTAGCGCAA_2	-6.11957	-27.6515	T_cell
AGCAGCCGTACAGACG_16	-53.6626	28.3869	ICCA
CTTGGCTTCCATTCTA_22	-56.1195	-26.1209	CAF
CTAGTGATCACCAGGC_13	-52.8975	-2.74488	TEC
CTACACCGTCCGCTGA_22	12.7811	18.2919	HPC_like
ACTGTCCGTTGAGTTC_22	17.9943	-61.6405	TAM
TTTCCTCGTAGATTAG_21	17.4213	-61.9891	TAM
CGTCACTTCTGACCTC_2	30.4464	-12.3254	T_cell
AGGCCACGTCAGAAGC_13	-7.57509	-17.1265	T_cell
CACAAACAGTGCTGCC_22	19.4872	22.1305	HPC_like
GTTAAGCGTTTAAGCC_16	-50.5727	29.6003	ICCA
GCAAACTGTTCGGGCT_22	-56.7067	-27.7257	CAF
GTTACAGGTGTTAAGA_2	-17.2197	-51.4969	B_cell
GACGTTAAGAAGAAGC_2	-14.4274	-17.5928	T_cell
TGTATTCAGAATAGGG_2	-14.4141	-17.6088	T_cell
TCGGGACCATCGATGT_22	19.214	22.4249	ICCA
ACACTGACACACGCTG_22	1.50832	14.3223	HPC_like
CACCACTAGCGATTCT_16	-60.6238	28.1704	ICCA
ACGGGCTCACCGAATT_2	31.4955	-14.6787	T_cell
GACGCGTAGCGTGTCC_2	-20.8034	5.44953	ICCA
GTACTTTAGAAACCTA_2	44.0457	-12.6405	T_cell
TGAGCATAGATGCCTT_21	13.4599	73.4591	HCC
GAAATGAAGCTGGAAC_16	-57.4856	31.8124	ICCA
GAAACTCTCCAAAGTC_2	37.6632	-21.3737	T_cell
GGAAAGCAGGACCACA_16	-37.4696	38.2003	HPC_like
ACGATGTGTGGTAACG_13	-2.01488	-13.5073	T_cell
CGTCAGGGTAAATGAC_22	-1.86055	26.3568	HPC_like
CAACCTCGTATATGGA_22	19.7993	29.1825	ICCA
TCGCGTTCACCCAGTG_2	-18.6686	-58.2302	B_cell
TTCGGTCGTAGAGTGC_22	-1.20497	21.3231	HPC_like
CTACCCACAGGAATGC_6	58.7842	13.849	ICCA
AGCATACCAAACAACA_2	-8.89938	-32.337	T_cell
GAACGGACAGACAGGT_16	-48.746	26.2633	ICCA
CATCAAGCACGGTGTC_22	-44.7562	-7.66438	TEC
ACATCAGGTGTGTGCC_2	41.2775	-4.80151	T_cell
GATCGTACACGCGAAA_2	6.79128	-31.0941	T_cell
GGACAAGTCAAGGTAA_16	-48.263	23.5899	ICCA
GTCACGGCATCGGAAG_13	47.7879	-38.7948	B_cell
CATCAGATCTACGAGT_13	53.6521	-40.3677	B_cell
ACTGCTCGTCCGTCAG_2	9.75763	-23.043	T_cell
GAGGTGACACCAGCAC_13	55.246	-40.3881	B_cell
TTGAACGGTAGCAAAT_2	34.9972	-2.42348	T_cell
TACAGTGAGCTAGGCA_2	10.3616	-19.1005	T_cell
CTCTGGTAGTACTTGC_22	12.3916	22.2521	HPC_like
CATCAGATCACGACTA_22	11.499	31.5393	HPC_like
CGAACATTCGGATGGA_2	40.1121	-19.4659	T_cell
TCTGAGATCTAGAGTC_2	37.0773	-9.14246	T_cell
TGAGCCGCACAGGAGT_13	50.9858	-44.039	B_cell
CACAGTAAGTTAGGTA_22	21.9425	26.1904	ICCA
GTTTCTAAGTCACGCC_22	19.8303	23.6202	ICCA
AAGGTTCCAGGGTACA_21	-3.2233	78.2969	HCC
ACATCAGAGATGCGAC_16	-59.9332	32.2996	ICCA
GCATACAAGCAGCCTC_2	26.2674	-14.1475	T_cell
AATCCAGAGTCCCACG_13	66.3075	-24.5533	B_cell
TCTCTAACAAGGGTCA_2	25.8461	-27.1106	T_cell
ATAAGAGCAGATCCAT_2	21.5598	-28.2958	T_cell
GATCGATAGAGCAATT_22	15.7422	24.1275	ICCA
TTTGCGCTCAACGGGA_2	-17.9851	-30.2059	T_cell
GTATCTTCACCTATCC_6	56.2587	19.6927	ICCA
TGTATTCGTAAGCACG_13	-11.1311	48.7271	ICCA
ATCCACCAGCTAACAA_13	65.8832	-24.1563	B_cell
CTAATGGAGGACACCA_6	56.6619	14.4106	ICCA
GTTAAGCCAGCTTAAC_22	-6.68681	35.4443	ICCA
GATGCTATCGACGGAA_2	36.0271	-1.49516	T_cell
GCTGGGTTCTCACATT_2	20.7964	-22.8616	T_cell
CAGTAACGTCCAGTTA_2	1.65347	-24.4191	T_cell
CGCTGGAGTCAACATC_22	0.328225	21.0254	HPC_like
ACTTACTGTTCCGGCA_13	-16.4702	-28.1547	T_cell
CATGACATCCCTAACC_16	-43.295	25.1829	HPC_like
CTCATTACAGCATACT_21	8.10482	74.9302	HCC
CCGTGGAGTGCCTTGG_2	-2.43403	-24.3457	T_cell
GGACATTTCACCTCGT_16	-57.5702	24.2941	ICCA
CCCTCCTCATCGGACC_2	-19.7163	-54.5178	B_cell
ACGATACTCGGAAACG_2	-18.7378	-50.7851	B_cell
GCAAACTTCGAGGTAG_22	-25.5363	-15.5089	T_cell
GAATGAAAGGCCGAAT_2	28.1398	-2.26948	T_cell
TGGGCGTCAAGTCTAC_21	-0.259341	63.33	HCC
TTCCCAGCAGTAACGG_13	66.9662	-23.0145	B_cell
GACTACATCCTAAGTG_2	14.1533	-16.0364	T_cell
CCCATACTCGATAGAA_22	26.4035	39.0364	ICCA
AAAGCAACAATAACGA_2	28.2614	-23.7844	T_cell
TCAGCTCCATTCACTT_2	12.2336	-25.4093	T_cell
CGACTTCCACATCTTT_21	-40.5341	3.36559	TEC
TTAACTCGTTCCGGCA_2	19.6081	-19.4221	T_cell
GCTGCTTCAAGTTCTG_22	69.9316	-24.7391	B_cell
CTCATTACATGCGCAC_2	-21.9221	5.62852	ICCA
CTAGCCTCACATGACT_13	48.6111	-39.8555	B_cell
CCTTTCTCATTCTCAT_13	-10.5691	-19.7861	T_cell
GCATACAAGCCGGTAA_13	4.11961	-67.021	TAM
AACTCTTTCACCGTAA_22	-2.70846	22.1826	HPC_like
TCATTACGTGCAACTT_16	-42.4657	29.2808	ICCA
TGTCCCACAGGATTGG_16	-59.7476	29.2995	ICCA
CTCTGGTAGACTCGGA_2	23.4513	-10.9484	T_cell
ATCTACTGTTGGTTTG_21	3.84938	70.4729	HCC
CTCAGAATCGAACTGT_2	-23.321	-54.8409	B_cell
ACGGGCTAGGATCGCA_2	28.0332	-0.613869	T_cell
TCGCGAGTCCTCATTA_16	-53.3409	35.0823	ICCA
ATGTGTGGTCCGTGAC_2	5.69148	-23.6314	T_cell
TGCCAAAGTACCGTAT_16	-47.2126	22.1339	ICCA
CAGCTAACACCAGGTC_6	56.8104	21.2424	ICCA
GTTCGGGAGGCCCTCA_22	28.4698	36.8869	ICCA
TATTACCGTCTGCCAG_22	-58.3901	-29.709	CAF
CCCAGTTCAATTGCTG_21	-0.753319	72.3357	HCC
GCGAGAACACAGGCCT_10	1.50384	-65.8121	TAM
GTTCGGGTCGCTTGTC_22	-5.51115	26.9774	HPC_like
AGTAGTCAGTGGTAGC_2	-10.8145	-32.9659	T_cell
CTAACTTCACCGAAAG_10	-24.907	51.9279	HCC
TGCACCTGTTTGGGCC_2	-3.68413	-62.2762	TAM
CAGTAACAGCAGGTCA_2	-1.73211	-68.3385	TAM
AACCGCGCAAATTGCC_2	-12.0419	-25.5144	T_cell
CGAACATTCGAACGGA_21	6.91166	72.0999	HCC
GAACGGAAGAGCTGCA_2	-22.7717	5.98228	ICCA
ATAACGCAGACAGAGA_13	0.695636	-67.7252	TAM
CCAGCGAAGACGCACA_16	-39.1983	27.3359	ICCA
CCGTTCAAGAAGGGTA_2	33.355	-1.68738	T_cell
TACTTGTAGACAATAC_22	7.72204	33.9915	ICCA
CCTTCCCGTACATCCA_22	27.1986	17.6582	ICCA
GGAGCAATCATAAAGG_2	-18.2899	-51.2409	B_cell
TTCGAAGTCGAATGCT_16	-68.2827	-16.5097	CAF
GGAGCAATCACATACG_22	7.61574	24.6817	HPC_like
ACCCACTCACCAGGTC_22	7.0933	23.1151	HPC_like
ATAAGAGTCATGTAGC_22	12.6308	30.4943	HPC_like
CAGCAGCAGTAATCCC_16	-45.0948	34.0801	ICCA
TCGTAGAGTACGACCC_13	52.5457	-41.3832	B_cell
TGGCTGGCATGCGCAC_13	-17.0174	-26.4059	T_cell
ATCACGAAGGATGGAA_16	-53.6443	32.8771	ICCA
GACACGCTCTGAGTGT_21	3.91369	71.6122	HCC
CGCTTCACAAGTTGTC_2	16.6302	-18.1324	T_cell
AACTCCCTCTCGGACG_22	-0.779864	17.1747	HPC_like
GGATTACCATGGAATA_2	20.9259	-24.4934	T_cell
GCAGCCAAGAAGGGTA_22	14.2001	33.6834	HPC_like
GGTGTTATCACTTACT_2	0.840961	-30.83	T_cell
TGACGGCTCGTCCAGG_2	37.2763	-4.40859	T_cell
GGATGTTGTTAAGGGC_2	20.3721	-14.2632	T_cell
ACAGCTAAGATGGGTC_21	-1.54372	60.5312	HCC
TACCTATCAATGCCAT_21	18.0274	73.2948	HPC_like
ACTTACTAGCTGCAAG_21	-2.23984	70.2092	HCC
AGAATAGCACCAGGTC_22	-5.53915	19.6204	HPC_like
CTGTTTAGTTCAGACT_2	17.5446	-14.3357	T_cell
TAGACCAAGACAAAGG_13	-5.12727	-14.0945	T_cell
TACTTGTAGTCTCAAC_13	-11.0853	-23.3864	T_cell
GTGCTTCAGGGATCTG_2	29.6307	-1.29261	T_cell
CGTCACTAGGCTCAGA_2	1.02188	-63.5872	TAM
AAAGATGAGTGCTGCC_2	19.4024	-27.5433	T_cell
TACAGTGTCTCACATT_2	-23.0077	-52.9828	B_cell
GGAAAGCGTCGGCTCA_6	8.39326	-12.4694	T_cell
TAGTGGTGTTCGGGCT_22	-1.22869	17.5579	HPC_like
AAACGGGGTCAGAGGT_21	1.32956	60.0706	HCC
GTCACAAAGCGAGAAA_2	26.0209	-15.3602	T_cell
GCATGCGTCCGAGCCA_22	-7.66208	27.1695	HPC_like
CATCAGATCACAACGT_16	-35.4461	25.397	ICCA
ACCAGTATCGTACGGC_22	16.4187	27.0211	HPC_like
CATCGAACACTGTTAG_16	-46.665	24.2211	ICCA
CTACCCAAGTGCCAGA_2	41.9458	-12.9306	T_cell
ACAGCTAAGGGTCGAT_21	4.02044	62.0061	HCC
TAAGTGCCATCATCCC_6	58.2733	15.4808	ICCA
ACTTGTTTCTCTGTCG_22	13.7502	24.6377	ICCA
AAGGAGCGTGTTTGGT_2	9.04743	-20.6326	T_cell
CACAAACAGACGCAAC_2	34.3798	-6.98722	T_cell
CATTCGCTCGCTAGCG_22	-19.9203	-18.0594	T_cell
CATTCGCGTGCAGGTA_21	-1.2264	79.8143	HPC_like
TATCTCATCACATAGC_22	8.81879	27.0673	HPC_like
CTCACACGTGGACGAT_13	64.7394	-24.7639	B_cell
CTTCTCTGTCCGAATT_21	1.42137	61.7259	HCC
CCTTCGACAAGCGCTC_21	15.8195	74.4965	HPC_like
CACAGGCTCATCTGTT_2	22.1185	-19.2964	T_cell
TTATGCTAGGAGTACC_22	5.41233	-59.5591	TAM
TCGTACCGTTGCGTTA_22	16.367	31.3385	HPC_like
ACATCAGTCCGGCACA_22	1.85327	30.875	HPC_like
TGAGAGGCAGGTGGAT_22	69.9415	-23.7242	B_cell
GTACTTTTCAGGTAAA_21	20.0723	71.8101	HCC
TGACTAGAGGACCACA_2	29.7978	-4.19932	T_cell
CACCTTGGTGGCAAAC_21	64.9506	-21.2329	B_cell
TGCCCTAGTGATGTCT_21	15.7793	-65.2491	TAM
GACGTGCAGATCTGCT_22	10.5011	25.2052	HPC_like
CGACCTTAGAGCTTCT_2	19.6732	-20.9843	T_cell
TTGCCGTTCAGTGCAT_10	-47.9365	0.743776	TEC
AGGGAGTTCTGTCTCG_22	5.36653	19.7515	HPC_like
GAACCTACAGATGGGT_16	-58.6726	28.8371	ICCA
GAATGAAGTGTGGCTC_2	29.7338	-5.11807	T_cell
CTTAACTGTTTGTGTG_21	54.8221	-33.1654	B_cell
TCGCGAGGTCATTAGC_2	3.69072	-26.1167	T_cell
CCGTACTTCTCGCATC_2	42.7051	-18.4096	T_cell
TCGTACCGTAGAAGGA_21	-7.01392	64.1803	HPC_like
CTGAAACTCCAAATGC_22	18.6671	26.5043	ICCA
ATGCGATTCCTGTACC_2	-19.1898	7.64658	HPC_like
TAAGTGCAGTCATCCA_2	8.46066	-70.6546	TAM
GAGGTGAGTAATTGGA_21	13.096	62.1623	HCC
CGTCAGGAGACAGACC_21	13.5889	72.2914	HCC
GTGCGGTTCTTGTACT_22	1.15703	27.9106	HPC_like
CCTTCGAGTATCACCA_22	-0.690421	28.4943	HPC_like
ACGATACGTACAAGTA_2	32.0693	-1.85487	T_cell
TAGACCAAGAAACGCC_22	-3.77921	14.1061	HPC_like
GTACGTACACGCGAAA_16	-48.6705	28.4218	ICCA
GAACCTAAGCACGCCT_13	51.0071	-43.0155	B_cell
TATCTCATCGGAATCT_22	-53.8591	-30.3179	CAF
TCAGGATAGCTTTGGT_22	3.52046	26.0172	HPC_like
GTAGGCCAGAAGGCCT_21	4.61431	74.9542	HPC_like
TGCTACCCACAGAGGT_21	2.57802	70.8214	HCC
CTCACACCATAAAGGT_6	61.2912	15.6583	ICCA
GCGCGATTCAAACGGG_22	0.268244	24.2534	HPC_like
TTGCGTCCAAGTCTAC_22	13.6909	20.0348	HPC_like
CTTCTCTGTCACTGGC_16	-51.0977	32.0667	ICCA
TCCACACAGGGTCTCC_22	-58.529	-21.9141	CAF
TGACTAGTCTTGACGA_10	14.9422	-9.76975	T_cell
GATGAGGGTAGCACGA_2	34.6376	-1.0675	T_cell
TCTGAGAGTTCCGGCA_6	-11.8115	-10.7347	T_cell
TCCCGATAGCGCTCCA_2	11.2409	-72.8129	TAM
CGCGTTTCACGAGAGT_22	-1.63486	34.6209	HPC_like
GGATGTTAGTCCCACG_2	26.2666	-10.483	T_cell
ACAGCCGTCCTTGCCA_16	-33.4707	27.7077	HPC_like
GTAACGTTCCTGTAGA_21	16.8336	73.6856	HPC_like
GTTCATTGTGAGGGAG_21	-0.982724	79.9864	HPC_like
CCACTACAGAACTGTA_2	-0.332368	-30.3038	T_cell
CAAGATCAGAGACTTA_22	-5.4532	29.6296	HPC_like
CGTCTACAGGGATGGG_2	22.8189	-19.1268	T_cell
TATTACCGTCAGATAA_16	-44.4355	31.7581	ICCA
CGTTAGAGTCGGCACT_21	4.79625	62.748	HCC
CCACCTAGTCCTAGCG_22	-23.3544	-17.7275	T_cell
TACACGACACAGACAG_2	23.6713	-26.6389	T_cell
GATCGATAGATATGGT_21	11.3346	63.185	HCC
TTTGCGCGTAGTAGTA_2	13.2957	-23.1551	T_cell
GTATCTTAGAGCAATT_2	0.809649	-24.1017	T_cell
GTCACGGTCATGCAAC_13	11.9639	-71.5781	TAM
GACCTGGTCCTATGTT_16	-70.677	-17.0594	ICCA
TCATTTGGTATAGGTA_13	14.1162	-74.0846	TAM
TGAGAGGTCGTTACAG_22	21.6758	24.5417	ICCA
CTCTAATGTACATCCA_10	-49.352	-7.13343	TEC
AACACGTAGTCAAGCG_21	16.7073	-62.83	TAM
TTCGAAGTCGGATGTT_2	32.1566	-6.94623	T_cell
AGTGTCACAGTATGCT_13	0.527417	-67.3696	TAM
AGTCTTTTCCTTTCGG_22	-58.6822	-27.898	CAF
CGATGTACAAACGTGG_22	-46.587	-1.67461	TEC
AATCCAGGTTGAGGTG_22	-57.9569	-27.2707	CAF
CCCTCCTGTCCAAGTT_2	0.0563081	-29.0083	T_cell
ATCTACTTCAGCTGGC_2	28.8528	-27.0344	T_cell
CGGTTAACACTTACGA_13	9.06823	-64.5135	TAM
CAAGAAAAGCTAACTC_2	-3.07961	-64.2086	TAM
AGTCTTTGTAAACCTC_22	-6.79444	33.825	HPC_like
CTCGAAAGTCTTGCGG_2	35.4812	-15.5094	T_cell
CATATGGCAGTAAGCG_10	0.984483	-66.7838	TAM
TTAGGCAGTTAAGGGC_13	10.8423	-70.407	TAM
GTCCTCAAGGGTTCCC_22	26.1205	41.3059	ICCA
TACCTTACACACTGCG_21	16.7541	73.9598	HPC_like
CGAGCACTCATGTCCC_22	-61.4238	-25.9449	CAF
AACTTTCTCCAAACAC_2	19.6457	-18.1181	T_cell
TGGGCGTTCAACACCA_22	7.60777	9.49629	HPC_like
CAGCGACTCGTTTATC_10	-71.406	-15.7322	CAF
TGGTTAGGTAACGACG_2	28.2366	-22.4102	T_cell
GCCTCTATCACAACGT_16	-53.0791	27.5834	ICCA
GCGCCAAAGAGACGAA_2	12.1265	-19.4525	T_cell
ACACCAAGTAAGTGGC_22	-61.4591	-25.6166	CAF
GTGGGTCAGAGCAATT_10	-1.61803	-9.0463	TEC
TGCGCAGAGTTGCAGG_22	16.6987	18.554	ICCA
TCTGAGAAGTCTTGCA_22	59.6018	-39.0638	B_cell
ATCATGGTCCTAGAAC_22	-44.6439	-1.48452	TEC
GTTCGGGCAATGGAAT_2	-9.71824	-32.2985	T_cell
GAACCTAAGGTAGCCA_10	-5.98361	-7.13099	T_cell
TGGTTCCCAAAGGTGC_16	-37.3112	24.9489	ICCA
CCTATTACAGCTGTTA_16	66.6738	-25.4089	B_cell
AGCCTAATCTGTCCGT_2	7.55808	-30.8392	T_cell
GGCGACTTCAGAGCTT_2	6.99047	-28.2558	T_cell
ATCTACTCACCATGTA_2	45.4315	-12.2062	T_cell
CACCTTGAGCACCGCT_2	22.8008	-22.4516	T_cell
ATTATCCAGACAGACC_2	-15.3395	-11.7317	T_cell
TTCCCAGTCTAACTTC_10	2.69181	-65.1979	TAM
GTCGGGTCAGACAAGC_6	-11.5294	-11.078	T_cell
AAGGAGCGTCGGGTCT_21	0.0591975	75.0248	HCC
ACTGCTCAGTGTCTCA_16	-41.5455	21.7381	ICCA
CGTAGGCAGTAGCCGA_13	-6.71451	-21.6828	T_cell
CGTCTACTCCCTCTTT_2	30.4037	-9.42391	T_cell
AGAATAGCAACTGCGC_22	23.58	21.4975	CAF
ACTGAGTAGGACCACA_6	-14.2442	-9.85707	T_cell
CACACAAAGCACGCCT_2	4.29612	-27.7008	T_cell
GACGTGCTCAAAGACA_2	4.82703	-30.9981	T_cell
GGGTTGCTCGGGAGTA_22	12.2934	13.7244	HPC_like
ACACCCTCACCGAATT_22	6.71376	-59.3819	TAM
CTCTACGTCATATCGG_13	66.6699	-23.0513	B_cell
AGTCTTTCACGGACAA_22	-47.1293	-8.78915	TEC
CGTGAGCTCAGCCTAA_16	-54.8861	32.934	ICCA
ACTATCTGTTCATGGT_22	-3.19085	22.2045	HPC_like
ACACTGAGTTCGAATC_21	14.9348	66.5854	HCC
CCATGTCTCTGCAGTA_16	13.4262	-63.9634	TAM
CGTGTCTCAAGTCATC_22	27.6535	38.5561	ICCA
GTTCTCGGTGTTGAGG_13	-7.0693	-16.2338	T_cell
TGGTTCCGTTCCAACA_16	-50.9173	22.152	ICCA
GACGTTACACACAGAG_2	42.8571	-15.562	T_cell
AGGCCGTGTCGAGATG_21	-50.7292	-1.07925	TEC
CAACTAGAGTGTCCAT_21	22.2016	66.939	HCC
CGACTTCCAGACGTAG_2	-25.3239	-55.1226	B_cell
ATCCACCGTACGCTGC_22	-3.84338	32.6275	HPC_like
TGACAACTCCGTCAAA_2	38.1109	-9.59357	T_cell
TACTCATAGACTGTAA_2	5.39929	-72.0589	TAM
GTGAAGGCACAGGCCT_2	23.765	-15.0094	T_cell
CCATGTCTCGGAAATA_6	58.2502	15.3058	ICCA
TTGCCGTCATACTACG_10	-2.94545	-9.10546	T_cell
CGATCGGGTTTAGGAA_21	0.908598	58.7085	HCC
TTAGGACGTACTTGAC_21	18.8781	67.2146	HCC
TGCGCAGCATACTACG_2	2.66466	-29.731	T_cell
CACCACTTCACTCCTG_22	-5.38805	18.8234	HPC_like
CACTCCAGTTTCCACC_22	17.3901	19.0929	ICCA
ACTGTCCGTTTGTTTC_2	-6.33239	-28.5887	T_cell
AAAGATGGTTTCGCTC_2	42.8706	-9.8549	T_cell
TATCTCACAGGGTATG_21	16.0162	67.2952	HCC
ATCCGAATCTTGGGTA_21	9.5373	67.3768	HCC
CAGATCAGTCTCTCTG_22	-60.786	-24.4252	CAF
ACATACGCAGTCGATT_2	-21.6917	5.71107	ICCA
CTTGGCTGTCGAATCT_13	-12.1834	-19.6527	T_cell
TTCTCCTCATTTCAGG_13	10.8707	-69.275	TAM
GCTCTGTGTAAACACA_22	-1.87091	22.0188	HPC_like
TAGGCATTCTTGTCAT_2	20.8275	-12.0053	T_cell
GCAAACTAGTGAAGTT_6	59.2752	17.0386	ICCA
CAAGATCAGAGTAATC_13	50.764	-40.4823	B_cell
TCCCGATCAAGCGAGT_22	9.52241	28.5645	HPC_like
CACACAATCCTATGTT_2	4.57851	-23.2536	T_cell
CACCTTGCATCCTTGC_2	5.78469	-28.3737	T_cell
CGGACACGTCCATGAT_13	46.6309	-41.0306	B_cell
CCTACACGTTCGTGAT_2	-11.4701	-32.5193	T_cell
TCGTAGAGTGTTGAGG_2	21.5294	-3.71789	T_cell
AAAGCAACAGGCGATA_2	-8.93309	-19.459	T_cell
AGCATACCATGGGAAC_21	-17.8994	-25.1585	T_cell
GACAGAGCACAACGCC_21	4.92752	70.7802	HCC
CCGGGATAGTAGCGGT_16	-37.0008	26.298	ICCA
CCACCTAGTAGCTTGT_21	-9.19587	63.7144	HPC_like
CTTAGGAAGATATACG_10	-55.7898	-2.79568	TEC
AAATGCCGTTATCACG_16	-64.7014	-23.0504	CAF
GAATAAGCACCGAATT_2	-18.2045	-32.4825	T_cell
TACCTATGTATAAACG_2	13.8449	-16.9537	T_cell
ACCAGTAGTCCGTGAC_2	-8.16552	-33.2137	T_cell
ACATGGTCAGCGTCCA_2	23.5227	-24.873	T_cell
GGCCGATGTAAAGGAG_22	25.2584	18.5443	HPC_like
CGCGTTTAGGTTACCT_22	-9.45891	17.4559	HPC_like
CCTACCAGTAGCGCAA_22	4.87278	31.6176	HPC_like
GGTGAAGGTTCGGGCT_2	41.0688	-6.12036	T_cell
TCTATTGTCCGAATGT_22	-53.5525	-29.42	CAF
ATGCGATGTGATGTGG_22	20.1013	23.4091	ICCA
GGGCACTGTAGGACAC_22	-58.9745	-26.0803	CAF
AATCGGTAGCGTCTAT_2	3.59093	-31.0788	T_cell
CGAGCACCAGTGGAGT_22	6.435	-59.3089	TAM
CGGAGCTGTCCGACGT_13	56.7937	-38.5245	B_cell
CTTAGGAGTGATGCCC_13	0.63812	-15.5713	T_cell
TGTGTTTTCTTTAGGG_22	28.1373	41.651	HPC_like
CTAGTGATCGGAATCT_22	-45.6547	-4.3339	TEC
GACGCGTTCTCGATGA_22	-47.2811	-2.3787	TEC
TACGGTAAGACACGAC_10	-25.6479	54.6598	HPC_like
TTGCGTCTCAAGATCC_22	-57.4107	-28.2284	CAF
TATTACCAGTGAACGC_22	-56.6976	-25.2768	CAF
CCTAAAGCATAGAAAC_22	-7.81218	20.1944	HPC_like
CTAATGGCACACGCTG_16	-37.1766	22.5179	ICCA
CCGTGGATCAACACGT_2	-0.56383	-22.765	T_cell
TCATTACAGCCAGGAT_22	7.56462	9.06408	HPC_like
TATGCCCAGCTAGCCC_2	40.6836	-18.2124	T_cell
CTGCTGTGTTCCCTTG_2	18.5466	-8.62775	T_cell
GGTGCGTAGTGGTCCC_13	-52.7719	-2.53166	TEC
GTGCAGCAGATATGCA_22	-52.6375	-6.45788	TEC
TACCTTACAGACGCCT_22	2.12676	32.1476	HPC_like
GGATTACCACAACTGT_13	-7.51637	-16.7993	T_cell
ACGATACTCTGGCGTG_6	60.2146	16.67	ICCA
GGGATGACACAGCCCA_22	-2.80707	24.8052	HPC_like
TGCTACCCAATAACGA_22	3.74422	19.1657	HPC_like
AAGGAGCAGCTAGTTC_22	22.1532	35.2069	ICCA
AACTCTTGTAAATACG_21	12.7605	76.3625	HPC_like
ACGAGCCCAGTTAACC_21	-6.16747	69.5385	HCC
CAGTAACAGAAACGAG_2	-1.9864	-27.1726	T_cell
ACGCCGACAACTGCTA_16	-45.7388	21.0235	ICCA
TGCCCTAAGGTTCCTA_2	43.0888	-8.31832	T_cell
AATCCAGTCAGTTAGC_2	-14.0443	-52.2193	B_cell
CGGACACGTTCGCTAA_2	4.17469	-25.1034	T_cell
GACTACAGTTGCCTCT_22	-51.8722	-8.18218	TEC
TGACTAGCAAAGAATC_16	7.5251	-68.3943	TAM
AAGGCAGTCGCTGATA_22	27.537	39.9659	ICCA
AACCATGGTAAGAGGA_2	28.4979	-23.8064	T_cell
CGGTTAAGTGTCAATC_22	-44.4485	-2.49295	TEC
GTTACAGGTTGTACAC_22	7.97889	21.7669	HPC_like
CCGGGATGTACCGCTG_13	45.5847	-41.232	B_cell
AGGTCATGTACTTAGC_22	-54.9266	-23.5563	CAF
TTCGAAGAGGACAGCT_2	41.8434	-13.025	T_cell
ATCCACCAGCCAGAAC_22	13.1954	23.2132	HPC_like
TCGCGTTTCATGCAAC_2	38.3455	-7.32776	T_cell
TCAGCAACAGCGATCC_2	-22.7587	-56.3372	B_cell
GATGCTACAAACGCGA_10	-46.6672	0.500991	TEC
CTGTGCTCACGTCAGC_2	32.325	-16.7488	T_cell
ACACTGATCGCCATAA_13	-2.38163	-16.3208	T_cell
GTGCATATCGCAGGCT_2	16.5961	-10.8094	T_cell
CCGTGGAGTCTCAACA_16	-37.1973	32.758	ICCA
CGGGTCATCCGCGTTT_2	20.965	-19.1818	T_cell
TCAGCAACATCAGTCA_16	-44.8239	35.4528	ICCA
CACACTCGTGCATCTA_13	1.2241	-69.7581	TAM
TCTGGAAGTACCGCTG_6	61.115	14.471	ICCA
AGCAGCCGTTTAGCTG_21	-3.0298	65.9152	HCC
TGTCCCACACACATGT_22	-2.94097	18.7695	HPC_like
TCCCGATTCAGAAATG_22	5.63069	33.6611	HPC_like
ACGGAGAGTATAATGG_21	15.3768	70.3308	HCC
ACTGAGTCAAAGGTGC_22	-44.0654	-7.08668	TEC
GAGCAGACAGTCGATT_16	-58.588	29.1742	ICCA
GCCTCTACAATGCCAT_2	-3.80331	-68.1337	TAM
TACGGTAGTTAGAACA_16	-53.2931	26.9777	ICCA
CAAGAAAAGGGAGTAA_22	-46.5513	-4.61176	TEC
TAGTTGGAGTGCCAGA_22	-48.446	-8.35295	TEC
AAGCCGCCATTCCTCG_13	1.39796	-67.5426	TAM
GACCTGGAGACCACGA_2	-19.7566	8.47938	ICCA
GCGCAACGTCAATGTC_2	17.5527	-22.7001	T_cell
AGAGCGAAGCCCTAAT_13	67.3777	-23.2986	B_cell
CTGCTGTAGCAATCTC_21	7.13762	67.0729	HCC
GATGCTAGTTCGGGCT_2	42.1225	-18.225	T_cell
GCGCCAATCTACCAGA_21	14.049	76.9849	HPC_like
AGCTTGATCCTGCAGG_22	-59.3036	-26.7669	CAF
TGGGCGTCACCTATCC_16	-55.7121	24.4958	ICCA
CCCTCCTAGTTACCCA_2	31.6368	-12.7254	T_cell
AAGGCAGTCTGTCCGT_2	-20.0291	-51.98	B_cell
AGTGAGGTCGAACTGT_13	-9.99237	-18.8114	T_cell
AAGTCTGGTGGTACAG_22	-47.2166	0.544651	TEC
AAATGCCGTTAAAGTG_2	14.6404	-17.7871	T_cell
CATTATCAGGGAACGG_21	65.8139	-20.8231	B_cell
AGCTCTCCATCGGACC_2	-2.57226	-21.0685	T_cell
TGACGGCTCTATCGCC_2	24.3396	-15.179	T_cell
ACGATACCACCCTATC_21	8.77678	74.5631	HCC
TACTCATAGTGGTCCC_2	43.3969	-16.6263	T_cell
TTTCCTCAGGGCACTA_2	-10.6478	-32.9767	T_cell
TGACTTTAGCTCCCAG_2	-3.63965	-68.3655	TAM
AGGCCGTAGCTGCAAG_16	-43.0521	35.6604	ICCA
TGGCGCATCGGTTAAC_22	22.7371	22.2997	ICCA
GTAGGCCAGGGATACC_22	-9.23191	17.1873	HPC_like
GGCGACTCACCGCTAG_6	60.5183	14.8666	ICCA
GATCGTAAGACTCGGA_22	20.1129	27.7796	ICCA
CTACGTCCATATACGC_22	5.39662	33.9717	HPC_like
GGGTTGCAGGCTATCT_21	1.95457	66.3426	HCC
GGGCATCAGCTAAGAT_16	-43.426	30.0084	ICCA
GCTCTGTAGCCAACAG_22	26.2935	20.4683	ICCA
GTCATTTTCAACGAAA_13	53.3389	-38.9744	B_cell
ACCCACTGTTACCGAT_13	46.5733	-39.8364	B_cell
TACGGGCGTACCGGCT_22	12.3296	23.4429	HPC_like
AACGTTGCACAGCCCA_13	-17.1866	-26.2906	T_cell
GGCGTGTCAGTGGAGT_22	-5.84533	19.8199	HPC_like
ACGGGCTCAGTAGAGC_16	-51.7299	25.9529	ICCA
AGTGAGGAGGTACTCT_22	26.6367	42.0507	ICCA
CGGGTCAAGCAAATCA_2	-15.7168	-51.2047	B_cell
CTTAGGAGTTACCGAT_22	-1.13133	11.6719	HPC_like
CACCTTGGTGCCTGGT_2	-4.35113	-68.8173	TAM
CGTCAGGCACGACTCG_2	28.2525	-12.7589	T_cell
CTAGAGTAGTTCGCGC_22	-7.64698	19.6808	HPC_like
ACTATCTTCTCGATGA_22	9.0247	-59.2914	TAM
TTTCCTCAGTGGGCTA_16	-39.3375	37.6695	ICCA
CTCGTACCATAAAGGT_2	-12.7366	-32.3726	T_cell
TCGTAGATCTGTCAAG_16	-41.8745	25.3284	ICCA
CTCGAGGAGGCTCAGA_10	-25.5382	52.9267	HCC
CCGGTAGCACGTCAGC_2	39.9159	-19.6014	T_cell
TTCTTAGCATACTCTT_2	8.677	-13.8407	T_cell
TCATTACGTGGCCCTA_2	-13.1142	-51.7871	B_cell
TCAGATGAGGCTCTTA_10	-69.1332	-14.1334	CAF
ATCGAGTGTACCCAAT_16	-41.9706	32.6316	ICCA
TGAGCATTCGCCAAAT_2	30.1563	-15.0282	T_cell
TTAGGCAAGTTCGATC_10	-5.65532	-8.5017	T_cell
GTACGTACACCGATAT_13	12.4348	-71.2871	TAM
GAAACTCAGCGTTTAC_22	4.44505	31.7601	HPC_like
CGCCAAGTCCCTTGCA_22	-59.4525	-27.4586	CAF
TAGAGCTGTAATAGCA_2	-13.9536	-32.4967	T_cell
ATTATCCGTCATCGGC_22	12.2611	27.08	ICCA
GTTTCTACATGCCTTC_22	-41.3749	-3.48809	TEC
TAAGTGCCAGCTTAAC_22	-56.7813	-25.8265	CAF
GAGTCCGCAAGGTTCT_2	41.2467	-4.64858	T_cell
TCAGCTCTCGAATGCT_16	-52.5874	24.3006	ICCA
AACACGTCACTCAGGC_21	-7.76474	62.5736	HCC
CAAGTTGTCCGTACAA_22	18.1238	22.4975	ICCA
CGCTGGAAGGCAGGTT_2	-21.7019	-52.1201	B_cell
TGGCTGGGTCCAACTA_22	20.665	17.97	HPC_like
TTGGAACCATTCACTT_22	-7.23487	34.0861	HPC_like
CAAGTTGGTCCTCCAT_2	32.5141	-9.38828	T_cell
CTGAAACAGGAATGGA_10	-24.8883	55.1537	HCC
GGCAATTAGACCCACC_2	9.37086	-16.7744	T_cell
TGGGAAGCAGTATAAG_13	-7.68096	-23.4239	T_cell
CGATTGAGTATCAGTC_22	14.4253	19.2876	HPC_like
GCGCAACAGGAGCGTT_21	-0.71126	79.7699	HPC_like
CGTCAGGCACAAGTAA_2	-23.9458	-49.1813	B_cell
GTGTTAGTCATTATCC_21	4.04264	62.898	HCC
TAGGCATGTACTCAAC_2	15.8413	-16.597	T_cell
CATGGCGGTTGCTCCT_21	3.24512	61.8759	HCC
CTAGTGACAAGCTGTT_10	10.242	-61.569	TAM
ACACCGGAGTGTGGCA_2	-19.9572	7.71239	ICCA
AGAATAGAGAGTGAGA_2	-21.985	-53.8947	B_cell
GATCAGTTCTGCCAGG_13	10.2213	-73.0556	TAM
GGACATTAGCTGCAAG_21	-21.2995	-30.9161	T_cell
CTCGTCAAGGAATGGA_13	-21.1872	-27.8319	T_cell
GAAATGAAGCTTTGGT_13	-5.54165	-21.4185	T_cell
CCGTTCAAGCTCTCGG_22	1.3948	22.3685	HPC_like
TGGTTAGCAGATGGCA_22	16.3821	18.4027	HPC_like
GGGTTGCCAGCAGTTT_10	-24.8969	53.3471	HCC
AGGTCCGTCCTCATTA_21	-4.48676	60.7276	HCC
CACAGTAGTAGTACCT_2	35.6702	-13.5793	T_cell
TTTGCGCCATTCCTGC_2	33.3364	-10.3162	T_cell
GCCTCTAAGATGTTAG_21	17.502	-65.0664	TAM
CCAGCGAGTAGCAAAT_2	36.4647	-6.67359	T_cell
CTTTGCGCATCGATGT_22	9.60581	21.9574	HPC_like
TTCTACAAGTCCATAC_13	-10.7741	-20.4441	T_cell
ACGCCGAAGATCTGCT_22	-3.21611	27.2524	HPC_like
GCTGCGAGTCTGATTG_10	-17.8679	-26.5764	T_cell
GGCAATTCAGGGTATG_22	-24.639	-18.1899	T_cell
CCTTACGCATCCCATC_2	-7.32446	-32.1073	T_cell
GCCAAATTCCACTGGG_22	-0.195717	27.5283	HPC_like
AACGTTGCATAAGACA_22	18.4339	20.2724	ICCA
AAATGCCGTCAGGACA_2	27.2091	-8.17733	T_cell
AAACCTGTCAGCATGT_21	6.09182	59.1836	HCC
ACACCCTCAATCTACG_16	-35.2194	22.2336	ICCA
CTAATGGGTTCAGTAC_2	26.3338	-5.98812	T_cell
CGTCTACCATGGTTGT_22	7.86255	13.4804	HPC_like
CGTGTCTCAGTATCTG_13	-68.5635	-17.3191	CAF
GACAGAGAGAAGATTC_2	-22.7414	-53.0631	B_cell
AAGCCGCGTCTCCACT_2	41.6879	-6.54475	T_cell
GTCTCGTCACAGTCGC_21	14.3848	-60.6566	TAM
GCGCCAAAGTTCCACA_22	68.5366	-22.0584	B_cell
CGTGTAAAGTTAGCGG_13	-50.9942	-1.27042	TEC
ACATGGTAGGACATTA_21	18.2932	-64.4724	TAM
ACGGAGATCCGCATAA_22	10.6789	11.8181	HPC_like
CTTGGCTTCCGCTGTT_21	18.5217	66.54	HCC
TGTATTCCATACCATG_6	59.5821	14.3894	ICCA
GCTCTGTGTACGACCC_22	12.1685	14.8494	HPC_like
TGCGGGTAGTGAACGC_16	-32.6451	29.7143	ICCA
ACTATCTGTGTTTGTG_13	57.966	-38.7155	B_cell
TGCCCTAGTGTGCCTG_21	19.7456	70.0982	HPC_like
CGGGTCACATGTTCCC_22	-2.78154	35.8673	HPC_like
TCAGGATTCGATCCCT_16	-64.1355	-24.7691	CAF
GCTGCTTCACAGGTTT_10	-26.0831	52.8036	HCC
AGTCTTTAGAACAATC_21	-0.463033	65.1984	HCC
CTCGGGAGTCCCTTGT_21	11.7211	64.2869	HCC
GTTTCTATCGAGGTAG_2	-6.57237	-19.9612	T_cell
TGACGGCTCGGCGGTT_2	36.9088	-2.26671	T_cell
TGCTACCGTATCAGTC_2	19.6244	-5.14751	T_cell
GTCGTAAAGCTAGCCC_2	11.505	-16.6679	T_cell
GAGTCCGCAGTCAGCC_21	-2.27266	79.0513	HPC_like
GATTCAGCATCACAAC_10	-5.91716	-7.20897	T_cell
CGCCAAGAGGTACTCT_16	-35.5486	29.0608	ICCA
AGCCTAACATGAACCT_16	-37.7552	28.26	ICCA
TAGACCAAGGACGAAA_16	-47.1802	27.9593	ICCA
TGGGAAGCACAAGCCC_2	22.4454	-16.7095	T_cell
TTTGTCAAGCTGAACG_22	27.3227	40.0964	ICCA
ATTTCTGAGAGACTTA_16	-51.8583	29.1137	ICCA
CATGACACAGACAAGC_13	47.9637	-40.9737	B_cell
ACGTCAATCCACGTGG_2	18.0159	-31.9165	T_cell
TCTCATAGTTCCAACA_22	-51.5715	-8.40092	TEC
TACACGACAAGCCGCT_2	-9.94829	33.1338	HPC_like
CGAACATTCGCCAGCA_21	-2.8188	77.2959	HCC
CAGCAGCTCACTATTC_22	28.2733	38.6624	ICCA
TGGCGCAGTGTAACGG_2	11.8975	-23.6612	T_cell
TAGGCATTCGCCAAAT_2	-14.9333	-51.8747	B_cell
CGTCACTCAGCCTTTC_13	47.0404	-40.1551	B_cell
CAAGATCGTTCAGTAC_10	-7.11543	-7.1758	T_cell
CCGTTCAGTTAAGGGC_16	9.87999	-63.943	TAM
AAACCTGTCATCTGTT_22	18.1866	20.0452	HPC_like
TCAGATGTCCCACTTG_16	-57.9959	31.8561	ICCA
TAAACCGGTTAGATGA_22	2.11774	18.1489	HPC_like
GGCAATTAGATCACGG_13	-2.47386	-19.8267	T_cell
CAACTAGCAGGCGATA_13	55.2057	-38.7298	B_cell
TTAACTCGTTAAGTAG_22	-1.31572	23.3575	HPC_like
GAAATGATCGGTGTCG_22	1.18489	20.6543	HPC_like
CCTAGCTAGCACAGGT_22	2.80287	24.9289	HPC_like
TTCTACAAGTCATGCT_2	19.2138	-6.87551	T_cell
TATGCCCCACGCCAGT_13	-15.2609	-24.5254	T_cell
TCATTACCAGACTCGC_22	21.5979	22.0715	HPC_like
CATCAAGGTGCTTCTC_22	19.4189	30.2175	HPC_like
AGGCCACGTCCTCTTG_21	-2.94698	66.215	HCC
AGCGTCGGTCCAACTA_22	-6.97399	32.7948	HPC_like
TGGGCGTGTTCGAATC_2	9.34571	-16.9516	T_cell
GAACCTACACCAGATT_21	11.532	63.5622	HCC
CTCTACGAGATCGATA_16	-36.5059	24.2963	ICCA
ACGATACTCTTGTCAT_22	7.27757	34.0246	HPC_like
GACACGCAGAACAACT_2	-3.06206	-64.451	TAM
CACCAGGCAATGGTCT_6	58.1924	15.2217	ICCA
GTGGGTCAGGAGTAGA_2	32.7751	-3.57774	T_cell
AACGTTGGTATGAAAC_22	7.65336	16.1895	HPC_like
GACAGAGCAAGCGAGT_22	8.18004	15.9668	HPC_like
TTTCCTCCAGACAAAT_22	-56.1966	-25.8411	CAF
ACACCCTGTAAACGCG_16	-46.6257	21.8785	ICCA
CACAGTACAGTAGAGC_13	-68.3301	-17.7866	CAF
ACCGTAAAGAACAACT_10	-7.73256	-8.86012	T_cell
TGGTTCCGTTGTTTGG_10	-70.922	-14.7163	CAF
CGATTGAAGTCGCCGT_21	15.4036	67.0825	HCC
CACCACTGTTAGGGTG_2	-7.29565	-19.7757	T_cell
TTGACTTGTTATGTGC_13	-1.84246	-19.6488	T_cell
CACAAACGTCCAACTA_10	-70.6889	-12.5353	CAF
GCTCTGTTCAGCTCTC_2	11.0695	-25.599	T_cell
TGGGAAGCAGTCGATT_22	-54.4803	-26.5207	CAF
TTCTCAACAGTAACGG_13	-12.0948	48.9616	ICCA
GCTCCTACACTTACGA_16	-41.6117	22.1823	ICCA
AGATTGCGTTAAGAAC_16	-53.6939	37.0162	ICCA
TAAGAGACAATCGAAA_22	-31.9736	26.9691	HPC_like
GCTGGGTGTGATGATA_2	-22.2968	-56.093	B_cell
CCTATTAAGGATGGAA_2	13.9462	-16.8873	T_cell
CCGTTCAAGGTTCCTA_21	4.08448	68.9247	HPC_like
GTAGGCCCAGGGTTAG_22	11.9616	17.0303	HPC_like
CTAATGGGTCACCTAA_21	14.6713	74.1343	HPC_like
GGATGTTTCCGCTGTT_22	-1.11879	18.0422	HPC_like
TCAGGATTCTGGGCCA_2	36.4998	-14.5924	T_cell
GATTCAGAGTACGTTC_2	-23.0392	-55.5054	B_cell
CCTCAGTAGGCAGGTT_2	32.2835	-6.64495	T_cell
CTCACACCAAGGCTCC_2	22.4701	-16.8386	T_cell
GTCGTAAAGCAGACTG_22	26.4639	20.2012	ICCA
CTGCGGACAGTATAAG_21	19.5565	67.8468	HCC
GTAGTCACACCGCTAG_2	36.2253	-17.8465	T_cell
CACAAACTCTTTAGGG_2	44.1504	-10.3633	T_cell
GAAACTCCACGACGAA_22	20.8942	19.6086	HPC_like
ACTGCTCAGCGCTCCA_2	-1.1385	-29.606	T_cell
CTCGAGGCAGGAACGT_21	21.5539	69.5336	HCC
GGCTGGTTCTGCTTGC_16	-58.2496	27.7348	ICCA
TGGGCGTTCGTTGACA_21	2.70626	65.3426	HCC
ATCGAGTTCCCAAGAT_2	1.19417	-32.5341	T_cell
CACAGTAAGACAAGCC_2	35.4815	-8.8919	T_cell
GTCGGGTGTTGAGTTC_21	0.410774	68.8019	HCC
CTAGTGAAGTCAATAG_22	-0.706055	30.6924	HPC_like
CAGTAACTCATAACCG_16	-44.403	33.9989	ICCA
GACTGCGTCACTTATC_2	20.8783	-20.7785	T_cell
GTCACGGGTCGGATCC_2	-0.815238	-68.7773	TAM
GGGCATCTCTAACTTC_16	-44.8567	20.2232	ICCA
CCAGCGACAAATTGCC_2	-0.119604	-28.45	T_cell
TTCTACATCTGCGACG_2	-3.72071	-62.1813	TAM
TTCTTAGCACGCGAAA_2	5.85702	-21.872	T_cell
GCATGTAGTAAACCTC_16	-43.9934	34.2297	ICCA
CATCAAGTCCTTTACA_22	15.0315	26.0098	ICCA
GGATTACAGGCACATG_2	-12.5369	-33.929	T_cell
AAGACCTAGAGATGAG_2	26.1891	-25.4349	B_cell
CTACCCAGTTTACTCT_21	14.2748	73.0851	HCC
GGAATAACAACTGGCC_22	12.4044	15.2515	HPC_like
TAGCCGGCATGCATGT_13	65.4084	-24.4021	B_cell
TGCTACCGTCTGCGGT_22	15.2072	28.7249	HPC_like
ATGGGAGAGTTAGGTA_2	-23.9071	5.37148	ICCA
ATCATCTGTCTGCGGT_22	-46.4867	-3.61831	TEC
GGCCGATCATGTCCTC_22	24.1737	27.9854	ICCA
CCTTTCTCATATGAGA_2	25.8154	-20.5519	T_cell
CCGTGGAAGATCCCGC_2	38.4699	-19.0775	T_cell
CGATCGGAGACTGGGT_2	25.7684	-8.02157	T_cell
GACACGCTCTATGTGG_22	-24.793	-17.648	T_cell
TTGACTTTCCAAGTAC_2	12.4293	-27.7285	T_cell
GGAATAAGTAGCTAAA_2	-2.54573	-27.0277	T_cell
ATGCGATGTAGCGTAG_2	28.3947	-4.89692	T_cell
ATAAGAGGTTTAAGCC_2	24.91	-23.3587	T_cell
TTAGTTCCACGGCCAT_2	-1.31517	-69.3314	TAM
ATAGACCAGTGCTGCC_16	-37.5572	39.322	HPC_like
TGTCCCAAGATCGATA_22	3.15597	27.4265	HPC_like
GGGCATCAGTGCCAGA_13	-11.6686	51.5871	T_cell
ATCATGGCAGGATTGG_22	8.14379	21.7296	HPC_like
ATTGGTGTCTCTAGGA_2	-24.5732	-50.8881	B_cell
CTTAGGAGTGCACTTA_2	24.1148	-20.3102	T_cell
CCTTTCTTCGGTTAAC_2	22.4903	-20.2535	T_cell
GATGAAATCTGCAGTA_2	31.8231	-10.3894	T_cell
ACCTTTATCCCTCTTT_22	16.875	22.8146	HPC_like
ACATACGCACGGTGTC_22	23.1673	28.3315	ICCA
AATCCAGGTGTTAAGA_22	6.49932	17.0462	ICCA
AGGCCGTCAGCTCCGA_22	7.27803	9.00158	HPC_like
TAGTTGGAGCGAAGGG_10	-25.4025	55.252	HCC
GATGCTACAATAACGA_2	-11.0026	-51.5592	T_cell
GCACATATCATGTCTT_2	32.9374	-5.85994	T_cell
TTGGAACCATCAGTAC_21	1.36471	58.418	HCC
ATTATCCCAACACGCC_2	14.4419	-24.0424	T_cell
CAACTAGCAAGGTTCT_13	-15.1994	-24.4957	T_cell
CAGAATCAGCGTTGCC_22	-42.577	-2.58054	TEC
AGCAGCCCACTTCGAA_16	-35.5919	28.7621	ICCA
CATGACAGTAGAGTGC_16	-43.3482	33.0278	ICCA
AACTCAGTCTGATTCT_22	2.26529	11.0508	HPC_like
CCTTCGAAGCGTTGCC_22	-46.8682	-0.603416	TEC
CATATGGTCGACGGAA_21	4.3112	61.7486	HCC
CATCGGGGTGCTTCTC_13	-3.43053	-15.5957	T_cell
GTAACGTTCAAACCGT_13	52.0539	-41.2631	B_cell
AGATCTGGTAATCACC_2	21.4196	-25.5714	T_cell
TCGCGTTTCAAGATCC_21	-3.1369	78.3728	HPC_like
CCCTCCTCATAGGATA_22	18.3163	25.0038	ICCA
TCACGAAGTATTCGTG_16	13.5689	-66.1781	TAM
GACGGCTTCAGAGCTT_22	-2.52125	19.0908	HPC_like
GACGCGTCACAGAGGT_22	-44.0078	-7.9618	TEC
GGTGCGTTCCTAGAAC_22	-43.8335	1.89433	TEC
GACGCGTTCAAGAAGT_22	-48.5565	-3.11881	TEC
GCGAGAAGTCGTCTTC_16	-18.9232	-27.9402	T_cell
GTGCAGCAGACGCAAC_22	21.2515	18.024	HPC_like
CGTCACTAGACACTAA_10	-46.8819	1.03715	TEC
CCCATACTCCACGTGG_22	11.3178	19.0623	HPC_like
CAAGATCGTGTCTGAT_2	-22.5931	6.1138	ICCA
ATGAGGGGTCCGAAGA_13	67.0739	-22.2759	B_cell
TGTGTTTAGACCTTTG_21	-8.8057	63.843	HPC_like
CGGCTAGCACGCTTTC_22	9.13648	14.0159	HPC_like
CTCACACCACGTCTCT_22	-56.1586	-28.3212	CAF
GAAATGATCGCAGGCT_13	-9.80794	49.0077	ICCA
GATGCTAGTATTACCG_2	-2.10069	-23.4789	T_cell
GCTGCTTCATTACGAC_22	-3.6066	20.2262	HPC_like
ACTTACTCAGTATCTG_13	-2.49329	-19.8618	T_cell
GAACATCAGCGAGAAA_21	4.75472	75.0264	HCC
CGCGTTTAGATAGTCA_22	-26.5225	-16.304	T_cell
CAACCTCGTCAGAGGT_10	-3.69319	-8.03763	T_cell
ACCTTTAAGTCCCACG_13	51.7603	-40.3639	B_cell
TCACGAAGTATTACCG_21	6.8802	74.1871	HCC
CAACCTCCAGCTGCAC_10	-5.57958	-8.62538	T_cell
TCGCGAGAGCTGATAA_2	-9.02631	-32.9087	T_cell
GGAATAACAAGTTGTC_2	-4.98053	-67.4569	TAM
GGTGTTATCTGCGGCA_2	-19.9601	-31.7218	T_cell
CATGACACACCGGAAA_22	-7.68047	28.3557	HPC_like
TTCGGTCTCCGTTGTC_22	-3.75856	20.2389	HPC_like
TCGTAGATCGTACGGC_2	34.3508	-5.78892	T_cell
CTAACTTTCCTGCAGG_22	-59.2332	-21.4317	CAF
GCACATACACCGAAAG_16	-53.4128	29.766	ICCA
GGACAAGTCAGATAAG_21	4.09624	58.3621	HCC
TGCACCTTCCAAACTG_22	-50.6079	-4.82907	TEC
CCTTACGCACGGCTAC_16	-67.508	-14.68	CAF
ACGGCCACAGCAGTTT_22	-46.4735	-1.62418	TEC
ACAGCCGAGCACACAG_2	36.1694	-16.6023	T_cell
CGATTGAGTTTGTGTG_6	8.76985	-11.3046	T_cell
ATGAGGGCATCCGTGG_2	26.2172	-18.3328	T_cell
AGCTTGAGTCCAGTGC_2	38.8706	-15.8226	T_cell
AGAATAGTCATTCACT_16	-44.8791	21.8055	ICCA
CTGTTTACAAGTTGTC_2	10.5639	-28.5457	T_cell
TTTGTCAGTCAGAGGT_13	-9.01959	-25.2625	T_cell
CCTATTATCCAAGTAC_22	-55.4681	-23.3764	CAF
AGAGCGAGTCTCTTTA_22	16.2066	15.9795	HPC_like
AACTCCCGTACAAGTA_22	-55.1248	-30.3787	CAF
ACGAGGAGTCAGCTAT_21	21.2688	69.6621	HCC
GAAATGATCCTTGGTC_22	-60.7624	-25.4029	CAF
CCACCTATCATGTAGC_2	33.2611	-10.7862	T_cell
CCGGTAGCAAACTGTC_16	-45.553	34.8066	ICCA
GGGCACTCAGGGTTAG_2	38.2983	-10.1321	T_cell
ACGGCCACATTTGCCC_21	9.81751	67.2882	HCC
CCACGGATCTTGGGTA_21	16.0391	76.3561	HPC_like
GAGGTGAGTGTGTGCC_10	-49.1606	1.82196	TEC
TAGTTGGCAATGGAGC_22	-57.9934	-22.0822	CAF
CAACCAATCAAGGTAA_22	-54.0954	-31.4429	CAF
ACGATACCACATTTCT_2	-3.11212	-63.8953	TAM
TATTACCTCTGTACGA_13	-3.49456	-16.6311	T_cell
TGATTTCAGATCTGAA_2	39.9327	-4.9799	T_cell
GTTACAGTCCTAAGTG_2	42.8611	-9.18674	T_cell
CTTAACTTCTGGAGCC_16	9.90083	-64.1188	TAM
CCACCTAGTAGAGTGC_16	10.1062	-66.2255	TAM
AGTGGGATCCTGCAGG_22	1.18422	14.1047	HPC_like
CGAACATAGCTATGCT_2	15.1	-18.8741	T_cell
TTTACTGTCTGTCTCG_10	-3.41939	-7.526	T_cell
AAGGAGCCACGCATCG_22	-21.6377	-17.9409	T_cell
TAGGCATTCCACTCCA_10	-9.60937	-17.745	T_cell
ATCGAGTAGATGTTAG_13	-11.8422	48.9025	ICCA
CGGGTCAGTTACTGAC_22	2.92005	14.8778	HPC_like
[truncated: 2,731 more rows]

## Sheet: pancreas
tSNE result of Pancreas dataset
	TSNE1	TSNE2	cluster
human3_lib2.final_cell_0210	-43.35	-5.6159	beta
human2_lib3.final_cell_0322	-29.6802	-28.3459	beta
human1_lib2.final_cell_0572	10.9538	67.3918	ductal
human3_lib4.final_cell_0152	46.6473	-54.7872	alpha
human2_lib2.final_cell_0142	16.2425	9.85883	beta
human1_lib3.final_cell_0118	6.75834	72.3975	ductal
human3_lib4.final_cell_0591	78.8291	20.2818	activated_stellate
human1_lib1.final_cell_0228	3.51181	23.6104	beta
human4_lib1.final_cell_0040	-3.92801	77.1809	ductal
human2_lib2.final_cell_0375	78.0106	-3.98082	activated_stellate
human2_lib1.final_cell_0519	43.2736	-22.2975	alpha
human3_lib3.final_cell_0007	-62.7603	38.0776	acinar
human1_lib3.final_cell_0509	4.45942	19.8964	beta
human1_lib2.final_cell_0067	-44.8101	23.1328	acinar
human4_lib3.final_cell_0524	85.9803	-0.103843	activated_stellate
human3_lib1.final_cell_0433	20.8725	56.7626	ductal
human3_lib4.final_cell_0757	19.8145	63.0428	ductal
human1_lib2.final_cell_0180	-8.0338	25.1906	beta
human4_lib3.final_cell_0647	-4.71891	-39.5404	alpha
human2_lib2.final_cell_0557	56.1643	-13.933	alpha
human1_lib1.final_cell_0192	-50.1595	-36.0544	delta
human3_lib1.final_cell_0205	25.0494	-37.1501	alpha
human2_lib2.final_cell_0437	45.6071	-20.687	alpha
human1_lib3.final_cell_0225	-1.49294	31.7857	beta
human1_lib3.final_cell_0265	6.53695	24.5252	beta
human1_lib1.final_cell_0531	-0.395214	16.065	beta
human4_lib1.final_cell_0240	-26.6819	-60.512	gamma
human3_lib4.final_cell_0086	-54.9778	31.9759	acinar
human4_lib3.final_cell_0692	4.98655	-2.37892	beta
human3_lib1.final_cell_0731	20.0878	-60.7919	alpha
human3_lib2.final_cell_0197	43.7783	-48.6298	alpha
human1_lib3.final_cell_0264	-51.6428	-38.6761	delta
human3_lib1.final_cell_0257	-39.4271	-5.34993	beta
human2_lib1.final_cell_0023	41.9295	-6.11496	alpha
human1_lib1.final_cell_0292	-16.9396	21.4253	beta
human3_lib1.final_cell_0208	-38.2217	6.0943	beta
human3_lib4.final_cell_0491	22.5258	67.7902	ductal
human3_lib4.final_cell_0663	-38.1871	5.81322	beta
human1_lib3.final_cell_0156	-49.0352	19.1756	acinar
human4_lib1.final_cell_0127	-35.1514	53.5116	ductal
human3_lib1.final_cell_0615	22.0022	52.7312	ductal
human3_lib1.final_cell_0772	18.7033	63.261	ductal
human3_lib2.final_cell_0064	-61.2447	28.4569	acinar
human2_lib2.final_cell_0291	36.2819	-15.9508	alpha
human3_lib2.final_cell_0012	-59.1325	42.3197	acinar
human2_lib2.final_cell_0430	43.9039	24.6642	macrophage
human3_lib2.final_cell_0439	-34.1387	5.2144	beta
human3_lib3.final_cell_0206	-35.8466	-4.31354	beta
human3_lib2.final_cell_0179	-28.6645	-49.7226	gamma
human3_lib3.final_cell_0799	22.8403	-65.5923	alpha
human2_lib2.final_cell_0395	55.7879	-11.0538	alpha
human3_lib1.final_cell_0007	-51.7327	41.0731	acinar
human1_lib3.final_cell_0327	5.51292	72.0802	ductal
human3_lib4.final_cell_0111	-56.8513	25.3507	acinar
human2_lib2.final_cell_0506	47.3542	-21.4663	alpha
human3_lib3.final_cell_0438	64.9766	32.3178	endothelial
human1_lib1.final_cell_0049	-46.5031	-33.9181	delta
human2_lib3.final_cell_0284	25.4743	18.5305	beta
human1_lib3.final_cell_0727	66.7975	8.7887	quiescent_stellate
human4_lib1.final_cell_0171	-10.4369	-45.4707	alpha
human1_lib1.final_cell_0322	-6.79828	-56.5158	alpha
human2_lib1.final_cell_0137	21.1195	10.9072	beta
human3_lib4.final_cell_0052	19.4292	49.3866	ductal
human1_lib3.final_cell_0693	66.1659	6.46443	quiescent_stellate
human3_lib1.final_cell_0301	-58.255	-21.8148	delta
human4_lib3.final_cell_0560	-13.858	-42.7297	alpha
human3_lib2.final_cell_0030	-36.8666	2.86872	beta
human3_lib3.final_cell_0125	40.0913	-53.4762	alpha
human3_lib4.final_cell_0585	-29.1436	-6.33527	beta
human2_lib2.final_cell_0535	51.2909	-15.4088	alpha
human4_lib1.final_cell_0516	11.6744	-9.50592	beta
human3_lib3.final_cell_0083	13.2038	55.554	ductal
human2_lib2.final_cell_0008	47.6117	-18.7331	alpha
human3_lib2.final_cell_0359	-69.7266	19.076	acinar
human4_lib1.final_cell_0382	4.88511	-14.1387	beta
human4_lib1.final_cell_0260	-4.00024	72.3929	ductal
human2_lib3.final_cell_0419	-30.9672	-67.191	gamma
human3_lib4.final_cell_0611	-53.5606	30.3819	acinar
human3_lib4.final_cell_0603	65.4111	32.0172	endothelial
human3_lib1.final_cell_0736	9.91433	54.7814	ductal
human1_lib2.final_cell_0273	-44.0828	-36.9047	delta
human2_lib1.final_cell_0463	24.7767	14.7907	beta
human3_lib3.final_cell_0131	-33.3253	2.3543	beta
human2_lib1.final_cell_0295	-31.6297	-67.7152	gamma
human3_lib4.final_cell_0225	-34.2641	-4.4	beta
human1_lib2.final_cell_0100	-4.36944	20.9223	beta
human4_lib3.final_cell_0622	-29.095	-60.4007	gamma
human1_lib3.final_cell_0546	44.7227	24.7211	macrophage
human1_lib3.final_cell_0184	10.5614	71.4697	ductal
human3_lib2.final_cell_0164	-66.0545	27.263	acinar
human3_lib1.final_cell_0385	-56.3728	28.0233	acinar
human4_lib3.final_cell_0167	-6.64833	74.7707	ductal
human2_lib3.final_cell_0557	-6.44425	0.431357	beta
human4_lib3.final_cell_0614	-9.34803	-47.8025	alpha
human1_lib3.final_cell_0273	-8.16848	-63.876	alpha
human2_lib1.final_cell_0102	-30.6255	-70.1776	gamma
human3_lib4.final_cell_0826	26.7986	62.3619	ductal
human2_lib3.final_cell_0267	49.287	-7.92574	alpha
human1_lib3.final_cell_0020	-46.3133	23.6945	acinar
human2_lib1.final_cell_0136	-5.89824	57.9742	ductal
human3_lib2.final_cell_0077	-41.987	-5.23138	beta
human2_lib2.final_cell_0109	-66.438	-29.9057	delta
human3_lib2.final_cell_0385	34.4034	-60.7469	alpha
human2_lib3.final_cell_0045	38.4291	-5.99958	alpha
human3_lib1.final_cell_0024	-61.6177	15.6168	acinar
human3_lib4.final_cell_0773	-52.3327	31.0378	acinar
human2_lib2.final_cell_0115	53.4251	-0.942553	alpha
human2_lib1.final_cell_0038	-28.3961	51.8615	ductal
human2_lib3.final_cell_0437	26.1124	16.6255	beta
human3_lib2.final_cell_0181	12.8953	-45.6535	alpha
human1_lib3.final_cell_0552	53.4247	41.3531	endothelial
human1_lib1.final_cell_0134	-48.3309	19.3434	acinar
human3_lib4.final_cell_0685	-73.9088	16.1278	acinar
human3_lib1.final_cell_0528	-42.4854	-5.63611	beta
human1_lib3.final_cell_0042	-49.2261	-40.2444	delta
human3_lib3.final_cell_0109	-56.7781	43.8005	acinar
human3_lib4.final_cell_0759	20.4793	-46.6109	alpha
human3_lib2.final_cell_0541	37.2827	-46.0182	alpha
human2_lib1.final_cell_0096	-30.5015	-67.3778	gamma
human1_lib3.final_cell_0257	-50.9785	-36.7809	delta
human3_lib2.final_cell_0026	-56.7156	41.9621	acinar
human3_lib2.final_cell_0617	34.9454	-52.1389	alpha
human1_lib3.final_cell_0203	-3.15559	-68.5196	alpha
human3_lib4.final_cell_0386	-38.0758	1.10867	beta
human3_lib1.final_cell_0476	-51.413	41.305	acinar
human3_lib2.final_cell_0147	29.5809	-54.0027	alpha
human2_lib1.final_cell_0095	-63.3959	-31.3002	delta
human1_lib3.final_cell_0202	-25.8327	24.4592	beta
human2_lib1.final_cell_0467	4.52903	57.2448	ductal
human3_lib1.final_cell_0429	41.0909	-54.8835	alpha
human4_lib3.final_cell_0442	85.2104	-0.0740655	activated_stellate
human1_lib1.final_cell_0125	-6.35829	32.7504	beta
human3_lib3.final_cell_0823	21.1634	69.0916	ductal
human2_lib1.final_cell_0459	37.7957	-18.9148	alpha
human2_lib1.final_cell_0075	46.3787	-10.8984	alpha
human4_lib1.final_cell_0282	9.76601	-2.93211	beta
human2_lib2.final_cell_0346	81.7091	-1.30894	activated_stellate
human2_lib2.final_cell_0036	-28.4026	49.8351	ductal
human4_lib1.final_cell_0094	-10.5383	-45.3851	alpha
human3_lib3.final_cell_0035	-58.4413	35.3295	acinar
human4_lib3.final_cell_0619	2.31971	-6.36509	beta
human2_lib2.final_cell_0143	51.519	-10.726	alpha
human4_lib1.final_cell_0071	83.8123	0.18597	activated_stellate
human3_lib3.final_cell_0496	20.6132	56.1553	ductal
human3_lib2.final_cell_0682	46.4715	-57.3206	alpha
human2_lib3.final_cell_0065	48.5689	-13.6624	alpha
human3_lib4.final_cell_0068	-63.7796	30.8117	acinar
human3_lib4.final_cell_0654	23.8574	-37.9715	alpha
human3_lib2.final_cell_0241	14.8262	45.1791	ductal
human1_lib2.final_cell_0409	-2.42068	-60.0178	alpha
human3_lib1.final_cell_0588	-74.3516	17.4921	acinar
human3_lib1.final_cell_0501	59.7497	35.1893	endothelial
human2_lib3.final_cell_0540	4.25885	65.3166	ductal
human3_lib2.final_cell_0025	-67.0324	31.3118	acinar
human3_lib2.final_cell_0510	23.2482	-64.2254	alpha
human3_lib4.final_cell_0784	19.7325	-51.4278	alpha
human4_lib3.final_cell_0008	-35.5858	53.5388	ductal
human2_lib2.final_cell_0016	-26.8912	58.476	ductal
human1_lib1.final_cell_0186	5.08492	22.4469	beta
human1_lib2.final_cell_0276	-44.7374	-37.972	delta
human3_lib3.final_cell_0542	-28.5733	5.11707	beta
human3_lib1.final_cell_0320	3.60775	-52.9997	endothelial
human2_lib2.final_cell_0050	-10.9358	62.3809	ductal
human3_lib3.final_cell_0313	-30.3621	-10.2902	beta
human4_lib3.final_cell_0125	-33.8865	50.4237	ductal
human3_lib4.final_cell_0870	16.9544	-53.9708	alpha
human4_lib3.final_cell_0153	-10.7685	-36.1216	alpha
human1_lib2.final_cell_0484	19.215	73.0205	ductal
human3_lib2.final_cell_0704	11.9231	-37.6015	alpha
human3_lib2.final_cell_0209	18.0702	64.5035	ductal
human3_lib1.final_cell_0420	26.3037	-60.04	alpha
human3_lib2.final_cell_0448	17.6172	-60.2224	alpha
human3_lib2.final_cell_0090	-55.0954	37.8573	acinar
human2_lib3.final_cell_0129	50.8351	-1.24171	alpha
human3_lib3.final_cell_0280	27.702	-63.6565	alpha
human3_lib2.final_cell_0213	-57.2459	30.4714	acinar
human2_lib3.final_cell_0461	50.1457	-12.9874	alpha
human3_lib3.final_cell_0714	25.3862	-38.2308	alpha
human3_lib4.final_cell_0355	-61.2806	17.8116	acinar
human2_lib3.final_cell_0160	29.6195	11.1985	beta
human3_lib3.final_cell_0151	-29.045	8.03033	beta
human3_lib4.final_cell_0612	28.0566	-51.2307	alpha
human1_lib1.final_cell_0476	-33.633	-60.009	gamma
human3_lib2.final_cell_0565	34.0028	-43.3133	alpha
human3_lib2.final_cell_0465	-30.3483	11.3069	beta
human4_lib3.final_cell_0156	17.281	-4.72161	beta
human2_lib3.final_cell_0142	45.6743	-4.90315	alpha
human3_lib2.final_cell_0072	-57.0973	26.4829	acinar
human4_lib3.final_cell_0287	78.8767	1.17043	activated_stellate
human1_lib2.final_cell_0030	-26.2911	23.0174	beta
human3_lib4.final_cell_0848	17.7473	-54.5515	alpha
human2_lib2.final_cell_0164	54.1041	-3.80455	alpha
human2_lib1.final_cell_0161	30.637	-17.019	alpha
human1_lib3.final_cell_0050	-51.4733	-36.6925	delta
human2_lib3.final_cell_0182	28.3511	-18.6736	alpha
human1_lib3.final_cell_0191	-34.6142	-56.9653	gamma
human3_lib1.final_cell_0352	32.5781	-46.5847	alpha
human1_lib2.final_cell_0600	65.8095	7.72302	quiescent_stellate
human3_lib4.final_cell_0506	-36.1614	-9.05132	beta
human3_lib1.final_cell_0601	25.0352	-51.52	alpha
human2_lib3.final_cell_0162	-25.1787	58.6193	ductal
human2_lib2.final_cell_0583	63.9915	21.8033	schwann
human1_lib3.final_cell_0695	-33.946	-60.6631	gamma
human2_lib1.final_cell_0417	43.1387	-7.88498	alpha
human4_lib1.final_cell_0163	13.9335	-8.16806	beta
human3_lib4.final_cell_0313	-40.4114	6.1031	beta
human1_lib1.final_cell_0154	-49.9093	-38.6931	delta
human3_lib2.final_cell_0194	-57.182	-20.8913	delta
human4_lib3.final_cell_0395	6.39208	-14.7014	beta
human1_lib3.final_cell_0565	3.88885	25.976	beta
human2_lib1.final_cell_0526	40.3705	-17.4646	alpha
human1_lib1.final_cell_0276	1.11969	29.4662	beta
human4_lib3.final_cell_0203	-26.6534	-59.8266	gamma
human1_lib1.final_cell_0144	-12.0413	24.8063	beta
human3_lib1.final_cell_0058	-66.2462	26.4749	acinar
human3_lib1.final_cell_0104	-60.9227	-20.1281	delta
human3_lib2.final_cell_0754	15.9601	56.717	ductal
human3_lib3.final_cell_0494	32.6313	-41.9507	alpha
human4_lib3.final_cell_0213	12.7439	-12.1076	beta
human3_lib4.final_cell_0299	-33.4303	-6.4861	beta
human3_lib4.final_cell_0345	-69.1284	24.1254	acinar
human2_lib3.final_cell_0490	-7.23663	67.608	ductal
human3_lib2.final_cell_0370	79.0531	19.3508	activated_stellate
human2_lib3.final_cell_0236	37.7411	-19.6171	alpha
human2_lib1.final_cell_0207	-31.8429	-67.1344	gamma
human3_lib1.final_cell_0773	18.2767	-55.569	alpha
human4_lib3.final_cell_0070	-55.7456	-44.7052	delta
human2_lib2.final_cell_0373	55.5216	-11.9243	alpha
human1_lib1.final_cell_0273	52.0582	40.0533	endothelial
human4_lib3.final_cell_0277	-35.5343	48.4793	ductal
human1_lib2.final_cell_0308	-5.17814	-57.9385	alpha
human4_lib1.final_cell_0399	-1.45944	76.318	ductal
human2_lib3.final_cell_0070	48.9541	-10.7968	alpha
human4_lib3.final_cell_0500	17.8766	-8.84246	beta
human2_lib1.final_cell_0153	46.5216	-7.58653	alpha
human3_lib3.final_cell_0344	36.2256	-65.8443	alpha
human3_lib4.final_cell_0884	13.245	-54.8364	alpha
human3_lib1.final_cell_0337	35.1357	-64.5533	alpha
human2_lib1.final_cell_0521	40.1489	-20.1557	alpha
human3_lib1.final_cell_0120	-56.846	25.0855	acinar
human3_lib1.final_cell_0620	13.9636	-45.8232	alpha
human3_lib2.final_cell_0412	-32.705	0.431388	beta
human3_lib4.final_cell_0525	-41.5369	-1.74622	beta
human3_lib4.final_cell_0159	-33.2746	-4.49041	beta
human3_lib3.final_cell_0430	33.4209	-51.9924	alpha
human4_lib3.final_cell_0648	-1.56054	-37.2806	alpha
human3_lib1.final_cell_0004	-57.8849	37.3751	acinar
human3_lib1.final_cell_0068	29.784	-68.0353	alpha
human4_lib3.final_cell_0109	-2.62051	-35.5344	alpha
human3_lib3.final_cell_0048	-50.6978	46.1245	acinar
human2_lib3.final_cell_0537	43.891	-25.1167	alpha
human3_lib2.final_cell_0831	-20.3843	-8.82705	beta
human1_lib3.final_cell_0237	-1.15516	33.9722	beta
human3_lib3.final_cell_0902	-55.1869	-18.9553	delta
human1_lib2.final_cell_0184	-50.1778	-32.5982	delta
human2_lib2.final_cell_0409	30.1857	21.1715	beta
human4_lib1.final_cell_0573	-7.61941	-32.9385	alpha
human4_lib3.final_cell_0168	4.9413	-16.8981	beta
human3_lib3.final_cell_0216	38.7307	-44.79	alpha
human2_lib1.final_cell_0018	-0.778311	62.6507	ductal
human1_lib2.final_cell_0441	17.5287	71.542	ductal
human2_lib3.final_cell_0041	-59.8414	-34.8521	delta
human3_lib4.final_cell_0380	-39.377	-7.05012	beta
human1_lib1.final_cell_0473	3.32051	19.0438	beta
human3_lib3.final_cell_0194	-52.991	47.1901	acinar
human3_lib2.final_cell_0328	46.7193	-53.6563	alpha
human3_lib2.final_cell_0264	-57.1032	-22.6843	delta
human2_lib2.final_cell_0353	60.502	39.8521	endothelial
human3_lib4.final_cell_0858	-15.5305	-4.54881	beta
human3_lib2.final_cell_0620	-47.1373	47.4357	acinar
human2_lib2.final_cell_0150	43.2154	23.9208	macrophage
human2_lib3.final_cell_0131	83.0713	-3.50582	activated_stellate
human3_lib1.final_cell_0883	-20.161	-3.85665	beta
human4_lib3.final_cell_0100	-2.49859	74.9358	ductal
human2_lib2.final_cell_0091	-30.5923	-28.9805	beta
human3_lib1.final_cell_0672	20.6763	51.4227	ductal
human1_lib1.final_cell_0440	19.1738	72.946	ductal
human1_lib1.final_cell_0264	3.12291	31.575	beta
human3_lib3.final_cell_0592	-31.7736	-27.261	beta
human1_lib3.final_cell_0564	4.26051	12.6705	beta
human3_lib4.final_cell_0711	34.7032	-53.0031	alpha
human1_lib2.final_cell_0326	7.09829	71.3413	ductal
human1_lib3.final_cell_0283	5.17375	19.0332	beta
human1_lib2.final_cell_0562	65.1052	7.25964	quiescent_stellate
human4_lib1.final_cell_0424	-7.08038	-41.5963	alpha
human3_lib4.final_cell_0505	-54.2653	30.8592	acinar
human4_lib3.final_cell_0447	9.75601	-4.97446	beta
human3_lib1.final_cell_0738	-18.9369	-4.35672	beta
human3_lib1.final_cell_0533	-42.551	-6.79229	beta
human2_lib1.final_cell_0356	50.5301	-12.2919	alpha
human1_lib1.final_cell_0122	-13.7563	26.0323	beta
human1_lib2.final_cell_0251	7.12624	71.2705	ductal
human3_lib4.final_cell_0553	18.7937	-56.2563	alpha
human4_lib1.final_cell_0512	14.639	-2.28248	beta
human3_lib4.final_cell_0148	-59.9675	30.3753	acinar
human1_lib3.final_cell_0711	50.9149	41.6131	endothelial
human3_lib4.final_cell_0794	-67.8441	20.3016	acinar
human3_lib4.final_cell_0008	-59.6193	43.0029	acinar
human4_lib1.final_cell_0124	12.7212	-3.87788	beta
human1_lib3.final_cell_0261	-1.06349	25.328	beta
human3_lib1.final_cell_0619	-70.1831	15.1572	acinar
human3_lib3.final_cell_0829	-58.0043	-17.4064	delta
human2_lib3.final_cell_0561	77.9216	-1.27414	activated_stellate
human3_lib4.final_cell_0140	-38.5482	-8.03286	beta
human4_lib3.final_cell_0368	4.11847	-9.66506	beta
human1_lib1.final_cell_0497	-20.3635	10.1729	beta
human3_lib1.final_cell_0418	23.8723	-57.7117	alpha
human3_lib3.final_cell_0808	-23.0761	-11.1074	beta
human1_lib2.final_cell_0168	1.1361	24.9319	beta
human3_lib4.final_cell_0275	-42.2899	-3.35734	beta
human4_lib3.final_cell_0684	4.05812	-4.36945	beta
human3_lib3.final_cell_0161	-39.9063	-1.40561	beta
human2_lib1.final_cell_0262	29.602	14.4349	beta
human4_lib3.final_cell_0554	8.39899	-11.7263	beta
human3_lib3.final_cell_0763	36.4719	-41.8093	alpha
human3_lib2.final_cell_0252	78.8291	17.0086	activated_stellate
human3_lib3.final_cell_0642	-50.5021	32.2624	acinar
human3_lib3.final_cell_0383	-21.1798	-11.7456	beta
human1_lib2.final_cell_0245	-2.19532	-61.519	alpha
human3_lib3.final_cell_0424	36.4734	-45.2923	alpha
human1_lib3.final_cell_0579	4.43642	17.5117	beta
human1_lib1.final_cell_0147	-18.676	28.374	beta
human3_lib1.final_cell_0514	15.6836	-55.9693	alpha
human1_lib1.final_cell_0207	5.07975	71.18	ductal
human1_lib3.final_cell_0098	-13.1216	26.5389	beta
human3_lib3.final_cell_0371	-32.7773	-2.32374	beta
human3_lib2.final_cell_0583	24.3255	-63.8067	alpha
human4_lib3.final_cell_0052	9.32179	-9.90374	beta
human3_lib1.final_cell_0087	-62.978	32.849	acinar
human3_lib3.final_cell_0241	-58.5664	33.5068	acinar
human2_lib2.final_cell_0058	23.3	15.1164	beta
human2_lib1.final_cell_0483	24.9284	20.8391	beta
human3_lib2.final_cell_0032	-63.1097	30.0699	acinar
human3_lib2.final_cell_0740	-32.1172	-27.1381	beta
human4_lib3.final_cell_0482	-5.50901	-34.8018	alpha
human1_lib1.final_cell_0241	0.412928	27.522	beta
human1_lib2.final_cell_0012	-45.997	-36.7693	delta
human2_lib2.final_cell_0230	23.8035	16.7937	beta
human1_lib2.final_cell_0131	-2.55362	-63.4609	alpha
human1_lib1.final_cell_0143	4.6966	16.9017	beta
human4_lib3.final_cell_0413	-0.0227444	77.879	ductal
human1_lib3.final_cell_0660	0.181368	-62.7328	alpha
human4_lib3.final_cell_0582	11.7242	-3.73682	beta
human2_lib2.final_cell_0076	-25.3976	56.2286	ductal
human2_lib2.final_cell_0490	52.5991	-9.47691	alpha
human3_lib1.final_cell_0537	28.1933	-45.9818	alpha
human1_lib2.final_cell_0424	51.6148	43.5787	endothelial
human2_lib2.final_cell_0439	27.6968	18.1977	beta
human2_lib1.final_cell_0156	-62.8119	-30.0595	delta
human1_lib2.final_cell_0332	5.08736	71.2993	ductal
human3_lib3.final_cell_0629	-26.5383	4.81404	beta
human1_lib1.final_cell_0253	-4.90937	26.2419	beta
human1_lib3.final_cell_0643	4.34857	15.2555	beta
human1_lib2.final_cell_0151	-53.5209	-37.2728	delta
human4_lib1.final_cell_0562	-1.57949	-40.647	alpha
human3_lib1.final_cell_0787	71.1179	15.8699	quiescent_stellate
human3_lib2.final_cell_0746	12.275	-54.9717	alpha
human4_lib1.final_cell_0428	-8.6747	-43.4894	alpha
human3_lib4.final_cell_0014	-58.9357	36.9933	acinar
human3_lib3.final_cell_0500	32.2804	-60.2551	alpha
human3_lib4.final_cell_0189	34.9052	-57.3541	alpha
human4_lib3.final_cell_0315	16.7443	-0.585529	beta
human4_lib1.final_cell_0052	-0.937523	79.9849	ductal
human3_lib2.final_cell_0342	-41.2395	-1.88162	beta
human1_lib2.final_cell_0189	1.68165	21.9346	beta
human2_lib3.final_cell_0195	23.6088	10.5619	beta
human3_lib2.final_cell_0098	-59.9787	19.2874	acinar
human4_lib3.final_cell_0370	9.3378	-6.07657	beta
human3_lib2.final_cell_0023	-52.8503	47.8463	acinar
human3_lib1.final_cell_0863	60.3952	31.3457	endothelial
human1_lib3.final_cell_0647	1.64762	17.9322	beta
human3_lib1.final_cell_0872	70.6379	17.061	quiescent_stellate
human3_lib3.final_cell_0851	-72.2454	17.7894	acinar
human1_lib2.final_cell_0164	0.648399	28.7281	beta
human2_lib2.final_cell_0200	-5.59884	62.9243	ductal
human3_lib4.final_cell_0847	56.9504	35.6621	endothelial
human1_lib2.final_cell_0128	5.6585	71.7191	ductal
human3_lib1.final_cell_0726	23.7359	-65.9477	alpha
human1_lib3.final_cell_0474	10.3336	71.4728	ductal
human4_lib1.final_cell_0392	-7.96508	-45.1109	alpha
human2_lib2.final_cell_0354	55.8746	-6.94744	alpha
human4_lib3.final_cell_0316	-27.5478	-60.6891	gamma
human1_lib2.final_cell_0553	3.01692	14.1265	beta
human4_lib1.final_cell_0078	14.9767	-7.58061	beta
human2_lib3.final_cell_0244	20.1866	13.6636	beta
human3_lib1.final_cell_0397	80.1589	20.1204	activated_stellate
human2_lib2.final_cell_0587	-8.20751	1.38197	beta
human2_lib2.final_cell_0137	30.1673	16.2539	beta
human3_lib3.final_cell_0033	-57.135	30.411	acinar
human3_lib2.final_cell_0652	-58.8616	32.2813	acinar
human1_lib3.final_cell_0006	-43.3147	25.9474	acinar
human3_lib4.final_cell_0365	-57.0183	23.2248	acinar
human2_lib3.final_cell_0132	28.2012	15.2642	beta
human3_lib1.final_cell_0133	18.171	64.3855	ductal
human3_lib4.final_cell_0818	58.0632	35.5584	endothelial
human3_lib4.final_cell_0546	21.9043	-56.7918	alpha
human1_lib1.final_cell_0114	1.943	33.641	beta
human3_lib3.final_cell_0091	-60.8055	-20.266	delta
human3_lib4.final_cell_0392	-23.2693	8.63473	beta
human3_lib1.final_cell_0105	-55.8753	45.8923	acinar
human2_lib2.final_cell_0550	-34.4475	-70.7599	gamma
human3_lib3.final_cell_0868	14.4821	-38.7201	alpha
human4_lib3.final_cell_0630	5.83529	-14.7675	beta
human2_lib2.final_cell_0428	56.6489	-6.53284	alpha
human2_lib1.final_cell_0416	45.1333	-14.123	alpha
human3_lib4.final_cell_0359	15.6737	55.901	ductal
human1_lib3.final_cell_0500	-34.6041	-57.3174	gamma
human2_lib1.final_cell_0129	3.09067	59.5117	ductal
human3_lib1.final_cell_0192	-61.3466	-18.8411	delta
human3_lib3.final_cell_0783	19.4167	-47.2382	alpha
human4_lib1.final_cell_0312	-59.2618	-45.1333	delta
human2_lib2.final_cell_0497	35.8478	-17.0073	alpha
human4_lib3.final_cell_0661	-1.4129	-8.55613	beta
human3_lib4.final_cell_0037	-52.1376	37.9918	acinar
human1_lib2.final_cell_0476	53.0467	44.337	endothelial
human1_lib3.final_cell_0335	4.14213	20.0683	beta
human3_lib3.final_cell_0685	-69.4636	17.8954	acinar
human1_lib1.final_cell_0013	-47.2334	-39.1908	delta
human1_lib3.final_cell_0368	7.7304	21.6717	beta
human3_lib2.final_cell_0319	18.4133	70.4927	ductal
human1_lib3.final_cell_0372	6.54114	72.1397	ductal
human2_lib3.final_cell_0385	-33.9534	-67.8009	gamma
human2_lib1.final_cell_0048	49.3633	-10.4919	alpha
human3_lib1.final_cell_0711	19.5895	61.7137	ductal
human2_lib2.final_cell_0049	-30.321	-29.1161	beta
human2_lib1.final_cell_0121	-5.90211	58.0009	ductal
human1_lib3.final_cell_0671	50.7445	41.4488	endothelial
human3_lib1.final_cell_0818	22.7094	-44.7437	alpha
human3_lib1.final_cell_0871	22.7291	65.6271	ductal
human1_lib3.final_cell_0371	-49.2923	-37.5689	delta
human3_lib1.final_cell_0113	-66.8421	26.0706	acinar
human3_lib1.final_cell_0716	47.3983	-53.6252	alpha
human4_lib1.final_cell_0488	-31.1459	-60.2385	gamma
human3_lib2.final_cell_0834	-19.0471	-3.13299	beta
human3_lib3.final_cell_0489	-36.8725	-0.616961	beta
human4_lib3.final_cell_0283	-1.26294	73.364	ductal
human4_lib1.final_cell_0349	44.0736	23.2431	macrophage
human3_lib2.final_cell_0084	-60.6886	27.4811	acinar
human1_lib3.final_cell_0482	-46.1853	-32.5709	delta
human2_lib2.final_cell_0111	29.6134	-18.6572	alpha
human2_lib3.final_cell_0333	38.0536	-13.9809	alpha
human3_lib2.final_cell_0476	-11.7605	60.4194	ductal
human3_lib2.final_cell_0073	-64.1397	35.1727	acinar
human1_lib2.final_cell_0519	68.7293	8.97225	quiescent_stellate
human3_lib4.final_cell_0610	-55.0284	27.5545	acinar
human2_lib1.final_cell_0049	-10.0043	61.5218	ductal
human1_lib2.final_cell_0239	-45.456	-32.3738	beta
human2_lib2.final_cell_0526	38.0626	32.3327	mast
human4_lib1.final_cell_0332	-10.5793	-34.4877	alpha
human1_lib2.final_cell_0111	-45.4276	25.2891	acinar
human1_lib3.final_cell_0122	6.64035	32.2693	beta
human3_lib4.final_cell_0356	-53.239	38.4007	acinar
human3_lib4.final_cell_0116	43.9008	-49.8386	alpha
human3_lib4.final_cell_0451	-31.1439	-50.9855	gamma
human2_lib1.final_cell_0338	44.7588	-12.6788	alpha
human3_lib2.final_cell_0835	24.0101	-50.0398	alpha
human3_lib3.final_cell_0375	64.7172	32.6432	endothelial
human4_lib3.final_cell_0016	13.4019	-8.41938	beta
human3_lib3.final_cell_0293	-64.8555	14.4887	acinar
human3_lib3.final_cell_0812	21.365	-52.2469	alpha
human2_lib3.final_cell_0431	24.5598	20.5575	beta
human3_lib3.final_cell_0005	-64.9398	30.2317	acinar
human1_lib3.final_cell_0288	82.1456	4.70369	activated_stellate
human2_lib3.final_cell_0559	-35.0735	-66.9531	gamma
human1_lib3.final_cell_0324	-32.0333	-28.8824	beta
human2_lib2.final_cell_0322	52.8133	-5.04073	alpha
human3_lib4.final_cell_0653	20.8855	52.7532	ductal
human3_lib2.final_cell_0779	-17.9351	-11.6585	beta
human2_lib1.final_cell_0542	-7.81004	0.269959	beta
human3_lib2.final_cell_0865	-16.3557	-2.31443	beta
human1_lib1.final_cell_0007	-12.6133	28.6073	beta
human3_lib1.final_cell_0079	-63.457	25.5153	acinar
human1_lib2.final_cell_0216	0.146144	23.4418	beta
human3_lib4.final_cell_0744	18.0189	-49.7213	alpha
human2_lib3.final_cell_0060	26.628	23.3427	beta
human4_lib3.final_cell_0326	-55.5111	-41.4265	delta
human3_lib1.final_cell_0172	-49.8436	49.0146	acinar
human1_lib1.final_cell_0009	-42.8245	25.9464	acinar
human4_lib1.final_cell_0371	77.1472	21.9546	activated_stellate
human3_lib2.final_cell_0528	25.3958	61.0721	ductal
human1_lib3.final_cell_0506	-45.5478	-37.2994	delta
human2_lib3.final_cell_0510	-7.85592	67.8882	ductal
human1_lib1.final_cell_0518	-5.51745	7.7145	beta
human3_lib3.final_cell_0128	-60.3025	32.7687	acinar
human2_lib3.final_cell_0171	40.1794	-6.91751	alpha
human1_lib2.final_cell_0426	-3.0957	-57.9154	alpha
human1_lib2.final_cell_0569	50.3911	46.1989	endothelial
human2_lib3.final_cell_0075	41.9524	-11.7177	alpha
human3_lib1.final_cell_0191	36.0372	-48.231	alpha
human4_lib3.final_cell_0612	0.629228	-8.75381	beta
human4_lib1.final_cell_0223	1.46558	75.6338	ductal
human4_lib3.final_cell_0573	-5.75464	-45.937	alpha
human3_lib1.final_cell_0622	28.2657	-46.5391	alpha
human3_lib3.final_cell_0030	-61.8671	31.8446	acinar
human3_lib1.final_cell_0823	58.6327	33.0259	endothelial
human4_lib3.final_cell_0411	-6.82694	-44.3527	alpha
human2_lib1.final_cell_0256	-1.71897	61.7302	ductal
human2_lib2.final_cell_0576	22.8162	20.3906	beta
human4_lib1.final_cell_0016	83.8357	1.91782	activated_stellate
human1_lib3.final_cell_0575	53.9334	44.1533	endothelial
human4_lib3.final_cell_0209	-34.1322	50.6526	ductal
human2_lib3.final_cell_0252	-58.5082	-28.6906	delta
human4_lib1.final_cell_0442	-5.32714	-37.8113	alpha
human4_lib3.final_cell_0375	-7.39009	-44.0967	alpha
human1_lib3.final_cell_0504	-6.51517	10.2848	beta
human3_lib1.final_cell_0056	25.5378	-59.9976	alpha
human1_lib2.final_cell_0434	-13.3089	22.2058	beta
human3_lib1.final_cell_0294	-37.392	-2.73221	beta
human3_lib3.final_cell_0420	25.7408	57.1529	ductal
human3_lib1.final_cell_0043	-62.6236	23.6182	acinar
human1_lib1.final_cell_0372	-48.3287	18.8083	acinar
human3_lib4.final_cell_0434	22.7426	67.7473	ductal
human1_lib2.final_cell_0259	-18.7363	8.63461	beta
human3_lib2.final_cell_0302	36.7062	-65.0825	alpha
human1_lib1.final_cell_0403	-33.2729	-59.7985	gamma
human3_lib2.final_cell_0867	-27.9274	-9.68199	beta
human3_lib1.final_cell_0688	18.9032	-51.2156	alpha
human4_lib1.final_cell_0308	-11.4352	-38.9546	alpha
human2_lib2.final_cell_0157	-26.3283	57.2962	ductal
human4_lib3.final_cell_0065	12.5679	-2.81569	beta
human3_lib4.final_cell_0368	-56.3236	45.5742	acinar
human3_lib3.final_cell_0798	26.3914	-58.6604	alpha
human1_lib3.final_cell_0588	1.12754	12.9169	beta
human1_lib2.final_cell_0593	64.5346	7.66178	quiescent_stellate
human4_lib3.final_cell_0051	11.2399	-2.55784	beta
human3_lib3.final_cell_0376	32.0583	-39.5068	alpha
human3_lib4.final_cell_0456	26.3841	-49.9186	alpha
human1_lib2.final_cell_0629	64.2922	9.1618	quiescent_stellate
human3_lib2.final_cell_0312	34.6322	-65.6676	alpha
human3_lib2.final_cell_0843	72.0548	15.9371	quiescent_stellate
human1_lib1.final_cell_0221	-48.7967	-34.835	delta
human3_lib3.final_cell_0832	-14.6746	-4.23429	beta
human2_lib3.final_cell_0393	40.7078	-19.2102	alpha
human4_lib1.final_cell_0383	8.67854	-4.6336	beta
human2_lib3.final_cell_0394	26.1329	15.9769	beta
human4_lib1.final_cell_0350	-10.6316	-41.0851	alpha
human1_lib1.final_cell_0365	-3.64108	-58.0594	alpha
human3_lib4.final_cell_0734	-15.2193	-8.85414	beta
human3_lib3.final_cell_0139	-50.3058	32.4694	acinar
human3_lib4.final_cell_0032	-55.3993	45.9134	acinar
human4_lib3.final_cell_0090	85.7207	1.6509	activated_stellate
human1_lib3.final_cell_0085	-2.38775	29.6518	beta
human3_lib3.final_cell_0671	-16.3852	-11.4662	beta
human3_lib1.final_cell_0599	17.4098	53.4655	ductal
human1_lib1.final_cell_0131	-7.65249	-58.9565	alpha
human1_lib1.final_cell_0303	4.35092	18.1096	beta
human3_lib1.final_cell_0440	-69.504	14.3876	acinar
human3_lib2.final_cell_0633	14.5123	-57.8516	alpha
human1_lib3.final_cell_0594	-40.7692	-46.3924	epsilon
human3_lib3.final_cell_0156	-62.687	27.2118	acinar
human3_lib4.final_cell_0779	-63.4499	20.2145	acinar
human3_lib1.final_cell_0479	-16.7812	-12.9867	beta
human1_lib1.final_cell_0236	-12.6991	21.686	beta
human3_lib2.final_cell_0128	24.1819	54.0216	ductal
human4_lib3.final_cell_0655	-43.1051	-26.282	delta
human1_lib2.final_cell_0541	-6.28837	7.05974	beta
human1_lib3.final_cell_0036	-48.7511	-39.4816	delta
human3_lib1.final_cell_0132	-31.2247	-3.60698	beta
human4_lib3.final_cell_0406	0.839859	-10.3051	beta
human1_lib2.final_cell_0295	-14.3175	26.7965	beta
human1_lib3.final_cell_0165	-25.3242	24.1325	beta
human4_lib3.final_cell_0495	-5.1341	-36.577	alpha
human4_lib3.final_cell_0004	13.5678	-12.5168	beta
human2_lib2.final_cell_0216	47.8176	-19.361	alpha
human4_lib1.final_cell_0572	57.6732	39.462	endothelial
human1_lib3.final_cell_0174	-8.98875	-61.793	alpha
human4_lib1.final_cell_0520	-5.57647	72.2625	ductal
human3_lib4.final_cell_0127	-73.8816	16.8651	acinar
human1_lib2.final_cell_0163	-6.33249	23.8374	beta
human1_lib1.final_cell_0556	-4.60232	7.43931	beta
human3_lib4.final_cell_0454	14.8071	-46.4918	alpha
human3_lib1.final_cell_0454	33.869	-44.8014	alpha
human1_lib3.final_cell_0578	19.28	73.1118	ductal
human3_lib3.final_cell_0463	31.3441	-43.4488	alpha
human4_lib3.final_cell_0154	-55.663	-44.5953	delta
human3_lib2.final_cell_0078	-36.4391	53.7653	acinar
human4_lib1.final_cell_0012	5.06091	61.3082	ductal
human3_lib1.final_cell_0404	-25.5013	2.5166	beta
human3_lib1.final_cell_0892	17.3395	-39.9804	alpha
human4_lib3.final_cell_0214	13.5891	-12.4576	beta
human1_lib2.final_cell_0343	44.8532	23.987	macrophage
human2_lib3.final_cell_0462	45.5744	-9.23788	alpha
human1_lib3.final_cell_0685	79.3273	5.35191	activated_stellate
human3_lib2.final_cell_0504	23.0222	60.2915	ductal
human3_lib4.final_cell_0045	22.0824	-54.184	alpha
human3_lib1.final_cell_0041	-51.9335	48.4142	acinar
human3_lib3.final_cell_0867	-24.1133	-26.2978	alpha
human1_lib2.final_cell_0606	1.97908	15.6521	beta
human3_lib4.final_cell_0842	56.9291	35.9087	endothelial
human1_lib2.final_cell_0460	80.6278	8.45495	quiescent_stellate
human4_lib3.final_cell_0078	10.5494	-0.633107	beta
human4_lib1.final_cell_0390	7.90367	-1.02075	beta
human2_lib1.final_cell_0237	24.1615	7.71661	beta
human1_lib1.final_cell_0444	-45.3491	26.7092	acinar
human4_lib1.final_cell_0072	17.6941	-5.87935	beta
human1_lib1.final_cell_0085	82.3582	5.83581	activated_stellate
human2_lib3.final_cell_0224	47.9577	-16.4569	alpha
human3_lib1.final_cell_0690	35.0452	-56.0251	alpha
human1_lib2.final_cell_0162	1.17301	20.7574	beta
human4_lib1.final_cell_0533	-61.4189	-41.946	delta
human2_lib3.final_cell_0034	48.5349	-5.37132	alpha
human3_lib3.final_cell_0464	-23.533	8.74038	beta
human3_lib3.final_cell_0400	26.6244	-38.1606	alpha
human4_lib1.final_cell_0180	-57.1489	-41.3986	delta
human3_lib4.final_cell_0739	-19.7147	-4.18769	beta
human2_lib1.final_cell_0040	44.7404	20.3824	macrophage
human3_lib4.final_cell_0584	32.9405	-41.8846	alpha
human4_lib3.final_cell_0328	-3.31782	79.9409	ductal
human3_lib3.final_cell_0841	58.5677	33.6232	endothelial
human1_lib1.final_cell_0282	4.86748	28.1185	beta
human3_lib4.final_cell_0876	56.988	34.2605	endothelial
human2_lib1.final_cell_0005	-63.4311	-32.7376	delta
human4_lib3.final_cell_0212	-13.0397	-33.9003	alpha
human2_lib2.final_cell_0304	46.5831	-19.9534	alpha
human4_lib3.final_cell_0311	-6.16768	72.2334	ductal
human3_lib1.final_cell_0887	-15.2558	-10.0816	beta
human2_lib2.final_cell_0153	-25.7164	54.7131	ductal
human1_lib1.final_cell_0535	3.82436	16.4929	beta
human4_lib3.final_cell_0043	11.4115	71.917	ductal
human2_lib1.final_cell_0114	51.5562	-1.54463	alpha
human1_lib1.final_cell_0540	47.8819	42.4485	endothelial
human3_lib2.final_cell_0854	11.4248	-56.2973	alpha
human1_lib3.final_cell_0358	-31.8534	-29.6287	beta
human1_lib3.final_cell_0519	-15.6562	33.8451	endothelial
human4_lib3.final_cell_0376	84.638	-0.434464	activated_stellate
human1_lib3.final_cell_0355	2.03255	28.8485	beta
human2_lib3.final_cell_0546	38.1839	31.9952	mast
human3_lib1.final_cell_0825	-20.6264	-10.2973	beta
human2_lib3.final_cell_0090	44.269	-16.0396	alpha
human1_lib3.final_cell_0166	-22.4285	17.1147	beta
human3_lib1.final_cell_0316	-34.429	10.2055	beta
human3_lib4.final_cell_0720	24.8567	-56.9507	alpha
human1_lib1.final_cell_0270	-3.73771	-67.0971	alpha
human1_lib2.final_cell_0094	-8.59582	23.1372	beta
human4_lib1.final_cell_0059	16.5237	-6.17243	beta
human3_lib3.final_cell_0449	24.3367	60.3683	ductal
human3_lib3.final_cell_0133	22.4929	-54.9904	alpha
human1_lib2.final_cell_0207	-0.944713	23.1907	beta
human4_lib3.final_cell_0282	-0.416511	81.1493	ductal
human3_lib3.final_cell_0595	39.8964	-52.7454	alpha
human3_lib3.final_cell_0428	-20.2736	-14.4651	beta
human3_lib1.final_cell_0154	-32.8255	3.54083	beta
human4_lib1.final_cell_0005	-1.44985	78.2379	ductal
human3_lib2.final_cell_0660	79.2926	16.3214	activated_stellate
human3_lib3.final_cell_0450	-55.2412	-26.1531	delta
human3_lib3.final_cell_0533	26.2339	-64.3199	alpha
human4_lib1.final_cell_0047	6.50278	-11.4983	beta
human4_lib3.final_cell_0610	11.9797	-1.74042	beta
human4_lib3.final_cell_0216	-33.9918	50.5426	ductal
human3_lib2.final_cell_0200	-35.7629	-4.30627	beta
human3_lib1.final_cell_0101	-55.9431	42.2976	acinar
human3_lib4.final_cell_0541	-32.3554	-8.28652	beta
human3_lib4.final_cell_0650	22.0072	-58.8003	alpha
human2_lib1.final_cell_0301	50.2028	-10.5587	alpha
human4_lib1.final_cell_0179	-26.3378	-58.9179	gamma
human2_lib2.final_cell_0138	41.9918	-4.65255	alpha
human3_lib1.final_cell_0084	-68.4928	25.2975	acinar
human4_lib1.final_cell_0131	0.09036	75.1484	ductal
human1_lib1.final_cell_0323	-39.758	-51.0413	epsilon
human4_lib3.final_cell_0515	11.6848	-3.77393	beta
human3_lib3.final_cell_0250	-38.6121	9.71964	ductal
human2_lib2.final_cell_0436	54.7854	-6.83816	alpha
human3_lib4.final_cell_0276	35.352	-45.9053	alpha
human2_lib2.final_cell_0271	31.6753	18.8981	beta
human2_lib3.final_cell_0175	48.2723	-11.4245	alpha
human3_lib3.final_cell_0227	-50.32	40.1459	acinar
human2_lib2.final_cell_0379	54.4411	-5.95036	alpha
human4_lib1.final_cell_0229	-59.2914	-44.2133	delta
human4_lib3.final_cell_0701	-31.7965	47.807	ductal
human1_lib1.final_cell_0035	2.35462	25.6043	beta
human2_lib2.final_cell_0478	60.3983	39.7641	endothelial
human2_lib1.final_cell_0245	46.8928	-12.8584	alpha
human3_lib3.final_cell_0008	-54.3459	37.1551	acinar
human3_lib2.final_cell_0177	-36.347	-7.64177	beta
human2_lib3.final_cell_0061	45.8146	-12.7226	alpha
human2_lib1.final_cell_0451	37.5941	-17.753	alpha
human4_lib1.final_cell_0222	13.1413	-14.2974	beta
human3_lib2.final_cell_0316	20.6785	48.6954	ductal
human3_lib1.final_cell_0596	78.8029	14.51	activated_stellate
human2_lib1.final_cell_0384	49.7723	-13.273	alpha
human4_lib3.final_cell_0459	84.7153	-0.460925	activated_stellate
human2_lib3.final_cell_0152	47.9884	-9.133	alpha
human3_lib3.final_cell_0681	-33.2993	-33.7506	gamma
human2_lib3.final_cell_0213	48.5921	0.252282	alpha
human4_lib1.final_cell_0517	-32.4718	-61.1653	gamma
human3_lib4.final_cell_0447	14.6364	53.8084	ductal
human1_lib2.final_cell_0294	-5.24956	-66.2808	alpha
human4_lib3.final_cell_0419	6.29449	-15.1447	beta
human3_lib4.final_cell_0139	-62.9393	19.1157	acinar
human2_lib3.final_cell_0228	42.059	-15.6048	alpha
human1_lib2.final_cell_0622	50.6795	44.3141	endothelial
human3_lib3.final_cell_0181	-29.9328	2.9004	beta
human3_lib4.final_cell_0169	-41.1525	-7.2526	beta
human1_lib2.final_cell_0244	3.19011	34.6312	beta
human1_lib1.final_cell_0257	-3.05041	-68.7758	alpha
human3_lib4.final_cell_0450	-40.7772	-9.98834	beta
human3_lib1.final_cell_0519	28.2615	-64.7526	alpha
human2_lib3.final_cell_0078	-10.3344	62.3343	ductal
human3_lib1.final_cell_0836	-18.9349	-4.58896	beta
human3_lib2.final_cell_0042	-60.1251	31.5877	acinar
human3_lib1.final_cell_0069	-58.0012	39.4696	acinar
human3_lib3.final_cell_0680	-51.6381	43.0799	acinar
human4_lib3.final_cell_0198	10.9023	-13.9398	beta
human2_lib3.final_cell_0383	-61.6426	14.6301	ductal
human3_lib2.final_cell_0333	15.4636	45.757	ductal
human4_lib1.final_cell_0336	-5.24885	74.1332	ductal
human3_lib2.final_cell_0010	-63.364	32.7253	acinar
human2_lib3.final_cell_0358	-33.0413	-70.1881	gamma
human3_lib2.final_cell_0616	-53.4307	28.7076	acinar
human1_lib1.final_cell_0261	12.8759	70.5753	ductal
human3_lib3.final_cell_0204	-47.0209	47.5464	acinar
human3_lib4.final_cell_0811	-55.2063	28.6176	acinar
human2_lib1.final_cell_0454	42.3088	-19.8521	alpha
human2_lib1.final_cell_0395	-7.84495	68.1807	ductal
human2_lib2.final_cell_0312	50.2067	-17.1012	alpha
human2_lib2.final_cell_0397	19.8229	15.8214	beta
human3_lib1.final_cell_0692	16.8513	-37.173	alpha
human3_lib2.final_cell_0651	79.582	13.8889	activated_stellate
human2_lib1.final_cell_0099	39.6166	-3.71815	alpha
human3_lib2.final_cell_0374	-57.5051	45.3005	acinar
human3_lib4.final_cell_0435	-59.8186	-19.9534	delta
human3_lib1.final_cell_0444	37.8598	-51.5275	alpha
human2_lib1.final_cell_0166	52.9378	-1.00682	alpha
human4_lib1.final_cell_0443	-9.45903	-34.5272	alpha
human1_lib3.final_cell_0291	5.34864	72.3122	ductal
human3_lib1.final_cell_0613	72.158	17.6117	quiescent_stellate
human4_lib1.final_cell_0576	7.23156	-18.9772	beta
human3_lib4.final_cell_0501	-36.1578	5.86828	beta
human4_lib1.final_cell_0013	3.38827	76.0353	ductal
human1_lib2.final_cell_0191	-47.2266	-34.3146	delta
human3_lib3.final_cell_0113	-50.6854	31.9312	acinar
human1_lib3.final_cell_0663	-6.61218	6.27512	beta
human3_lib2.final_cell_0044	-65.0215	41.4879	acinar
human2_lib3.final_cell_0527	-33.8777	-67.0092	gamma
human1_lib1.final_cell_0555	9.95888	65.8417	ductal
human3_lib1.final_cell_0792	13.2262	-56.874	alpha
human4_lib1.final_cell_0108	-9.75104	-43.4852	alpha
human1_lib2.final_cell_0034	-49.9353	-33.4858	delta
human1_lib3.final_cell_0405	0.41757	30.5901	beta
human3_lib3.final_cell_0585	24.0223	-61.8282	alpha
human3_lib3.final_cell_0384	29.9337	-48.3521	alpha
human2_lib2.final_cell_0037	29.9255	15.4071	beta
human3_lib1.final_cell_0500	22.1184	49.5641	ductal
human3_lib3.final_cell_0003	-67.6901	25.7339	acinar
human3_lib2.final_cell_0820	-15.5233	-6.12434	beta
human1_lib2.final_cell_0360	44.7937	24.8416	macrophage
human2_lib2.final_cell_0085	81.0952	-2.44527	activated_stellate
human1_lib3.final_cell_0496	-23.9126	23.3006	beta
human2_lib1.final_cell_0502	46.9022	-18.9674	alpha
human4_lib1.final_cell_0309	85.4516	3.49157	activated_stellate
human2_lib2.final_cell_0502	29.3886	-19.7674	alpha
human3_lib1.final_cell_0023	-54.8587	35.3897	acinar
human3_lib4.final_cell_0626	-64.687	34.7621	acinar
human3_lib2.final_cell_0152	30.2429	-68.7275	alpha
human3_lib3.final_cell_0232	-37.824	-5.01973	beta
human4_lib3.final_cell_0551	15.3781	0.468976	beta
human3_lib4.final_cell_0521	43.3938	-63.6646	quiescent_stellate
human2_lib3.final_cell_0349	59.7757	40.2473	endothelial
human2_lib3.final_cell_0149	-59.2929	-29.7793	delta
human1_lib1.final_cell_0536	67.205	8.93729	quiescent_stellate
human2_lib3.final_cell_0545	78.0441	-1.30286	activated_stellate
human3_lib4.final_cell_0723	-19.5647	-8.9305	beta
human2_lib2.final_cell_0077	28.9636	13.4718	beta
human4_lib3.final_cell_0621	2.53427	-13.2212	beta
human3_lib4.final_cell_0423	32.9152	-48.229	alpha
human3_lib3.final_cell_0844	-27.9184	-8.1172	beta
human3_lib4.final_cell_0798	-16.5289	-3.25704	beta
human1_lib1.final_cell_0430	54.4407	43.1853	endothelial
human3_lib2.final_cell_0308	-43.8385	-4.70684	beta
human4_lib3.final_cell_0382	-13.0712	-45.8397	alpha
human4_lib3.final_cell_0026	-59.5711	-41.5065	delta
human4_lib1.final_cell_0515	4.49639	-7.34781	beta
human1_lib3.final_cell_0132	-8.65019	20.7369	beta
human2_lib1.final_cell_0412	40.6952	-6.65625	alpha
human1_lib3.final_cell_0618	52.5515	45.334	endothelial
human3_lib4.final_cell_0524	9.47299	54.7396	ductal
human2_lib2.final_cell_0380	36.3909	-16.2265	alpha
human3_lib3.final_cell_0922	56.7645	32.6649	endothelial
human2_lib2.final_cell_0534	50.402	-20.1827	alpha
human1_lib1.final_cell_0321	-51.3612	-33.7248	delta
human2_lib2.final_cell_0079	54.1006	-2.4423	alpha
human3_lib2.final_cell_0658	27.0021	-36.7099	alpha
human3_lib3.final_cell_0525	-60.3908	23.0329	acinar
human2_lib2.final_cell_0358	74.8039	-5.36523	quiescent_stellate
human2_lib1.final_cell_0400	40.6645	-16.457	alpha
human4_lib3.final_cell_0436	-26.9326	-61.061	gamma
human3_lib3.final_cell_0352	44.9676	-50.4876	alpha
human1_lib2.final_cell_0578	51.9163	44.1542	endothelial
human3_lib4.final_cell_0731	43.8458	-57.4528	alpha
human3_lib2.final_cell_0731	-29.5448	-9.2345	beta
human2_lib2.final_cell_0302	54.0785	-7.2834	alpha
human2_lib3.final_cell_0520	35.7979	-26.2933	alpha
human3_lib1.final_cell_0196	-63.7576	23.6002	acinar
human2_lib2.final_cell_0254	27.4606	17.2353	beta
human2_lib2.final_cell_0367	54.3895	-6.76583	alpha
human3_lib1.final_cell_0258	13.842	-45.1834	alpha
human4_lib3.final_cell_0102	-6.91072	-42.5416	alpha
human2_lib1.final_cell_0315	45.981	-17.3532	alpha
human3_lib3.final_cell_0492	29.4524	-55.1	alpha
human2_lib3.final_cell_0264	42.9343	-13.7727	alpha
human3_lib1.final_cell_0298	-56.1286	-20.8188	delta
human2_lib1.final_cell_0345	48.7302	-12.6612	alpha
human2_lib2.final_cell_0038	41.5881	-4.59671	alpha
human4_lib1.final_cell_0253	9.71603	-12.5221	beta
human1_lib3.final_cell_0728	65.0403	7.69827	quiescent_stellate
human3_lib3.final_cell_0191	-53.6632	36.0082	acinar
human3_lib2.final_cell_0443	-25.2674	8.10317	beta
human2_lib3.final_cell_0277	38.8988	-7.23359	alpha
human4_lib1.final_cell_0500	0.297236	-13.4449	beta
human1_lib3.final_cell_0299	-4.39277	-66.8379	alpha
human1_lib3.final_cell_0071	1.34941	31.2033	beta
human4_lib3.final_cell_0239	-8.24586	-40.7026	alpha
human2_lib3.final_cell_0423	-31.9575	-68.1111	gamma
human3_lib3.final_cell_0090	-67.4247	32.9255	acinar
human1_lib2.final_cell_0178	-25.8059	23.2288	beta
human3_lib1.final_cell_0750	-18.6524	-0.802907	beta
human3_lib1.final_cell_0100	-35.2974	3.15769	beta
human2_lib1.final_cell_0019	42.3019	-6.9766	alpha
human1_lib1.final_cell_0110	-45.2461	-38.7405	delta
human3_lib4.final_cell_0769	-50.991	-21.1408	delta
human3_lib4.final_cell_0302	43.6516	-48.3828	alpha
human2_lib3.final_cell_0380	44.2423	-7.86507	alpha
human2_lib1.final_cell_0184	49.8593	-6.16993	alpha
human2_lib3.final_cell_0278	47.2278	-11.502	alpha
human3_lib2.final_cell_0118	-64.6676	24.5494	acinar
human3_lib1.final_cell_0739	58.7257	33.7068	endothelial
human2_lib2.final_cell_0147	30.1725	19.8803	beta
human3_lib4.final_cell_0013	-59.8482	40.4612	acinar
human1_lib1.final_cell_0347	9.18883	31.7596	beta
human3_lib2.final_cell_0619	26.574	-54.6606	alpha
human1_lib2.final_cell_0528	64.9336	7.2859	quiescent_stellate
human3_lib4.final_cell_0601	-54.1134	42.9263	acinar
human3_lib2.final_cell_0120	-64.8093	28.1672	acinar
human4_lib1.final_cell_0198	17.5475	-3.19213	beta
human1_lib3.final_cell_0739	-3.97749	8.43056	beta
human3_lib4.final_cell_0081	-67.8807	29.2591	acinar
human3_lib4.final_cell_0874	13.9418	-34.68	alpha
human3_lib4.final_cell_0183	-55.439	-26.7728	delta
human3_lib3.final_cell_0049	-61.6115	29.1299	acinar
human4_lib3.final_cell_0678	2.57057	-4.2999	beta
human1_lib1.final_cell_0002	-42.6221	26.1975	acinar
human1_lib2.final_cell_0446	-6.37332	21.2895	beta
human4_lib1.final_cell_0592	8.47522	65.7569	ductal
human1_lib2.final_cell_0053	-6.70594	22.2608	beta
human3_lib3.final_cell_0530	79.6333	17.8167	activated_stellate
human4_lib3.final_cell_0320	14.2675	-13.0292	beta
human2_lib2.final_cell_0274	-31.7521	-69.8378	gamma
human1_lib1.final_cell_0068	-6.77074	31.8831	beta
human3_lib3.final_cell_0164	-56.0126	43.3393	acinar
human4_lib3.final_cell_0019	-10.9075	-44.6717	alpha
human1_lib3.final_cell_0610	16.0488	69.2595	ductal
human1_lib3.final_cell_0436	-4.65592	-68.4973	alpha
human3_lib2.final_cell_0566	-30.6524	-5.74727	beta
human4_lib3.final_cell_0238	-10.7394	-34.4997	alpha
human3_lib4.final_cell_0740	12.7882	-57.0459	alpha
human2_lib1.final_cell_0332	29.9909	13.7071	beta
human3_lib2.final_cell_0482	25.0028	-62.9137	alpha
human3_lib4.final_cell_0330	-36.9204	-10.8479	beta
human2_lib3.final_cell_0427	-27.038	53.1209	ductal
human2_lib3.final_cell_0365	44.349	-14.0847	alpha
human3_lib2.final_cell_0684	-67.3318	17.8338	acinar
human4_lib3.final_cell_0020	-32.5453	52.2398	ductal
human4_lib1.final_cell_0463	14.3169	-0.109532	beta
human3_lib3.final_cell_0050	-58.7892	44.8	acinar
human1_lib2.final_cell_0331	-1.60493	-68.9047	alpha
human1_lib3.final_cell_0381	-4.05643	-67.3111	alpha
human3_lib1.final_cell_0088	78.0798	19.7757	activated_stellate
human1_lib2.final_cell_0529	-6.80861	10.5446	beta
human4_lib3.final_cell_0114	-7.38987	-34.8949	alpha
human1_lib3.final_cell_0277	3.95458	19.6138	beta
human4_lib3.final_cell_0021	-34.5634	53.2028	ductal
human1_lib1.final_cell_0402	-23.9949	22.32	beta
human3_lib4.final_cell_0533	-71.8962	14.571	acinar
human1_lib3.final_cell_0066	-51.6329	-35.5555	delta
human3_lib4.final_cell_0142	-61.2536	33.1473	acinar
human1_lib2.final_cell_0161	-1.89426	16.184	beta
human1_lib3.final_cell_0181	-44.8396	-32.9351	delta
human2_lib1.final_cell_0547	1.47851	65.3706	ductal
human3_lib4.final_cell_0366	18.867	-57.2564	alpha
human1_lib3.final_cell_0349	-23.4602	22.0298	beta
human2_lib2.final_cell_0210	48.8906	-4.73751	alpha
human1_lib3.final_cell_0492	-6.96116	10.6237	beta
human3_lib1.final_cell_0414	-30.606	11.0198	beta
human2_lib2.final_cell_0044	-27.5599	52.5864	ductal
human1_lib2.final_cell_0603	2.75731	12.5052	beta
human3_lib3.final_cell_0078	-61.7234	42.4966	acinar
human2_lib2.final_cell_0075	-3.59977	61.575	ductal
human4_lib1.final_cell_0329	-28.2948	-60.4364	gamma
human1_lib3.final_cell_0140	-2.00513	34.6893	beta
human3_lib2.final_cell_0670	-10.7989	61.0696	ductal
human3_lib3.final_cell_0134	77.0476	18.8464	activated_stellate
human1_lib1.final_cell_0089	-26.4152	22.9746	beta
human2_lib3.final_cell_0562	42.3939	26.3556	macrophage
human4_lib1.final_cell_0215	9.84737	-9.18761	beta
human3_lib1.final_cell_0147	-41.5675	-3.74114	beta
human4_lib3.final_cell_0670	65.5342	22.2355	schwann
human2_lib3.final_cell_0356	-5.59499	65.7013	ductal
human3_lib4.final_cell_0532	-38.0324	-2.16303	beta
human3_lib2.final_cell_0289	28.6291	57.6888	ductal
human3_lib3.final_cell_0655	15.0331	-56.5703	alpha
human2_lib3.final_cell_0079	23.2415	10.1403	beta
human2_lib2.final_cell_0247	-4.12209	62.2463	ductal
human1_lib1.final_cell_0220	2.38387	29.3677	beta
human3_lib2.final_cell_0514	35.2431	-40.989	alpha
human1_lib1.final_cell_0196	2.57845	24.6519	beta
human3_lib2.final_cell_0763	-73.5018	19.6049	acinar
human1_lib3.final_cell_0444	67.1318	4.74695	quiescent_stellate
human2_lib1.final_cell_0303	-5.99233	64.7315	ductal
human2_lib3.final_cell_0208	60.0855	40.4047	endothelial
human2_lib2.final_cell_0152	55.1984	-4.34622	alpha
human3_lib1.final_cell_0008	-59.6203	44.4024	acinar
human3_lib3.final_cell_0568	31.3196	-65.1787	alpha
human4_lib1.final_cell_0117	-8.12732	-47.4774	alpha
human2_lib1.final_cell_0279	47.7726	-2.29247	alpha
human3_lib2.final_cell_0163	-30.4352	-11.644	beta
human4_lib1.final_cell_0440	85.3495	0.145523	activated_stellate
human2_lib3.final_cell_0399	-33.1098	-67.1368	gamma
human4_lib1.final_cell_0531	-0.399969	-8.76802	beta
human4_lib3.final_cell_0487	10.759	-10.0373	beta
human3_lib3.final_cell_0756	17.8049	-36.3357	alpha
human4_lib3.final_cell_0644	86.9396	-0.0398866	activated_stellate
human3_lib1.final_cell_0396	-34.0215	6.66406	beta
human3_lib4.final_cell_0775	26.5339	62.0957	ductal
human4_lib1.final_cell_0375	8.02478	-14.5503	beta
human3_lib4.final_cell_0883	69.1975	19.0497	schwann
human3_lib2.final_cell_0667	-16.6473	-11.3356	beta
human4_lib3.final_cell_0104	-32.8991	49.7563	ductal
human2_lib2.final_cell_0566	-27.7538	50.9531	ductal
human1_lib2.final_cell_0041	-44.9728	-38.3148	delta
human4_lib3.final_cell_0262	15.5108	-4.20057	beta
human2_lib2.final_cell_0130	21.4854	12.4556	beta
human2_lib3.final_cell_0143	44.0485	-12.8343	alpha
human1_lib2.final_cell_0265	-5.12121	-60.4078	alpha
human4_lib3.final_cell_0433	-2.29986	-35.3953	alpha
human3_lib2.final_cell_0411	-65.5148	24.0104	acinar
human3_lib2.final_cell_0557	27.58	-38.1124	alpha
human1_lib1.final_cell_0406	-4.74839	-64.3342	alpha
human1_lib1.final_cell_0415	-36.2673	-31.2485	delta
human3_lib4.final_cell_0151	43.5648	-52.2826	alpha
human3_lib4.final_cell_0500	35.7424	-51.1699	alpha
human3_lib2.final_cell_0691	-24.462	6.59355	beta
human3_lib2.final_cell_0230	-49.5642	5.89383	beta
human3_lib1.final_cell_0832	25.6302	-40.7703	alpha
human3_lib1.final_cell_0330	-65.5658	18.4771	acinar
human2_lib2.final_cell_0350	44.83	-6.29661	alpha
human4_lib3.final_cell_0480	11.2844	-4.56427	beta
human4_lib3.final_cell_0534	5.00728	-16.9642	beta
human1_lib3.final_cell_0676	50.935	41.5435	endothelial
human2_lib1.final_cell_0362	4.94442	58.1881	ductal
human4_lib3.final_cell_0423	-5.71954	78.5547	ductal
human1_lib1.final_cell_0067	-5.82927	-66.3548	alpha
human4_lib3.final_cell_0197	15.3105	-8.60525	beta
human2_lib1.final_cell_0300	47.0263	-4.36047	alpha
human1_lib1.final_cell_0414	-5.89655	-57.0902	alpha
human1_lib3.final_cell_0134	-6.47564	34.2477	beta
human3_lib2.final_cell_0555	41.6121	-58.6685	alpha
human3_lib3.final_cell_0071	-57.2553	35.4347	acinar
human2_lib2.final_cell_0267	52.8605	-5.20795	alpha
human3_lib3.final_cell_0510	35.9387	-50.6316	alpha
human4_lib1.final_cell_0075	9.24685	-1.19188	beta
human1_lib3.final_cell_0155	-44.2925	-35.995	delta
human1_lib1.final_cell_0242	69.6964	6.75764	quiescent_stellate
human3_lib1.final_cell_0238	-65.0897	44.2443	acinar
human2_lib3.final_cell_0467	3.20345	58.1373	ductal
human2_lib3.final_cell_0009	43.564	-11.799	alpha
human4_lib1.final_cell_0333	-9.31208	-38.5907	alpha
human3_lib4.final_cell_0579	12.6559	-44.8044	alpha
human3_lib4.final_cell_0455	77.6066	19.0041	activated_stellate
human3_lib4.final_cell_0888	15.6505	61.851	ductal
human1_lib3.final_cell_0595	65.658	5.32889	quiescent_stellate
human2_lib3.final_cell_0035	28.9444	12.015	beta
human2_lib1.final_cell_0077	48.4366	-7.33935	alpha
human2_lib1.final_cell_0203	46.3089	-17.0349	alpha
human4_lib1.final_cell_0325	11.7711	-14.5451	beta
human3_lib1.final_cell_0436	59.4912	36.8515	endothelial
human3_lib4.final_cell_0845	-18.3101	-9.00767	beta
human3_lib1.final_cell_0757	-16.3057	-8.44587	beta
human1_lib2.final_cell_0372	53.4684	43.3084	endothelial
human3_lib1.final_cell_0668	14.462	-34.1075	alpha
human2_lib1.final_cell_0093	40.6812	-5.20206	alpha
human3_lib3.final_cell_0637	-72.8967	16.1288	acinar
human3_lib1.final_cell_0235	-30.7495	-0.67339	beta
human3_lib3.final_cell_0839	44.8953	-58.4548	alpha
human4_lib1.final_cell_0039	-9.51017	-43.1436	alpha
human3_lib4.final_cell_0387	-29.4038	-8.85072	beta
human2_lib3.final_cell_0489	46.7858	-14.9919	alpha
human4_lib3.final_cell_0288	7.22015	-13.4062	beta
human1_lib1.final_cell_0382	-48.5212	18.7416	acinar
human2_lib3.final_cell_0257	27.611	10.8176	beta
human2_lib3.final_cell_0468	-6.87066	67.5019	ductal
human4_lib3.final_cell_0012	11.1988	-8.22639	beta
human3_lib3.final_cell_0753	44.6581	25.391	macrophage
human3_lib2.final_cell_0001	-60.3437	39.9121	acinar
human1_lib3.final_cell_0195	-44.9238	-34.4884	delta
human3_lib4.final_cell_0033	-65.8053	37.7227	acinar
human3_lib4.final_cell_0005	-61.404	19.2832	acinar
human1_lib1.final_cell_0224	-14.2819	25.5113	beta
human2_lib2.final_cell_0118	29.6272	17.9323	beta
human4_lib1.final_cell_0243	8.6515	-11.2257	beta
human1_lib3.final_cell_0466	-18.5459	26.6809	beta
human3_lib1.final_cell_0228	23.123	62.2964	ductal
human3_lib2.final_cell_0495	42.0477	-46.4192	alpha
human2_lib3.final_cell_0504	40.0481	-19.7638	alpha
human2_lib2.final_cell_0237	56.978	-5.93206	alpha
human3_lib2.final_cell_0202	25.3968	-59.3633	alpha
human3_lib4.final_cell_0856	48.3223	-49.3215	alpha
human3_lib4.final_cell_0272	-57.1394	48.0604	acinar
human4_lib1.final_cell_0503	-0.900339	-13.6818	beta
human2_lib3.final_cell_0323	-26.8316	57.4947	ductal
human4_lib3.final_cell_0331	-59.5762	-43.8703	delta
human1_lib1.final_cell_0362	-34.6894	-57.4568	gamma
human1_lib3.final_cell_0582	68.6267	7.94993	quiescent_stellate
human3_lib3.final_cell_0138	-35.0188	0.840346	beta
human3_lib2.final_cell_0522	44.9104	-52.0481	alpha
human3_lib4.final_cell_0839	-14.3246	-7.2695	beta
human3_lib1.final_cell_0184	30.3771	-55.1364	alpha
human2_lib2.final_cell_0424	55.9785	-4.77358	alpha
human3_lib1.final_cell_0704	71.8577	21.2049	quiescent_stellate
human4_lib3.final_cell_0251	7.75479	-13.0466	beta
human2_lib1.final_cell_0325	21.8521	20.7562	beta
human1_lib2.final_cell_0410	-52.9698	-36.9068	delta
human3_lib4.final_cell_0523	20.8527	-58.1047	alpha
human3_lib3.final_cell_0881	-51.1068	-20.4761	delta
human2_lib1.final_cell_0344	-1.34863	65.0081	ductal
human3_lib4.final_cell_0336	25.038	-58.8629	alpha
human1_lib1.final_cell_0350	69.0218	5.96199	quiescent_stellate
human2_lib3.final_cell_0532	40.5601	-13.7565	alpha
human4_lib1.final_cell_0230	-8.02749	-34.4522	alpha
human3_lib3.final_cell_0894	71.4436	15.8043	quiescent_stellate
human4_lib1.final_cell_0225	18.0935	-6.30574	beta
human1_lib2.final_cell_0054	-44.2921	26.5343	acinar
human4_lib3.final_cell_0023	84.3518	1.3701	activated_stellate
human1_lib1.final_cell_0217	15.9034	70.8109	ductal
human1_lib2.final_cell_0539	50.8241	39.7915	endothelial
human4_lib3.final_cell_0319	7.26535	-18.2916	beta
human3_lib1.final_cell_0001	-63.7643	33.6555	acinar
human1_lib3.final_cell_0131	-0.782656	33.9407	beta
human2_lib2.final_cell_0335	-66.4176	-29.8261	delta
human2_lib1.final_cell_0525	38.1607	32.2275	mast
human3_lib1.final_cell_0723	11.9795	-54.8261	alpha
human4_lib1.final_cell_0530	-37.0685	-31.289	delta
human1_lib2.final_cell_0300	3.3357	36.8464	beta
human1_lib3.final_cell_0390	-5.73077	-62.5731	alpha
human3_lib3.final_cell_0746	23.7781	-37.9606	alpha
human3_lib4.final_cell_0125	-68.2401	27.3892	acinar
human3_lib1.final_cell_0686	72.4779	16.3951	quiescent_stellate
human3_lib1.final_cell_0591	-39.2255	4.24968	beta
human2_lib1.final_cell_0045	45.3477	-2.08615	alpha
human1_lib3.final_cell_0049	-7.42622	-59.5159	alpha
human3_lib2.final_cell_0153	-34.6137	-4.756	beta
human2_lib1.final_cell_0067	-0.643379	62.1713	ductal
human1_lib1.final_cell_0466	-45.8746	20.3366	acinar
human3_lib2.final_cell_0747	11.6676	-37.5615	alpha
human3_lib4.final_cell_0676	26.1555	-55.1241	alpha
human4_lib1.final_cell_0354	85.4695	2.89236	activated_stellate
human3_lib1.final_cell_0783	21.7906	-62.2086	alpha
human4_lib1.final_cell_0276	5.39893	-11.2063	beta
human1_lib2.final_cell_0604	-4.45945	7.39912	beta
human4_lib3.final_cell_0250	-58.2343	-40.2249	delta
human2_lib3.final_cell_0481	18.722	13.1596	beta
human3_lib4.final_cell_0186	23.2911	-52.6692	alpha
human4_lib1.final_cell_0518	-5.69798	-38.1144	alpha
human2_lib3.final_cell_0335	-27.6686	55.6654	ductal
human4_lib3.final_cell_0460	10.508	-16.2553	beta
human3_lib1.final_cell_0880	-21.9901	-3.71185	beta
human1_lib3.final_cell_0644	5.95678	26.8503	beta
human3_lib2.final_cell_0590	22.8588	-62.7585	alpha
human2_lib2.final_cell_0458	27.7763	19.9205	beta
human2_lib2.final_cell_0406	55.7501	-7.48412	alpha
human1_lib2.final_cell_0236	-6.48373	26.356	beta
human3_lib1.final_cell_0151	-36.5427	-1.71614	beta
human3_lib3.final_cell_0407	18.9686	63.9903	ductal
human1_lib3.final_cell_0473	-2.79764	-68.8673	alpha
human3_lib1.final_cell_0239	19.7511	-55.8138	alpha
human3_lib2.final_cell_0144	-35.2111	-10.046	beta
human1_lib1.final_cell_0416	-51.9157	-32.25	beta
human3_lib4.final_cell_0113	-62.2254	35.2664	acinar
human1_lib3.final_cell_0397	-6.65054	-56.5017	alpha
human2_lib1.final_cell_0281	-3.04096	63.2888	ductal
human2_lib3.final_cell_0446	19.9171	11.22	beta
human1_lib1.final_cell_0349	-8.3564	9.18893	beta
human3_lib4.final_cell_0170	-68.1916	26.9587	acinar
human4_lib3.final_cell_0557	7.34588	-1.50522	beta
human2_lib3.final_cell_0503	42.1602	-17.5285	alpha
human3_lib3.final_cell_0810	-50.9559	-21.1681	delta
human3_lib1.final_cell_0170	-66.3195	27.7694	acinar
human3_lib1.final_cell_0701	24.4237	-61.7521	alpha
human4_lib3.final_cell_0529	-28.5699	-60.9429	gamma
human3_lib3.final_cell_0032	29.9559	-58.6909	alpha
human2_lib3.final_cell_0547	16.7479	12.3118	activated_stellate
human3_lib3.final_cell_0060	-59.5223	43.9892	acinar
human3_lib4.final_cell_0075	-52.0899	37.1032	acinar
human1_lib3.final_cell_0142	-9.00712	20.0988	beta
human3_lib3.final_cell_0692	34.4142	-38.046	alpha
human3_lib2.final_cell_0274	25.7194	62.2166	ductal
human1_lib2.final_cell_0358	-4.27282	20.9498	beta
human3_lib3.final_cell_0019	-64.539	17.5497	acinar
human3_lib1.final_cell_0807	12.8806	-38.3472	alpha
human4_lib3.final_cell_0367	0.696942	-9.97305	beta
human2_lib2.final_cell_0537	57.2062	-9.15004	alpha
human1_lib3.final_cell_0269	-7.22392	-64.1708	alpha
human4_lib3.final_cell_0474	-1.53832	-37.2946	alpha
human1_lib3.final_cell_0175	-10.7023	31.0305	beta
human2_lib2.final_cell_0336	32.5097	18.37	beta
human3_lib2.final_cell_0168	-61.0422	45.5875	acinar
human4_lib3.final_cell_0601	16.3281	-0.937696	beta
human1_lib2.final_cell_0115	-6.6081	25.8453	beta
human3_lib1.final_cell_0017	-66.1608	37.9007	acinar
human3_lib2.final_cell_0070	-61.8535	-19.9648	delta
human3_lib1.final_cell_0186	24.8933	-51.6897	alpha
human3_lib1.final_cell_0229	30.4992	-44.9763	alpha
human3_lib1.final_cell_0564	26.6202	60.2103	ductal
human4_lib1.final_cell_0110	11.7768	-6.92165	beta
human1_lib2.final_cell_0029	-5.3863	23.5497	beta
human3_lib3.final_cell_0382	24.0553	62.5197	ductal
human3_lib4.final_cell_0548	-49.6754	36.2134	acinar
human4_lib3.final_cell_0334	9.72443	-15.2213	beta
human3_lib2.final_cell_0483	27.6216	-64.2609	alpha
human3_lib3.final_cell_0404	39.1661	-54.7907	alpha
human3_lib1.final_cell_0394	-36.4838	-7.97203	beta
human3_lib3.final_cell_0070	-63.6834	34.6408	acinar
human3_lib3.final_cell_0743	22.3768	69.6562	ductal
human1_lib1.final_cell_0031	-45.3267	-32.774	delta
human3_lib2.final_cell_0043	-55.945	41.7826	acinar
human2_lib3.final_cell_0410	-66.2426	-31.66	delta
human4_lib3.final_cell_0485	-5.01291	-39.3354	alpha
human3_lib4.final_cell_0230	-57.0349	-23.2829	delta
human3_lib1.final_cell_0770	38.8895	30.7417	beta
human2_lib1.final_cell_0105	23.3436	11.0507	beta
human3_lib4.final_cell_0107	31.0715	-66.6143	alpha
human1_lib2.final_cell_0304	-3.66553	-55.393	alpha
human1_lib3.final_cell_0196	-0.703561	28.7941	beta
human1_lib3.final_cell_0668	1.48642	-63.9283	alpha
human4_lib3.final_cell_0634	-0.525052	-9.75042	beta
human3_lib3.final_cell_0087	-36.4865	2.2956	beta
human1_lib2.final_cell_0475	80.8064	4.28348	activated_stellate
human1_lib2.final_cell_0549	-34.9359	-60.8745	gamma
human2_lib1.final_cell_0277	51.0955	-8.51954	alpha
human4_lib3.final_cell_0263	5.64635	59.4919	ductal
human2_lib1.final_cell_0470	-32.6046	-68.9019	gamma
human3_lib2.final_cell_0783	15.9382	-56.2128	alpha
human4_lib1.final_cell_0280	16.6931	-10.0224	beta
human1_lib2.final_cell_0261	-2.43011	-63.3254	alpha
human3_lib3.final_cell_0780	-20.2191	-9.18042	beta
human3_lib1.final_cell_0026	-64.7815	27.4317	acinar
human3_lib2.final_cell_0101	-56.9189	44.1398	acinar
human3_lib3.final_cell_0047	-65.9611	35.6165	acinar
human4_lib3.final_cell_0679	-6.39192	78.8594	ductal
human2_lib1.final_cell_0031	82.0587	-0.741062	activated_stellate
human1_lib1.final_cell_0532	50.7488	43.4698	endothelial
human4_lib3.final_cell_0038	-27.5828	59.5173	ductal
human3_lib1.final_cell_0510	24.2071	-60.9539	alpha
human2_lib3.final_cell_0554	14.018	13.277	beta
human3_lib2.final_cell_0379	23.3071	61.5504	ductal
human2_lib2.final_cell_0197	-26.6017	58.3957	ductal
human2_lib3.final_cell_0342	-32.493	-67.206	gamma
human1_lib2.final_cell_0384	-7.82942	27.5676	beta
human1_lib2.final_cell_0003	-48.8538	-36.7244	delta
human4_lib3.final_cell_0005	-35.0518	52.5375	ductal
human1_lib3.final_cell_0540	-35.1746	-31.6198	delta
human3_lib2.final_cell_0470	33.6394	-46.0297	alpha
human1_lib2.final_cell_0474	-35.3304	-59.5199	gamma
human3_lib4.final_cell_0370	39.8376	-52.6051	alpha
human2_lib3.final_cell_0111	-2.25617	61.6212	ductal
human2_lib3.final_cell_0512	-0.687213	58.5984	ductal
human3_lib1.final_cell_0769	13.3407	-33.9705	alpha
human3_lib3.final_cell_0781	-55.3679	-18.8968	delta
human3_lib1.final_cell_0304	-42.342	3.36537	beta
human1_lib1.final_cell_0115	-6.84112	30.6363	beta
human1_lib3.final_cell_0429	54.3907	41.4478	endothelial
human1_lib2.final_cell_0305	-18.2815	19.9404	beta
human3_lib3.final_cell_0412	-32.2973	2.54629	beta
human1_lib2.final_cell_0099	-44.2515	-37.0319	delta
human3_lib2.final_cell_0389	43.0273	-60.4446	alpha
human3_lib4.final_cell_0471	37.4934	-64.2627	alpha
human4_lib3.final_cell_0475	-2.62846	73.8278	ductal
human3_lib4.final_cell_0436	43.7312	-46.3951	alpha
human3_lib1.final_cell_0482	-61.3192	-17.2097	delta
human3_lib2.final_cell_0344	76.8846	20.2003	activated_stellate
human3_lib2.final_cell_0239	79.0773	14.9247	activated_stellate
human3_lib1.final_cell_0412	-23.1691	8.72705	beta
human1_lib1.final_cell_0239	3.20605	30.1441	beta
human1_lib3.final_cell_0328	16.2574	70.7825	ductal
human4_lib3.final_cell_0561	-2.37183	-42.0482	alpha
human2_lib1.final_cell_0231	27.8796	13.8745	beta
human2_lib2.final_cell_0060	55.5151	-10.1571	alpha
human3_lib1.final_cell_0506	33.0434	-48.9282	alpha
human3_lib2.final_cell_0146	-37.7677	-4.37426	beta
human1_lib3.final_cell_0632	66.8795	6.17653	quiescent_stellate
human2_lib2.final_cell_0193	-6.88955	64.734	ductal
human2_lib3.final_cell_0081	-26.4576	56.0815	ductal
human2_lib2.final_cell_0268	54.9941	-4.62205	alpha
human2_lib2.final_cell_0592	14.8159	13.239	beta
human3_lib3.final_cell_0893	-16.814	-11.3248	beta
human4_lib1.final_cell_0356	13.6971	0.450527	beta
human3_lib1.final_cell_0693	34.1012	-37.2184	alpha
human1_lib1.final_cell_0018	-45.021	25.624	acinar
human4_lib3.final_cell_0583	11.7288	-10.7628	beta
human3_lib1.final_cell_0073	-48.1753	47.1554	acinar
human4_lib3.final_cell_0338	-0.798348	-8.25816	beta
human4_lib3.final_cell_0071	-33.4638	53.8743	ductal
human2_lib1.final_cell_0440	52.7936	-8.80044	alpha
human4_lib1.final_cell_0200	-57.6296	-42.4887	delta
human2_lib1.final_cell_0434	-4.74235	64.37	ductal
human1_lib2.final_cell_0398	-6.65339	8.8256	beta
human3_lib3.final_cell_0023	-57.7274	30.6908	acinar
human1_lib1.final_cell_0173	-45.5581	19.5265	acinar
human1_lib3.final_cell_0232	-50.8284	-41.617	delta
human4_lib3.final_cell_0457	10.2305	-16.6151	beta
human2_lib1.final_cell_0499	42.0584	-18.899	alpha
human1_lib1.final_cell_0484	-36.6234	-58.4108	gamma
human3_lib3.final_cell_0305	-57.9478	-19.8659	delta
human1_lib1.final_cell_0521	-34.8671	-60.9297	gamma
human1_lib1.final_cell_0037	-4.29493	33.7517	beta
human3_lib3.final_cell_0918	-17.9462	-3.18706	beta
human4_lib3.final_cell_0509	-7.54627	-38.7258	alpha
human3_lib2.final_cell_0538	18.8178	56.6869	ductal
human3_lib4.final_cell_0235	-55.6332	-23.5579	delta
human4_lib1.final_cell_0289	-8.74877	-44.9651	alpha
human3_lib3.final_cell_0678	22.5186	-47.5675	alpha
human2_lib1.final_cell_0141	22.0272	10.8759	beta
human3_lib3.final_cell_0243	-61.3973	23.1016	acinar
human2_lib2.final_cell_0059	51.8026	-3.62929	alpha
human1_lib2.final_cell_0588	-7.10133	4.57329	beta
human3_lib2.final_cell_0307	41.8286	-56.1093	alpha
human3_lib1.final_cell_0407	36.5152	-68.871	alpha
human1_lib2.final_cell_0478	-13.1344	62.1269	ductal
human2_lib2.final_cell_0280	-6.07705	63.3764	ductal
human3_lib3.final_cell_0136	-30.6037	5.5807	beta
human3_lib4.final_cell_0175	-68.2461	29.7166	acinar
human1_lib2.final_cell_0516	-22.2048	16.6617	beta
human3_lib4.final_cell_0496	32.7115	-58.2297	alpha
human3_lib2.final_cell_0598	34.8951	-57.0233	alpha
human2_lib3.final_cell_0235	26.1123	13.5513	beta
human3_lib2.final_cell_0056	-53.3805	44.1003	acinar
human1_lib3.final_cell_0106	83.1164	6.58407	activated_stellate
human4_lib3.final_cell_0429	8.67654	-9.68481	beta
human3_lib2.final_cell_0055	-67.8741	25.5835	acinar
human2_lib1.final_cell_0124	-30.346	-28.8768	beta
human3_lib4.final_cell_0617	-39.7473	-5.236	beta
human1_lib1.final_cell_0377	-36.6318	-30.7282	delta
human3_lib3.final_cell_0764	17.1867	-66.7511	alpha
human1_lib2.final_cell_0306	-7.58552	25.9761	beta
human3_lib4.final_cell_0103	-66.7432	28.0207	acinar
human3_lib4.final_cell_0530	77.721	18.3307	activated_stellate
human3_lib4.final_cell_0507	22.935	55.8356	ductal
human2_lib1.final_cell_0350	79.6424	-4.20013	activated_stellate
human4_lib3.final_cell_0631	2.62101	-2.94812	beta
human3_lib2.final_cell_0033	-58.5345	33.4694	acinar
human4_lib3.final_cell_0258	6.1309	-7.53953	beta
human4_lib1.final_cell_0252	-33.0084	49.3157	ductal
human2_lib1.final_cell_0214	49.5856	-6.98101	alpha
human1_lib2.final_cell_0040	-48.8641	-33.3147	delta
human3_lib3.final_cell_0472	34.968	-48.089	alpha
human3_lib2.final_cell_0782	13.2411	55.2095	ductal
human4_lib3.final_cell_0620	-6.07797	-33.5622	alpha
human1_lib3.final_cell_0536	-6.20506	-62.2312	alpha
human3_lib4.final_cell_0644	-24.7612	9.09606	beta
human2_lib1.final_cell_0227	26.9959	13.8122	beta
human4_lib1.final_cell_0412	3.62011	-11.5304	beta
human4_lib3.final_cell_0564	11.9005	-11.0105	beta
human4_lib1.final_cell_0557	1.59245	-5.45974	beta
human1_lib2.final_cell_0470	53.8504	42.0509	endothelial
human3_lib1.final_cell_0077	-62.8219	30.6625	acinar
human3_lib1.final_cell_0419	-60.2813	20.8065	acinar
human1_lib2.final_cell_0258	-50.4377	-30.9569	delta
human1_lib2.final_cell_0289	-25.3279	23.6326	beta
human3_lib2.final_cell_0196	-41.356	-8.28935	beta
human2_lib2.final_cell_0032	-25.5082	55.9066	ductal
human3_lib2.final_cell_0722	12.3315	-58.6304	alpha
human2_lib2.final_cell_0501	3.30618	57.8061	ductal
human4_lib1.final_cell_0272	19.269	-5.426	beta
human3_lib3.final_cell_0340	-41.8677	4.00523	beta
human1_lib3.final_cell_0231	-46.7701	20.954	acinar
human1_lib3.final_cell_0472	9.15355	31.9393	beta
human1_lib1.final_cell_0450	81.2839	5.52868	activated_stellate
human2_lib2.final_cell_0233	-27.9812	52.7291	ductal
human3_lib1.final_cell_0512	-30.2837	-50.7757	gamma
human1_lib2.final_cell_0351	-1.8865	-67.2686	alpha
human3_lib4.final_cell_0441	21.2717	-53.6465	alpha
human1_lib1.final_cell_0453	-45.4232	19.4417	acinar
human3_lib4.final_cell_0358	-62.4348	18.3202	acinar
human3_lib2.final_cell_0003	-59.7152	31.9174	acinar
human4_lib1.final_cell_0413	-6.55838	77.6161	ductal
human4_lib1.final_cell_0593	0.74428	-38.4627	alpha
human1_lib1.final_cell_0451	-7.12669	6.09747	beta
human3_lib2.final_cell_0425	14.1818	-46.5375	alpha
human4_lib3.final_cell_0691	7.16803	-18.2069	beta
human4_lib1.final_cell_0571	-60.8242	-42.5954	delta
human3_lib4.final_cell_0095	-41.0687	-4.57063	beta
human3_lib4.final_cell_0342	-46.0426	39.2175	acinar
human2_lib2.final_cell_0203	29.9787	20.3194	beta
human4_lib3.final_cell_0232	12.0308	-11.9397	beta
human2_lib1.final_cell_0192	-9.40618	62.7857	ductal
human1_lib1.final_cell_0283	5.93896	23.4843	beta
human3_lib3.final_cell_0266	-53.8503	41.562	acinar
human2_lib1.final_cell_0514	25.1408	15.2375	beta
human3_lib1.final_cell_0461	23.4278	-53.2621	alpha
human3_lib4.final_cell_0692	-62.2233	-21.9124	delta
human3_lib1.final_cell_0869	-13.4202	-8.72887	beta
human3_lib2.final_cell_0638	-71.8898	17.5363	acinar
human2_lib1.final_cell_0015	47.9552	-1.52046	alpha
human1_lib2.final_cell_0015	-50.3724	-33.4955	delta
human3_lib3.final_cell_0738	-72.7884	17.237	acinar
human2_lib1.final_cell_0157	39.4562	-4.08239	alpha
human1_lib3.final_cell_0329	-50.6195	-38.569	delta
human3_lib3.final_cell_0650	25.4046	-55.3554	alpha
human3_lib3.final_cell_0688	39.762	-53.1269	alpha
human2_lib2.final_cell_0259	53.9927	-6.91267	alpha
human3_lib1.final_cell_0857	17.0945	59.2077	ductal
human3_lib4.final_cell_0588	-18.6675	-3.61639	beta
human3_lib2.final_cell_0659	59.0898	37.1324	endothelial
human3_lib3.final_cell_0498	34.2056	-65.1445	alpha
human3_lib1.final_cell_0828	24.991	-43.2641	alpha
human2_lib1.final_cell_0020	40.882	-5.06163	alpha
human2_lib1.final_cell_0085	50.4799	-3.04135	alpha
human1_lib2.final_cell_0551	-0.967798	18.3815	beta
human1_lib1.final_cell_0162	2.59852	28.208	beta
human1_lib3.final_cell_0123	-5.754	-66.1612	alpha
human1_lib1.final_cell_0458	-6.95395	-56.6753	alpha
human3_lib1.final_cell_0867	-14.9486	-11.2089	beta
human2_lib3.final_cell_0028	-27.0737	57.5613	ductal
human2_lib2.final_cell_0207	-5.38696	62.1118	ductal
human2_lib3.final_cell_0080	-0.589422	59.5824	ductal
human2_lib2.final_cell_0227	58.7605	-6.02749	alpha
human3_lib4.final_cell_0679	-39.0349	-3.43121	beta
human3_lib4.final_cell_0473	-36.6611	5.13429	beta
human1_lib2.final_cell_0498	-49.7921	-33.2053	delta
human3_lib3.final_cell_0157	-69.5293	13.6282	acinar
human2_lib2.final_cell_0533	44.4964	-16.8062	alpha
human3_lib4.final_cell_0354	-38.5713	-5.42594	beta
human2_lib3.final_cell_0321	41.1009	-12.1921	alpha
human2_lib2.final_cell_0276	55.7046	-13.1363	alpha
human2_lib3.final_cell_0260	-63.2786	-32.2394	delta
human3_lib2.final_cell_0244	-24.6102	7.87697	beta
human4_lib1.final_cell_0214	-11.0147	-42.7907	alpha
human3_lib3.final_cell_0278	23.9907	59.368	ductal
human1_lib3.final_cell_0525	5.93582	31.6723	beta
human2_lib3.final_cell_0200	24.1563	6.06655	beta
human2_lib1.final_cell_0398	-29.617	-68.8746	gamma
human3_lib1.final_cell_0645	21.7473	-59.2041	alpha
human3_lib3.final_cell_0687	-43.6177	-1.07279	beta
human2_lib1.final_cell_0273	32.0497	12.6038	beta
human2_lib1.final_cell_0078	-24.4233	58.3406	ductal
human3_lib1.final_cell_0055	-59.6101	33.3697	acinar
human2_lib3.final_cell_0543	-24.0156	4.413	beta
human3_lib1.final_cell_0594	24.0904	55.3557	ductal
human1_lib1.final_cell_0193	3.90848	18.9079	beta
human2_lib2.final_cell_0560	-5.51197	0.432306	beta
human2_lib3.final_cell_0109	27.2839	15.2624	beta
human1_lib3.final_cell_0051	-14.681	26.0418	beta
human2_lib2.final_cell_0241	23.2818	12.721	beta
human3_lib4.final_cell_0457	71.4689	17.9897	quiescent_stellate
human4_lib3.final_cell_0414	7.14394	-3.40113	beta
human1_lib1.final_cell_0399	79.7546	6.39124	activated_stellate
human3_lib3.final_cell_0271	24.1541	58.6749	ductal
human4_lib1.final_cell_0504	6.40513	-8.19834	beta
human1_lib3.final_cell_0028	-49.7474	-40.2751	delta
human1_lib2.final_cell_0395	-48.0696	18.5937	acinar
human3_lib4.final_cell_0171	-69.9964	16.1969	acinar
human3_lib2.final_cell_0004	-59.8612	31.9344	acinar
human4_lib3.final_cell_0224	-56.0821	-41.2557	delta
human2_lib2.final_cell_0562	74.4108	-5.43905	quiescent_stellate
human2_lib1.final_cell_0290	21.6143	19.3826	beta
human1_lib3.final_cell_0737	-6.36315	5.48077	beta
human4_lib1.final_cell_0386	-6.63797	-41.5204	alpha
human1_lib3.final_cell_0010	-47.8507	-40.9403	delta
human3_lib1.final_cell_0699	26.9192	-52.5917	alpha
human1_lib2.final_cell_0356	-3.75333	25.2879	beta
human3_lib4.final_cell_0163	-28.3727	5.67445	beta
human3_lib1.final_cell_0286	34.4774	-46.2787	alpha
human1_lib2.final_cell_0282	2.8163	20.7977	beta
human4_lib1.final_cell_0541	-11.4811	-39.0542	alpha
human2_lib1.final_cell_0022	49.707	-9.13566	alpha
human2_lib2.final_cell_0422	54.6485	-3.75454	alpha
human1_lib2.final_cell_0452	52.7022	43.3715	endothelial
human2_lib2.final_cell_0226	3.97403	58.7329	ductal
human3_lib1.final_cell_0128	-56.0983	-20.9047	delta
human3_lib2.final_cell_0158	-67.5976	33.3762	acinar
human2_lib1.final_cell_0538	-8.0382	1.22751	beta
human3_lib2.final_cell_0426	-65.1479	18.7682	acinar
human3_lib4.final_cell_0263	-19.1355	-12.5636	beta
human1_lib1.final_cell_0191	-9.194	-60.7399	alpha
human4_lib3.final_cell_0470	9.06811	-10.6445	beta
human2_lib1.final_cell_0282	22.0187	17.2788	beta
human3_lib2.final_cell_0556	12.2304	-55.8075	alpha
human4_lib3.final_cell_0174	-58.0826	-41.8366	delta
human1_lib2.final_cell_0464	2.21385	14.987	beta
human1_lib1.final_cell_0250	55.0102	42.996	endothelial
human4_lib1.final_cell_0318	-62.9729	-42.9149	delta
human3_lib3.final_cell_0702	79.7254	15.8472	activated_stellate
human1_lib1.final_cell_0369	-22.4868	22.6443	beta
human1_lib1.final_cell_0190	7.26791	31.0955	beta
human2_lib2.final_cell_0462	77.0083	-4.91728	quiescent_stellate
human1_lib1.final_cell_0391	-17.0565	19.6149	beta
human1_lib3.final_cell_0653	-5.8806	7.97845	beta
human3_lib2.final_cell_0375	22.9701	60.203	ductal
human3_lib2.final_cell_0227	15.2339	45.7551	ductal
human2_lib3.final_cell_0097	79.5663	-5.96091	quiescent_stellate
human3_lib4.final_cell_0695	23.9307	69.5111	ductal
human3_lib2.final_cell_0233	-35.5363	-0.350141	beta
human1_lib3.final_cell_0630	-46.3377	-32.1053	delta
human1_lib3.final_cell_0691	79.2662	5.17809	activated_stellate
human3_lib1.final_cell_0589	36.0171	-49.0297	alpha
human3_lib4.final_cell_0245	14.2119	-45.7826	alpha
human3_lib3.final_cell_0604	-36.6419	6.47177	beta
human3_lib2.final_cell_0135	-54.7792	43.7265	acinar
human3_lib4.final_cell_0592	26.636	-50.0332	alpha
human3_lib3.final_cell_0466	-19.4093	-12.6145	beta
human1_lib2.final_cell_0020	-49.0586	-32.9709	delta
human3_lib4.final_cell_0048	-58.8175	30.2501	acinar
human3_lib1.final_cell_0218	-32.8253	0.130297	beta
human3_lib2.final_cell_0523	-17.4744	-16.0669	beta
human3_lib3.final_cell_0713	34.9559	-59.981	alpha
human3_lib4.final_cell_0226	-29.5346	7.09232	beta
human2_lib1.final_cell_0254	24.7654	6.32218	beta
human2_lib3.final_cell_0172	-66.9831	-32.245	delta
human4_lib1.final_cell_0134	-30.378	50.3729	ductal
human3_lib2.final_cell_0304	-29.0828	-1.44153	beta
human3_lib1.final_cell_0865	-14.3037	-8.37505	beta
human4_lib1.final_cell_0526	-7.22579	72.6381	ductal
human3_lib3.final_cell_0750	24.0458	-66.6527	alpha
human2_lib3.final_cell_0089	29.2241	11.3225	beta
human3_lib3.final_cell_0627	31.8858	-67.6868	alpha
human4_lib1.final_cell_0236	7.26978	-0.661602	beta
human2_lib1.final_cell_0513	26.5318	20.0384	beta
human2_lib1.final_cell_0266	81.6652	-2.91606	activated_stellate
human3_lib2.final_cell_0206	-49.6019	8.22347	beta
human3_lib1.final_cell_0075	-58.0288	-18.5748	delta
human2_lib3.final_cell_0056	39.7434	-12.1012	alpha
human3_lib1.final_cell_0641	11.8667	-54.8609	alpha
human2_lib3.final_cell_0203	44.0222	-11.6477	alpha
human4_lib1.final_cell_0158	-0.346348	79.1235	ductal
human4_lib1.final_cell_0395	-27.4179	-60.2918	gamma
human3_lib4.final_cell_0776	16.7243	-36.8331	alpha
human3_lib2.final_cell_0221	35.7093	-54.7668	alpha
human3_lib1.final_cell_0318	26.3665	-56.6278	alpha
human4_lib1.final_cell_0204	-59.4801	-45.4074	delta
human1_lib3.final_cell_0426	-0.130717	-68.2864	alpha
human3_lib2.final_cell_0143	22.1314	58.4682	ductal
human1_lib2.final_cell_0017	-4.72464	28.5305	beta
human4_lib3.final_cell_0628	11.829	53.2322	ductal
human1_lib1.final_cell_0477	6.03697	69.2659	ductal
human4_lib3.final_cell_0481	-53.5753	-42.9606	delta
human3_lib2.final_cell_0460	22.9112	69.1362	ductal
human1_lib2.final_cell_0425	54.3878	42.3099	endothelial
human3_lib1.final_cell_0269	-31.9941	3.59378	beta
human4_lib1.final_cell_0438	4.30317	72.6965	ductal
human3_lib3.final_cell_0114	25.6245	-65.4771	alpha
human3_lib4.final_cell_0510	30.3611	-51.3698	alpha
human3_lib4.final_cell_0120	-62.012	43.0285	acinar
human1_lib1.final_cell_0060	-24.9786	23.375	beta
human3_lib3.final_cell_0021	-54.8458	47.0113	acinar
human3_lib1.final_cell_0766	-18.1643	7.47481	beta
human3_lib1.final_cell_0732	-66.6993	18.8374	acinar
human1_lib1.final_cell_0343	-48.3317	18.9757	acinar
human1_lib1.final_cell_0070	-5.37243	-67.0321	alpha
human3_lib2.final_cell_0226	-65.1106	36.3737	acinar
human3_lib3.final_cell_0643	24.5161	-56.3742	alpha
human1_lib2.final_cell_0213	-15.4611	24.1262	beta
human1_lib2.final_cell_0057	-8.55449	21.8633	beta
human1_lib1.final_cell_0266	5.9904	27.2827	beta
human3_lib4.final_cell_0889	-12.6788	-7.14389	beta
human1_lib3.final_cell_0576	-4.43261	-58.3796	alpha
human3_lib2.final_cell_0707	26.1878	-65.3427	alpha
human2_lib1.final_cell_0516	24.5868	21.9821	beta
human4_lib1.final_cell_0070	85.9331	0.591556	activated_stellate
human2_lib3.final_cell_0058	-27.7702	57.8908	ductal
human1_lib3.final_cell_0145	0.286294	32.5773	beta
human3_lib1.final_cell_0370	39.8268	-60.179	alpha
human3_lib1.final_cell_0574	34.3665	-41.1485	alpha
human3_lib1.final_cell_0754	56.841	36.8438	endothelial
human3_lib1.final_cell_0025	-63.082	36.6719	acinar
human2_lib3.final_cell_0448	-5.82219	66.5241	ductal
human1_lib2.final_cell_0149	44.8408	23.7626	macrophage
human2_lib3.final_cell_0391	45.6972	-8.9486	alpha
human3_lib2.final_cell_0621	75.8358	15.4212	activated_stellate
human2_lib1.final_cell_0066	50.0968	-7.9265	alpha
human1_lib2.final_cell_0469	78.7689	6.9163	activated_stellate
human2_lib2.final_cell_0536	1.76632	58.0681	ductal
human2_lib2.final_cell_0453	-33.5162	-70.2221	gamma
human1_lib2.final_cell_0596	49.6833	46.6643	endothelial
human1_lib3.final_cell_0652	0.984505	13.5564	beta
human2_lib1.final_cell_0232	-5.24316	66.0229	ductal
human3_lib3.final_cell_0379	-57.7588	-21.5461	delta
human3_lib1.final_cell_0127	34.5713	-43.4549	alpha
human2_lib1.final_cell_0201	28.2726	15.1146	beta
human3_lib1.final_cell_0175	-30.2904	-1.05538	beta
human3_lib4.final_cell_0877	-18.203	-6.20992	beta
human1_lib3.final_cell_0315	26.3578	-21.4275	alpha
human2_lib1.final_cell_0080	22.582	11.082	beta
human3_lib2.final_cell_0029	-68.7395	26.0645	acinar
human3_lib1.final_cell_0006	-53.0738	48.4633	acinar
human3_lib4.final_cell_0121	22.3922	49.6982	ductal
human1_lib2.final_cell_0008	-45.3786	-36.5957	delta
human4_lib3.final_cell_0011	-4.84528	71.56	ductal
human1_lib1.final_cell_0005	-43.734	25.3871	acinar
human2_lib2.final_cell_0201	79.2684	-2.77983	activated_stellate
human3_lib2.final_cell_0864	-16.1932	-7.44188	beta
human3_lib1.final_cell_0648	27.8733	58.4464	ductal
human3_lib2.final_cell_0693	24.2161	57.1701	ductal
human3_lib4.final_cell_0586	-38.9039	-1.32274	beta
human3_lib2.final_cell_0479	-30.2188	-52.4913	alpha
human3_lib4.final_cell_0038	-59.4428	40.7427	acinar
human2_lib1.final_cell_0380	-24.1789	58.7162	ductal
human3_lib4.final_cell_0645	-27.2492	4.39298	beta
human2_lib1.final_cell_0550	-0.257298	55.4855	ductal
human3_lib4.final_cell_0837	23.0143	70.4972	ductal
human3_lib4.final_cell_0687	13.1283	-50.0672	alpha
human3_lib1.final_cell_0658	21.0602	-56.9057	alpha
human1_lib3.final_cell_0254	4.99775	28.8357	beta
human3_lib1.final_cell_0570	-52.7249	-20.6636	delta
human1_lib3.final_cell_0332	-23.8943	24.7485	beta
human1_lib1.final_cell_0353	-32.2514	-29.8819	beta
human3_lib3.final_cell_0214	-49.3494	48.8675	acinar
human3_lib2.final_cell_0870	58.6078	30.0825	endothelial
human1_lib3.final_cell_0135	-51.8751	-38.4528	delta
human3_lib1.final_cell_0584	-56.9783	-24.9379	delta
human4_lib1.final_cell_0089	12.0947	-4.82794	beta
human1_lib2.final_cell_0176	4.22677	34.5008	beta
human2_lib3.final_cell_0025	25.5922	10.0671	beta
human4_lib1.final_cell_0296	-10.3902	-40.2434	alpha
human3_lib4.final_cell_0763	23.1012	-64.3721	alpha
human4_lib1.final_cell_0418	8.31516	-1.42111	beta
human1_lib1.final_cell_0547	-5.89923	6.78681	beta
human4_lib3.final_cell_0252	-0.465909	77.7538	ductal
human3_lib4.final_cell_0053	-68.4888	34.248	acinar
human1_lib2.final_cell_0625	67.2729	10.2791	quiescent_stellate
human2_lib1.final_cell_0391	-1.71655	61.3099	ductal
human3_lib3.final_cell_0769	33.9571	-49.6475	alpha
human1_lib1.final_cell_0097	-5.02405	34.5874	beta
human3_lib2.final_cell_0279	-28.3198	6.46548	beta
human3_lib4.final_cell_0057	-61.3731	20.9715	acinar
human1_lib3.final_cell_0553	-20.1135	18.7012	beta
human3_lib1.final_cell_0884	60.46	31.1876	endothelial
human3_lib4.final_cell_0569	45.6493	-49.1902	alpha
human1_lib3.final_cell_0052	-8.5999	32.4668	beta
human1_lib3.final_cell_0542	-7.92324	5.47645	beta
human3_lib2.final_cell_0544	64.474	32.8821	endothelial
human3_lib2.final_cell_0085	-38.4381	9.58652	beta
human4_lib3.final_cell_0593	2.20409	-7.16684	beta
human2_lib2.final_cell_0523	-4.18935	61.5128	ductal
human3_lib3.final_cell_0755	28.0746	-43.6339	alpha
human2_lib1.final_cell_0465	39.5149	-8.91455	alpha
human1_lib2.final_cell_0076	8.01264	31.9708	beta
human3_lib1.final_cell_0368	25.3329	-62.5083	alpha
human3_lib4.final_cell_0463	-19.2938	-11.9589	beta
human3_lib4.final_cell_0772	11.3072	-55.1284	alpha
human4_lib1.final_cell_0277	13.4847	-2.54167	beta
human2_lib1.final_cell_0367	38.9492	-10.7125	alpha
human4_lib1.final_cell_0135	17.2128	-8.45226	beta
human3_lib3.final_cell_0193	-33.6802	0.857443	beta
human1_lib2.final_cell_0366	-47.6915	-35.1294	delta
human3_lib4.final_cell_0755	13.8425	-55.3147	alpha
human3_lib3.final_cell_0563	-57.2255	-18.3635	delta
human1_lib3.final_cell_0017	-50.9269	-37.259	delta
human4_lib1.final_cell_0111	1.36553	77.4002	ductal
human3_lib3.final_cell_0283	80.7267	19.1348	activated_stellate
human4_lib1.final_cell_0447	77.115	21.9794	activated_stellate
human3_lib2.final_cell_0873	75.4915	15.2154	activated_stellate
human1_lib3.final_cell_0440	3.51984	27.6459	beta
human2_lib1.final_cell_0206	30.7279	12.9253	beta
human2_lib3.final_cell_0193	41.8272	-10.5227	alpha
human3_lib4.final_cell_0482	-14.7764	-13.3361	beta
human1_lib3.final_cell_0256	-1.63728	29.9549	beta
human4_lib3.final_cell_0585	11.0591	-3.92316	beta
human4_lib3.final_cell_0605	-18.9193	18.1467	beta
human3_lib1.final_cell_0617	34.4018	-49.4458	alpha
human4_lib1.final_cell_0477	-3.95652	-44.5591	alpha
human1_lib2.final_cell_0429	1.28987	18.4953	beta
human2_lib1.final_cell_0007	-62.1925	-27.1799	delta
human3_lib4.final_cell_0417	35.69	-49.9514	alpha
human3_lib1.final_cell_0427	34.1372	-57.2539	alpha
human1_lib3.final_cell_0336	6.05361	21.5309	beta
human4_lib3.final_cell_0504	-10.4789	-36.6902	alpha
human3_lib2.final_cell_0780	19.7802	-63.2489	alpha
human3_lib1.final_cell_0016	-62.6434	21.8576	acinar
human4_lib3.final_cell_0024	16.4997	-10.2432	beta
human2_lib3.final_cell_0134	27.449	14.6521	beta
human3_lib3.final_cell_0218	-26.5055	8.9899	beta
human3_lib1.final_cell_0664	26.7473	-49.3362	alpha
human3_lib4.final_cell_0892	69.0913	16.8297	quiescent_stellate
human3_lib4.final_cell_0292	-68.1852	26.2091	acinar
human1_lib2.final_cell_0280	1.2234	23.803	beta
human1_lib3.final_cell_0246	8.17859	72.1758	ductal
human1_lib1.final_cell_0334	-2.61457	-68.2599	alpha
human3_lib2.final_cell_0294	80.8998	17.3057	activated_stellate
human1_lib2.final_cell_0123	-32.1102	-29.8948	beta
human2_lib3.final_cell_0103	-28.4348	57.5413	ductal
human1_lib1.final_cell_0358	64.2036	20.1557	schwann
human1_lib2.final_cell_0287	44.7306	23.4675	macrophage
human3_lib2.final_cell_0765	-52.8492	-20.6196	delta
human4_lib1.final_cell_0050	-10.2311	-45.3195	alpha
human2_lib2.final_cell_0168	42.474	-4.43163	alpha
human1_lib1.final_cell_0290	5.14733	26.7403	beta
human2_lib1.final_cell_0435	-36.543	-30.1179	delta
human4_lib3.final_cell_0281	-6.4939	-47.1351	alpha
human4_lib3.final_cell_0667	2.70809	-7.93337	beta
human1_lib3.final_cell_0410	-7.08554	29.8356	beta
human1_lib1.final_cell_0481	-48.7157	-30.6035	delta
human3_lib1.final_cell_0816	-51.1194	-20.6139	delta
human2_lib2.final_cell_0176	53.3961	-1.45077	alpha
human4_lib3.final_cell_0394	-27.1838	-61.7095	gamma
human2_lib1.final_cell_0168	52.0467	-7.1557	alpha
human1_lib1.final_cell_0447	-25.3476	14.9028	beta
human3_lib3.final_cell_0145	-70.3759	15.1744	acinar
human2_lib2.final_cell_0338	25.6792	6.04082	beta
human4_lib1.final_cell_0601	-8.68188	71.5373	ductal
human3_lib4.final_cell_0808	-25.9115	-0.935043	beta
human1_lib3.final_cell_0077	-47.4307	-38.0231	delta
human2_lib3.final_cell_0001	25.1585	10.3017	beta
human3_lib1.final_cell_0843	18.1695	-36.3703	alpha
human3_lib2.final_cell_0853	-16.5251	-2.72382	beta
human1_lib1.final_cell_0553	44.2293	24.7584	macrophage
human2_lib1.final_cell_0423	-6.10332	67.4172	ductal
human4_lib3.final_cell_0454	1.07716	-14.1105	beta
human2_lib2.final_cell_0012	31.0689	9.9697	activated_stellate
human3_lib1.final_cell_0553	-33.9835	-10.3057	beta
human1_lib1.final_cell_0550	-6.62042	6.0843	beta
human2_lib3.final_cell_0494	-30.6738	-69.3131	gamma
human3_lib4.final_cell_0486	34.5025	-54.8373	alpha
human3_lib1.final_cell_0614	10.6057	55.378	ductal
human3_lib1.final_cell_0864	60.4643	31.2815	endothelial
human3_lib3.final_cell_0633	17.7555	-67.4291	alpha
human1_lib3.final_cell_0016	-46.3243	-40.3015	delta
human2_lib1.final_cell_0155	-2.85647	62.7071	ductal
human2_lib2.final_cell_0128	53.3771	-9.03016	alpha
human2_lib2.final_cell_0073	32.2565	16.5937	beta
human4_lib1.final_cell_0590	-8.50764	71.5821	ductal
human1_lib1.final_cell_0281	-50.8927	-38.0914	delta
human4_lib1.final_cell_0422	-2.76305	78.1138	ductal
human2_lib3.final_cell_0320	21.9203	16.4224	beta
human3_lib4.final_cell_0460	21.3842	-58.6373	alpha
human1_lib3.final_cell_0035	-11.2981	28.2498	beta
human3_lib3.final_cell_0640	18.0778	57.1357	ductal
human3_lib1.final_cell_0508	30.8043	-42.5909	alpha
human4_lib1.final_cell_0168	-11.1043	-41.2367	alpha
human2_lib2.final_cell_0412	45.9853	-18.7042	alpha
human3_lib2.final_cell_0293	15.8359	45.8026	ductal
human3_lib1.final_cell_0103	13.718	-47.249	alpha
human1_lib3.final_cell_0715	-6.16952	5.13166	beta
human1_lib2.final_cell_0222	2.10242	20.3835	beta
human3_lib1.final_cell_0271	-60.8148	-19.0768	delta
human1_lib1.final_cell_0562	49.2298	43.7488	endothelial
human1_lib1.final_cell_0299	-8.23539	20.456	beta
human3_lib4.final_cell_0823	-43.786	-8.81916	beta
human1_lib3.final_cell_0103	-14.1841	28.0367	beta
human2_lib2.final_cell_0108	32.0457	16.0974	beta
human1_lib1.final_cell_0499	49.225	40.729	endothelial
human4_lib1.final_cell_0301	-56.0945	-44.5809	delta
human3_lib1.final_cell_0786	58.7508	36.1719	endothelial
human2_lib2.final_cell_0283	-67.4465	-30.3946	delta
human3_lib2.final_cell_0545	28.7327	-67.2318	alpha
human3_lib3.final_cell_0208	-55.3352	28.3679	acinar
human3_lib1.final_cell_0775	-13.0033	-7.00208	beta
human1_lib1.final_cell_0383	53.5382	42.922	endothelial
human2_lib2.final_cell_0185	-32.6637	-70.3767	gamma
human3_lib2.final_cell_0178	33.5272	-62.0502	alpha
human3_lib2.final_cell_0487	29.3689	-55.3792	alpha
human3_lib3.final_cell_0434	23.4269	-56.1495	alpha
human3_lib2.final_cell_0081	-65.6334	33.2005	acinar
human2_lib2.final_cell_0361	-3.63101	62.3338	ductal
human3_lib1.final_cell_0053	-57.0128	35.437	acinar
human1_lib3.final_cell_0650	19.2472	72.9031	ductal
human1_lib2.final_cell_0325	-14.0946	21.2136	beta
human2_lib2.final_cell_0451	42.9789	-19.1318	alpha
human2_lib3.final_cell_0472	47.3786	-14.1925	alpha
human1_lib2.final_cell_0506	-5.91969	19.588	beta
human4_lib1.final_cell_0275	-8.17003	-43.9936	alpha
human2_lib1.final_cell_0145	30.5431	12.9419	beta
human2_lib3.final_cell_0523	55.8918	32.3778	endothelial
human4_lib3.final_cell_0188	-4.5854	-33.0328	alpha
human3_lib4.final_cell_0466	-69.4276	18.2197	acinar
human1_lib3.final_cell_0608	1.82078	16.0873	beta
human3_lib1.final_cell_0428	42.346	-59.4798	alpha
human2_lib1.final_cell_0450	3.59814	57.0026	ductal
human3_lib4.final_cell_0190	-64.4216	28.5844	acinar
human2_lib3.final_cell_0130	31.3924	-16.2459	alpha
human3_lib4.final_cell_0702	39.4315	-55.8847	alpha
human1_lib3.final_cell_0001	-48.5316	20.5867	acinar
human3_lib2.final_cell_0355	-33.105	6.18073	beta
human2_lib3.final_cell_0268	8.29193	54.9785	ductal
human1_lib2.final_cell_0329	-46.6774	-32.4829	delta
human1_lib1.final_cell_0019	10.8746	71.587	ductal
human3_lib1.final_cell_0217	-56.016	-24.6146	delta
human2_lib3.final_cell_0348	51.4168	-1.19973	alpha
human2_lib2.final_cell_0360	48.7251	-16.0588	alpha
human4_lib3.final_cell_0208	-28.0167	-61.9131	gamma
human3_lib3.final_cell_0137	-31.1783	2.55243	beta
human2_lib1.final_cell_0060	-60.4141	-35.2655	delta
human2_lib3.final_cell_0272	26.1961	14.4625	beta
human3_lib1.final_cell_0097	-62.0902	36.8923	acinar
human4_lib3.final_cell_0641	-2.93117	-45.5336	alpha
human3_lib3.final_cell_0111	-55.6267	45.5159	acinar
human1_lib3.final_cell_0107	-3.82848	30.947	beta
human1_lib1.final_cell_0475	-0.102967	14.0239	beta
human1_lib3.final_cell_0593	-8.13487	8.89996	beta
human3_lib2.final_cell_0419	-25.2113	1.71891	beta
human3_lib2.final_cell_0015	-64.6887	25.5593	acinar
human2_lib3.final_cell_0535	35.7817	-26.3339	alpha
human2_lib1.final_cell_0199	50.0759	1.58772	alpha
human3_lib2.final_cell_0717	27.3072	-48.8189	alpha
human1_lib1.final_cell_0568	-9.52191	22.7685	beta
human3_lib1.final_cell_0300	-64.6932	12.1992	acinar
human2_lib1.final_cell_0327	-3.22647	63.5584	ductal
human2_lib2.final_cell_0154	-24.6984	58.8515	acinar
human1_lib2.final_cell_0582	-44.5363	19.5766	acinar
human4_lib1.final_cell_0234	12.971	2.78	beta
human3_lib4.final_cell_0526	-33.2899	4.35264	beta
human2_lib2.final_cell_0221	80.4982	-2.51243	activated_stellate
human1_lib3.final_cell_0462	-13.5774	26.3815	beta
human1_lib3.final_cell_0245	-2.95337	-68.6647	alpha
human4_lib3.final_cell_0649	-1.85174	-36.4511	alpha
human4_lib3.final_cell_0257	16.473	-3.90794	beta
human2_lib3.final_cell_0229	-4.83107	67.2029	ductal
human3_lib3.final_cell_0634	-27.1554	-0.361651	beta
human3_lib3.final_cell_0401	-31.8286	-10.9644	beta
human3_lib3.final_cell_0792	13.6308	-35.3713	alpha
human4_lib3.final_cell_0006	-32.1405	52.2959	ductal
human1_lib3.final_cell_0400	1.27041	24.9607	beta
human2_lib1.final_cell_0276	-3.0482	62.0741	ductal
human2_lib2.final_cell_0123	21.0145	18.4587	beta
human2_lib1.final_cell_0409	52.6978	-21.2691	alpha
human3_lib2.final_cell_0552	40.3163	-50.833	alpha
human1_lib3.final_cell_0297	-13.9707	30.1333	beta
human3_lib3.final_cell_0345	-59.8588	-22.2804	delta
human2_lib3.final_cell_0354	80.8557	-4.4517	activated_stellate
human2_lib2.final_cell_0213	22.242	12.7559	beta
human4_lib1.final_cell_0038	6.3587	-12.3197	beta
human4_lib3.final_cell_0333	-4.26103	-44.0163	alpha
human2_lib1.final_cell_0249	21.8614	14.2298	beta
human2_lib1.final_cell_0181	-27.6112	54.3878	ductal
human1_lib3.final_cell_0234	4.6596	29.7958	beta
human4_lib3.final_cell_0305	12.2166	-3.42182	beta
human1_lib2.final_cell_0102	-44.9663	-37.4403	delta
human3_lib4.final_cell_0228	-63.7123	28.7283	acinar
human4_lib3.final_cell_0265	-1.82786	79.719	ductal
human4_lib3.final_cell_0264	80.2838	10.469	activated_stellate
human2_lib1.final_cell_0492	51.3384	-15.1991	alpha
human3_lib2.final_cell_0594	-16.2462	-13.5237	beta
human4_lib1.final_cell_0364	-3.60659	72.4571	ductal
human1_lib2.final_cell_0181	-5.8084	26.6072	beta
human1_lib2.final_cell_0262	-4.53426	-63.9243	alpha
human3_lib1.final_cell_0852	-23.1531	-6.43572	beta
human2_lib2.final_cell_0343	22.1195	19.0175	beta
human1_lib1.final_cell_0454	-33.2701	-58.2061	gamma
human3_lib2.final_cell_0053	-63.7763	37.0944	acinar
human2_lib1.final_cell_0491	49.9045	-13.932	alpha
human2_lib2.final_cell_0574	0.37724	57.6616	ductal
human2_lib1.final_cell_0405	-67.9693	-33.0302	beta
human3_lib1.final_cell_0200	-69.0849	15.8753	acinar
human3_lib4.final_cell_0783	-72.3037	15.2765	acinar
human3_lib1.final_cell_0338	21.7274	50.5188	ductal
human2_lib2.final_cell_0396	54.2565	-13.762	alpha
human1_lib3.final_cell_0325	-0.945742	28.0757	beta
human3_lib3.final_cell_0864	27.0964	-42.8623	alpha
human3_lib4.final_cell_0806	33.275	-47.0513	alpha
human3_lib1.final_cell_0565	28.1266	-39.606	alpha
human4_lib1.final_cell_0274	12.7657	-14.4028	beta
human4_lib1.final_cell_0351	-4.32088	74.7032	ductal
human2_lib3.final_cell_0216	51.3771	-8.33903	alpha
human3_lib4.final_cell_0785	-29.6101	-49.4978	gamma
human1_lib3.final_cell_0171	-44.0334	23.6625	acinar
human1_lib1.final_cell_0431	-35.0445	-57.4436	gamma
human3_lib3.final_cell_0098	-65.3744	24.6366	acinar
human3_lib4.final_cell_0191	13.7607	47.6331	ductal
human3_lib2.final_cell_0607	21.6874	59.2765	ductal
human3_lib3.final_cell_0359	-27.2598	5.45706	beta
human1_lib3.final_cell_0023	-53.9021	-35.1636	delta
human2_lib1.final_cell_0205	5.55894	58.4976	ductal
human1_lib2.final_cell_0031	-43.0471	-34.4759	delta
human4_lib3.final_cell_0559	-10.7315	-34.5698	alpha
human2_lib2.final_cell_0595	14.4992	-31.5667	alpha
human2_lib1.final_cell_0455	46.6862	-12.5872	alpha
human3_lib1.final_cell_0209	-62.166	36.0236	acinar
human4_lib3.final_cell_0680	-39.8661	-32.9059	delta
human3_lib3.final_cell_0786	-28.2178	-5.94239	beta
human4_lib1.final_cell_0429	11.2471	-13.9502	beta
human4_lib3.final_cell_0700	-1.50847	-5.9042	beta
human4_lib3.final_cell_0149	15.8381	-7.17354	beta
human1_lib3.final_cell_0197	6.48277	72.2004	ductal
human4_lib1.final_cell_0191	-2.64	-40.1776	alpha
human3_lib1.final_cell_0774	58.7031	35.1344	endothelial
human1_lib2.final_cell_0299	-21.1228	18.3997	beta
human3_lib4.final_cell_0254	-32.3255	-8.24749	beta
human3_lib4.final_cell_0319	21.3908	-52.5178	alpha
human3_lib4.final_cell_0041	-53.0438	48.3665	acinar
human2_lib3.final_cell_0259	48.3606	1.89302	alpha
human3_lib4.final_cell_0001	-59.0552	35.879	acinar
human1_lib2.final_cell_0581	1.35093	-65.7752	alpha
human3_lib4.final_cell_0690	19.2392	50.6964	ductal
human1_lib2.final_cell_0627	65.652	9.09667	quiescent_stellate
human4_lib3.final_cell_0440	8.19536	-16.4953	beta
human3_lib1.final_cell_0653	78.5856	18.473	activated_stellate
human4_lib1.final_cell_0328	-27.5294	-59.7262	gamma
human1_lib2.final_cell_0143	-49.6826	-34.5521	delta
human3_lib4.final_cell_0866	-16.8548	-2.46648	beta
human1_lib3.final_cell_0360	-33.3823	-57.4296	gamma
human1_lib3.final_cell_0235	6.45721	72.1714	ductal
human2_lib2.final_cell_0078	-15.2188	60.4775	ductal
human4_lib3.final_cell_0357	7.61375	-10.2615	beta
human2_lib1.final_cell_0506	41.1202	-20.3992	alpha
human4_lib3.final_cell_0194	-5.91703	75.2171	ductal
human1_lib3.final_cell_0194	3.4034	28.4647	beta
human3_lib1.final_cell_0834	-14.7189	-7.8351	beta
human4_lib1.final_cell_0523	-0.816505	-7.38239	beta
human1_lib3.final_cell_0027	-7.645	32.1355	beta
human2_lib1.final_cell_0477	-32.4569	-67.4754	gamma
human1_lib1.final_cell_0065	-11.9791	33.1812	ductal
human3_lib4.final_cell_0206	41.101	-60.6595	alpha
human3_lib3.final_cell_0544	19.8929	-58.7064	alpha
human1_lib3.final_cell_0199	-10.0917	-63.7981	alpha
human4_lib1.final_cell_0149	-3.90839	73.5878	ductal
human3_lib3.final_cell_0317	24.0992	-53.3223	alpha
human3_lib4.final_cell_0508	-20.6981	-11.4874	beta
human3_lib3.final_cell_0541	12.9236	55.2487	ductal
human3_lib3.final_cell_0269	-42.0007	-3.29256	beta
human2_lib3.final_cell_0282	40.7972	-6.95321	alpha
human3_lib1.final_cell_0234	-33.2965	-1.72355	beta
human2_lib2.final_cell_0366	24.5166	16.9053	beta
human3_lib3.final_cell_0279	-27.3777	8.80372	beta
human1_lib3.final_cell_0076	-6.06717	33.3392	beta
human3_lib1.final_cell_0375	36.5976	-64.6513	alpha
human3_lib2.final_cell_0108	-55.9507	42.8384	acinar
human1_lib1.final_cell_0259	-2.17959	25.9738	beta
human1_lib3.final_cell_0423	1.97245	31.5155	beta
human4_lib3.final_cell_0234	15.9541	-12.452	beta
human4_lib1.final_cell_0069	-39.2485	-31.5662	delta
human3_lib1.final_cell_0557	28.0174	60.2696	ductal
human3_lib1.final_cell_0232	34.8725	-42.4424	alpha
human4_lib1.final_cell_0264	-33.6394	47.1482	ductal
human3_lib1.final_cell_0297	30.8012	-46.0679	alpha
human3_lib2.final_cell_0653	30.1717	-66.7906	alpha
human4_lib3.final_cell_0511	7.85488	-16.1671	beta
human3_lib1.final_cell_0199	-18.3328	-11.8188	beta
human4_lib1.final_cell_0501	4.77845	-9.09017	beta
human3_lib4.final_cell_0598	-35.722	6.66585	beta
human2_lib3.final_cell_0150	47.9106	-10.2255	alpha
human3_lib4.final_cell_0542	32.7452	-44.921	alpha
human3_lib1.final_cell_0628	-68.6108	16.2778	acinar
human2_lib3.final_cell_0366	23.0829	5.92272	beta
human1_lib1.final_cell_0492	26.8142	-22.0521	alpha
human2_lib1.final_cell_0306	44.2797	-7.97169	alpha
human4_lib1.final_cell_0202	12.8081	-13.3277	beta
human2_lib3.final_cell_0306	-64.6391	-33.2597	delta
human4_lib1.final_cell_0543	5.59051	-16.1444	beta
human3_lib4.final_cell_0640	27.8182	-51.0204	alpha
human4_lib1.final_cell_0011	-9.52018	-45.7715	alpha
human2_lib3.final_cell_0451	24.3205	21.15	beta
human3_lib4.final_cell_0409	31.758	-37.9966	alpha
human3_lib2.final_cell_0191	24.9702	62.6521	ductal
human3_lib3.final_cell_0618	37.9745	-41.8195	alpha
human2_lib3.final_cell_0396	35.8049	-26.3358	alpha
human2_lib2.final_cell_0558	45.9037	-21.1899	alpha
human3_lib1.final_cell_0227	31.1613	-66.9086	alpha
human1_lib1.final_cell_0464	53.1914	41.6438	endothelial
human4_lib1.final_cell_0476	6.00354	-15.1374	beta
human3_lib4.final_cell_0722	22.7992	-42.5986	alpha
human3_lib3.final_cell_0067	-43.8297	28.4105	acinar
human4_lib1.final_cell_0560	-4.7144	-36.9347	alpha
human3_lib4.final_cell_0270	-63.3486	41.7948	acinar
human1_lib3.final_cell_0571	-25.4576	14.7625	delta
human4_lib3.final_cell_0537	-7.93952	-42.319	alpha
human4_lib1.final_cell_0178	0.624586	73.5252	ductal
human3_lib2.final_cell_0859	-17.2774	-5.17539	beta
human2_lib2.final_cell_0521	-16.6654	6.3241	beta
human2_lib1.final_cell_0329	42.0943	-15.704	alpha
human3_lib3.final_cell_0264	-57.3696	-19.1837	delta
human3_lib1.final_cell_0403	-42.6768	-8.36884	beta
human3_lib1.final_cell_0325	35.1581	-65.5281	alpha
human3_lib3.final_cell_0537	-66.7465	15.6141	acinar
human2_lib1.final_cell_0267	-66.8101	-30.9628	delta
human3_lib4.final_cell_0216	26.6972	-45.2801	alpha
human3_lib4.final_cell_0671	-17.6425	-9.86354	beta
human3_lib1.final_cell_0483	-58.1312	28.7392	acinar
human2_lib3.final_cell_0297	7.7273	59.9289	ductal
human3_lib2.final_cell_0341	-38.5902	9.70207	ductal
human2_lib1.final_cell_0055	49.7506	-12.3815	alpha
human4_lib3.final_cell_0538	26.2877	-20.4395	alpha
human1_lib3.final_cell_0007	-42.9346	25.9586	acinar
human1_lib3.final_cell_0222	0.966878	27.8831	beta
human3_lib2.final_cell_0534	-23.5208	8.80178	beta
human3_lib4.final_cell_0554	48.5239	-48.8753	alpha
human3_lib3.final_cell_0923	57.6617	33.5363	endothelial
human4_lib3.final_cell_0173	-7.45239	-44.7947	alpha
human3_lib4.final_cell_0106	-65.3748	33.8832	acinar
human4_lib3.final_cell_0430	-26.6944	-58.0691	gamma
human3_lib1.final_cell_0742	25.9751	-46.4363	alpha
human3_lib3.final_cell_0658	46.5193	-53.3017	alpha
human4_lib3.final_cell_0352	-14.1081	30.3759	beta
human1_lib3.final_cell_0323	-3.05334	30.5999	beta
human2_lib2.final_cell_0256	54.1002	-12.5688	alpha
human3_lib3.final_cell_0695	78.1022	18.6538	activated_stellate
human2_lib1.final_cell_0198	25.9048	17.3771	beta
human1_lib3.final_cell_0308	-1.51546	19.9424	beta
human3_lib2.final_cell_0690	23.0303	67.5921	ductal
human2_lib1.final_cell_0243	47.5325	-13.9374	alpha
human1_lib3.final_cell_0373	-9.59988	28.7809	beta
human1_lib1.final_cell_0219	79.8198	2.33445	activated_stellate
human3_lib3.final_cell_0170	-66.3546	26.6576	acinar
human3_lib4.final_cell_0764	-28.8879	-5.09444	beta
human3_lib1.final_cell_0845	-16.6406	-7.73534	beta
human3_lib4.final_cell_0518	-67.9405	40.1198	acinar
human3_lib3.final_cell_0539	31.7072	-65.1413	alpha
human4_lib1.final_cell_0025	-8.73757	-34.7535	alpha
human3_lib2.final_cell_0219	-37.9464	-6.9463	beta
human2_lib2.final_cell_0405	49.7957	-4.80273	alpha
human3_lib4.final_cell_0662	-65.1321	41.9283	acinar
human3_lib4.final_cell_0271	21.9857	57.5945	ductal
human2_lib3.final_cell_0298	-5.93632	68.2543	ductal
human1_lib3.final_cell_0079	-2.05024	27.9638	beta
human1_lib2.final_cell_0196	-9.56814	23.5594	beta
human4_lib1.final_cell_0579	44.5767	24.7902	macrophage
human2_lib2.final_cell_0041	53.2476	-1.47235	alpha
human4_lib3.final_cell_0317	-0.656987	75.7086	ductal
human1_lib1.final_cell_0326	-4.93586	-65.2822	alpha
human4_lib1.final_cell_0449	-27.101	-57.793	gamma
human3_lib1.final_cell_0070	-58.0394	24.9822	acinar
human3_lib3.final_cell_0329	18.9717	51.2519	ductal
human4_lib3.final_cell_0369	-9.73207	-34.5028	alpha
human3_lib1.final_cell_0098	-56.2437	36.2012	acinar
human3_lib1.final_cell_0474	-44.0468	-6.83591	beta
human1_lib2.final_cell_0088	-36.4416	53.8761	acinar
human3_lib2.final_cell_0775	49.6523	-47.7028	alpha
human3_lib3.final_cell_0422	-42.6373	3.36578	beta
human2_lib3.final_cell_0212	45.3293	-17.4015	alpha
human3_lib2.final_cell_0627	-15.5416	-14.0496	beta
human2_lib3.final_cell_0019	-60.9781	-29.0202	delta
human3_lib3.final_cell_0452	43.0009	-60.0533	alpha
human1_lib1.final_cell_0429	-22.7856	18.0185	beta
human2_lib2.final_cell_0446	54.8439	-12.5215	alpha
human1_lib3.final_cell_0040	-49.5861	-39.6923	delta
human1_lib2.final_cell_0226	-33.7117	-57.5656	gamma
human1_lib2.final_cell_0160	12.4742	69.4181	ductal
human3_lib4.final_cell_0143	-65.0036	35.4842	acinar
human3_lib2.final_cell_0008	-58.8695	32.6903	acinar
human2_lib1.final_cell_0213	-28.0301	54.6914	ductal
human4_lib1.final_cell_0549	84.9575	-0.739273	activated_stellate
human3_lib1.final_cell_0373	-66.4146	18.7225	acinar
human2_lib3.final_cell_0406	42.0354	-16.5521	alpha
human1_lib3.final_cell_0567	67.9651	6.8553	quiescent_stellate
human4_lib3.final_cell_0342	-2.409	73.7877	ductal
human3_lib3.final_cell_0465	-24.543	9.02688	beta
human3_lib1.final_cell_0578	26.7664	56.7942	ductal
human2_lib2.final_cell_0505	56.1731	-14.9982	alpha
human4_lib3.final_cell_0688	-1.2601	-8.13712	beta
human3_lib3.final_cell_0355	-70.3152	30.0347	acinar
human4_lib1.final_cell_0404	6.25121	-13.5409	beta
human1_lib1.final_cell_0243	6.19252	23.6949	beta
human1_lib3.final_cell_0311	-33.9097	-55.7761	gamma
human4_lib1.final_cell_0082	84.3768	4.52338	activated_stellate
human2_lib3.final_cell_0290	24.7608	19.8672	beta
human3_lib2.final_cell_0661	18.4311	-58.1591	alpha
human2_lib3.final_cell_0316	44.1487	-16.3215	alpha
human3_lib4.final_cell_0012	-55.6048	45.2608	acinar
human4_lib3.final_cell_0237	15.3805	-0.762891	beta
human3_lib3.final_cell_0871	-14.1391	-13.5379	beta
human2_lib1.final_cell_0056	21.9243	12.1032	beta
human1_lib2.final_cell_0232	55.9693	42.2184	endothelial
human3_lib1.final_cell_0623	-36.573	-30.3047	delta
human3_lib2.final_cell_0734	-43.1939	-6.38268	beta
human4_lib3.final_cell_0599	-52.3155	-44.7036	delta
human3_lib3.final_cell_0856	70.9294	15.4277	quiescent_stellate
human1_lib1.final_cell_0563	-4.78411	6.67923	beta
human3_lib4.final_cell_0309	-29.2898	-6.22598	beta
human1_lib1.final_cell_0096	-24.2942	24.5562	beta
human2_lib3.final_cell_0085	48.5488	-11.9804	alpha
human1_lib2.final_cell_0483	-20.6422	17.4471	beta
human3_lib3.final_cell_0310	-38.7989	-1.10407	beta
human2_lib2.final_cell_0588	-6.3949	0.428643	beta
human2_lib1.final_cell_0509	44.3857	-24.6349	alpha
human2_lib1.final_cell_0528	14.5553	-31.6261	alpha
human2_lib3.final_cell_0084	45.4501	-1.96408	alpha
human3_lib1.final_cell_0826	14.7963	-57.8301	alpha
human1_lib1.final_cell_0462	-2.82846	13.8147	beta
human3_lib4.final_cell_0093	-61.9404	27.1566	acinar
human3_lib1.final_cell_0027	-58.5601	40.2715	acinar
human1_lib1.final_cell_0315	-38.3705	-51.526	beta
human4_lib1.final_cell_0369	-7.13057	-36.2001	alpha
human1_lib3.final_cell_0424	-7.31403	-66.141	gamma
human4_lib3.final_cell_0591	-28.7923	-61.2327	gamma
human1_lib3.final_cell_0503	67.6186	6.39401	quiescent_stellate
human3_lib3.final_cell_0222	40.8833	-60.6536	alpha
human3_lib1.final_cell_0342	18.1013	61.9879	ductal
human4_lib3.final_cell_0018	-57.6427	-44.8232	delta
human3_lib1.final_cell_0751	-43.7021	3.94123	delta
human4_lib3.final_cell_0494	2.19781	-11.5756	beta
human1_lib3.final_cell_0736	47.7718	42.3754	endothelial
human4_lib1.final_cell_0450	74.7722	-4.52624	quiescent_stellate
human3_lib4.final_cell_0396	22.3314	53.0892	ductal
human2_lib2.final_cell_0107	55.3448	-3.20037	alpha
human1_lib2.final_cell_0610	49.4059	43.1534	endothelial
human3_lib1.final_cell_0063	-67.7256	35.3676	acinar
human3_lib4.final_cell_0231	39.0686	-45.0879	alpha
human3_lib1.final_cell_0405	25.9914	-68.9929	alpha
human3_lib3.final_cell_0582	25.3256	-38.7367	alpha
human3_lib3.final_cell_0002	-59.7653	45.499	acinar
human3_lib1.final_cell_0605	64.9486	32.3342	endothelial
[truncated: 6,564 more rows]

## Sheet: Arabidopsis thaliana root
tSNE result of Arabidopsis thaliana root
	TSNE1	TSNE2	cluster
GAGGTGAGTGAGGCTA_MP	14.8466	49.6317	endodermis_cs
CAAGTTGGTCTTGCGG_MP	5.23768	-41.4399	columella_root_cap
CAGCCGACAGGCTGAA_MP	30.9985	0.0578015	stele1
CAAGAAAGTCAGGACA_MP	-6.23969	39.7789	endodermis
GGATTACCATCGACGC_MP	57.0199	-8.14078	root_hair
TTCGGTCAGTCGATAA_MP	29.1323	-4.49744	stele1
AGGTCCGCAGATGAGC_MP	2.38467	65.317	endodermis_cs
CATGCCTGTGGAAAGA_MP	-86.1604	1.02978	phloem
ACTTTCAAGAAGGTTT_MP	17.0935	42.3253	endodermis_cs
CCGGTAGTCGCCAGCA_MP	-32.0956	30.1997	phloem_and_pericycle
CACCAGGTCCGAGCCA_MP	-1.44873	-19.0983	photosynthetic_cell
ATCCACCCACACATGT_MP	-84.041	12.6455	proto_and_meta_phloem
CGTTAGACATCACAAC_MP	-39.6689	45.7336	phloem_and_pericycle
TCCCGATCACATGACT_MP	-11.8719	-69.5627	stem_cell_niche
GGGACCTGTAGTACCT_MP	30.0276	-49.238	columella_root_cap
CGTGTCTGTTCCACGG_MP	52.0328	50.9746	unknownType
TACTTGTTCTGTTGAG_MP	-44.2963	30.9996	phloem_and_pericycle
AGCTCCTAGCTAGGCA_MP	26.631	39.9582	unknownType
GTCACGGGTTCTGGTA_MP	-29.0399	42.9996	phloem_and_pericycle
AGTGAGGTCGGATGTT_MP	16.2672	-2.72256	stele1
GAAACTCTCCGTCAAA_MP	29.192	-43.1979	columella_root_cap
CGACCTTTCACATACG_MP	15.3679	52.8909	endodermis_cs
AGGGATGGTATTCGTG_MP	9.548	50.0937	endodermis_cs
ATAAGAGCAGCGAACA_MP	-25.7043	-45.3727	stele2
AGTGTCACACAGGCCT_MP	-29.2942	-28.1153	stele2
CCGTGGAGTGCTTCTC_MP	-37.2486	22.1891	phloem_and_pericycle
ACTGTCCCACAGTCGC_MP	-7.46059	-41.391	lateral_root_cap
TATCTCAGTTCAGTAC_MP	47.5848	-34.97	columella_root_cap
CATCGAAAGGATGGTC_MP	-51.65	-0.57284	phloem_and_pericycle
TCTTTCCGTAGCGCAA_MP	-49.5657	-6.00037	phloem_and_pericycle
GATGCTACAGACTCGC_MP	-18.8967	42.5878	phloem_and_pericycle
GTTTCTATCTGCTGTC_MP	-13.2418	-57.8532	epidermis
GCGAGAAGTCCGAACC_MP	-1.72613	-66.9168	lateral_root_cap
TGCGGGTAGAGTCGGT_MP	33.1163	-33.2787	columella_root_cap
GGATTACGTAGCCTCG_MP	-15.4489	-4.46571	stele2
CATCGGGTCAAAGTAG_MP	-75.536	27.842	phloem
CAGAATCAGTCATGCT_MP	-33.2808	48.5164	phloem_and_pericycle
AACCATGTCCACTCCA_MP	-3.73687	-49.5663	lateral_root_cap
AGCGTCGTCTTGCCGT_MP	11.9328	-58.2677	lateral_root_cap
GAGGTGATCTGCAGTA_MP	-22.9372	1.956	stele2
ATCCACCGTCCGTCAG_MP	-43.8144	26.3162	phloem_and_pericycle
CACATAGGTGTGGCTC_MP	26.5205	32.6392	unknownType
CACACCTTCTGGCGAC_MP	-76.3858	30.9107	phloem
GATCGTAAGTCGAGTG_MP	8.48193	21.1216	endodermis
GTCCTCATCTGCTTGC_MP	47.4898	28.3662	mature_cortex
CTGAAGTTCGAATGCT_MP	6.62332	55.3322	endodermis_cs
TTAGGACTCGTGACAT_MP	81.0244	5.96466	root_hair
CCTAGCTAGCTAACAA_MP	-10.9121	-31.3482	stem_cell_niche
AGAGTGGGTGTCTGAT_MP	19.3688	14.7138	unknownType
TACGGTATCCGTCAAA_MP	49.4025	52.0917	unknownType
CAGCGACGTCGGCATC_MP	38.7071	51.2276	unknownType
GGATGTTAGCTAGCCC_MP	86.4268	3.37549	root_hair
TATGCCCGTAAGTTCC_MP	4.84358	-41.876	columella_root_cap
TAGCCGGAGTGGACGT_MP	9.98029	-5.92115	columella_root_cap
CATCGGGTCAAACCAC_MP	5.794	-41.1381	columella_root_cap
CACAGGCCAGGTGCCT_MP	10.2315	-65.0165	lateral_root_cap
GCGACCATCCTAAGTG_MP	25.6021	-62.6044	lateral_root_cap
CACCACTGTCTGGTCG_MP	-11.0874	-39.6766	stem_cell_niche
ACACCGGAGCAGACTG_MP	47.0871	-33.9192	columella_root_cap
ACATCAGCATTAACCG_MP	-28.3099	14.8073	phloem_and_pericycle
ATGAGGGCACGTCAGC_MP	-25.2045	-34.0526	stem_cell_niche
GTCGGGTAGGCATGGT_MP	-82.6521	11.54	phloem
GTTAAGCTCACTATTC_MP	-31.3348	-9.13266	unknownType
TTTGTCAAGGAATCGC_MP	-3.18607	10.5627	stele2
GTAGGCCTCGGAAACG_MP	80.5453	-7.87263	root_hair
ATAACGCGTAGTGAAT_MP	-25.8262	-12.3409	proximal_meristem
CAGCTAAGTTTGTTTC_MP	46.6046	-30.2183	columella_root_cap
TCAACGATCTCTGCTG_MP	40.5627	14.3232	root_hair
AGTGTCAGTAGGAGTC_MP	25.5427	31.2825	unknownType
ACATCAGGTCTCTCTG_MP	63.6804	-4.15193	root_hair
TAAGCGTAGTCCCACG_MP	59.9142	19.9922	unknownType
TGACAACTCGTCCAGG_MP	-22.2264	-0.226309	proximal_meristem
CATTCGCCAGGTCGTC_MP	-39.3331	29.8607	unknownType
TAGTGGTAGGACAGCT_MP	-80.2863	11.1323	phloem
AATCGGTGTTGGGACA_MP	-82.4494	8.65082	phloem
TAAGTGCAGGCAGGTT_MP	-68.442	-46.6609	xylem
CACACCTCATCCCACT_MP	-65.7974	-33.5956	xylem
CATATGGGTAGCGCAA_MP	-34.14	50.8725	phloem_and_pericycle
CTACCCAGTTTGACTG_MP	-51.1491	30.0929	phloem_and_pericycle
CGTTGGGCAATACGCT_MP	-7.72044	5.03825	stem_cell_niche
ACTTTCAGTTTCGCTC_MP	-9.62005	-31.065	endodermis_cs
CTAAGACCACGAAATA_MP	60.236	18.2594	unknownType
CTACGTCCACATTAGC_MP	-85.7178	0.183618	phloem
CCACTACGTTGTCTTT_MP	-35.1939	35.0413	phloem_and_pericycle
ATCCGAAAGGAGTTTA_MP	-10.6305	-3.96199	phloem_and_pericycle
GTTACAGGTACAGCAG_MP	-3.5603	-5.2448	lateral_root_cap
CGTGTCTGTTCAGCGC_MP	61.1603	27.455	unknownType
TAGTGGTAGTACATGA_MP	9.44132	22.5507	endodermis
ACACCAACAGATAATG_MP	30.2232	-57.767	columella_root_cap
CACAGGCGTATCAGTC_MP	-30.2276	7.89204	phloem_and_pericycle
CAGAGAGGTTAAGACA_MP	39.676	55.0344	unknownType
CTGCCTACAGGGAGAG_MP	56.2392	-7.57921	root_hair
CCATGTCCAGATAATG_MP	48.0637	55.5399	unknownType
CCACCTAAGAAACCGC_MP	36.0692	-5.08263	stele1
CCCTCCTTCGACAGCC_MP	-31.1667	36.5445	proximal_meristem
CACATTTAGCCAGTTT_MP	-37.3365	18.6305	phloem_and_pericycle
TGACAACGTCTCTCGT_MP	12.3903	-1.4437	stele1
CTCTACGTCCACGCAG_MP	-37.6892	26.7521	phloem_and_pericycle
CAGCCGATCTAACTCT_MP	-50.6808	-2.20597	phloem_and_pericycle
GACTGCGCATACAGCT_MP	17.8395	77.1575	endodermis_cs
GTGGGTCTCCCTTGCA_MP	-26.7634	-31.5501	proximal_meristem
AGACGTTTCGTACGGC_MP	-38.2308	12.8957	phloem_and_pericycle
ATCTACTAGAACAATC_MP	27.5678	-43.1553	columella_root_cap
CGCTTCATCCAGAAGG_MP	6.82321	57.2006	endodermis_cs
AGGTCCGTCCAAATGC_MP	47.7811	49.3728	unknownType
ACCGTAAGTGTGAAAT_MP	-75.0028	1.09318	phloem
GTTAAGCGTCGAACAG_MP	-5.23102	9.79792	stele2
AGATTGCGTCCAGTAT_MP	-81.9351	14.3668	phloem
GTACGTAGTCGAACAG_MP	-15.1759	8.37355	stele2
CCTTCCCGTCGGCACT_MP	-28.0196	-37.1191	stem_cell_niche
GCGCAGTGTCTAGAGG_MP	9.84228	17.5976	root_hair
CCCAGTTGTCCAGTTA_MP	27.4119	13.4709	endodermis
GGACGTCCAAACCCAT_MP	-23.0272	1.09832	stele2
AACGTTGTCCATGAAC_MP	81.2107	8.57192	root_hair
GGACAAGTCACTATTC_MP	-45.5555	31.6319	phloem_and_pericycle
GAACGGAGTCCAAGTT_MP	-6.67618	5.68871	stem_cell_niche
GGCTGGTGTTCGTGAT_MP	4.82453	-61.3446	epidermis
GGACGTCCATTGGTAC_MP	49.7541	56.5257	unknownType
CGAATGTAGACAAAGG_MP	13.5434	49.6401	endodermis_cs
CCCAATCAGATGCCAG_MP	29.6946	-43.0609	columella_root_cap
TTTATGCTCGGAGGTA_MP	47.5512	-61.6838	RC3
GTTCGGGTCAAACCAC_MP	28.7502	38.5375	unknownType
CGTAGGCTCAGTTTGG_MP	-21.4656	31.4313	phloem_and_pericycle
TCTTTCCTCTGGTATG_MP	38.1701	-37.9101	columella_root_cap
GTCATTTTCACCTTAT_MP	-49.115	14.7096	phloem_and_pericycle
ATGTGTGTCAACGGGA_MP	31.831	16.3437	unknownType
CGCTGGACATAACCTG_MP	-35.7195	29.7848	phloem_and_pericycle
CGTTGGGTCAAACCAC_MP	0.311439	-57.6099	lateral_root_cap
GTAACTGTCGGATGTT_MP	2.70023	-47.0657	columella_root_cap
CGGCTAGGTCACAAGG_MP	44.0111	-30.6419	columella_root_cap
AAAGATGCAGTAAGAT_MP	-25.7922	46.3234	phloem_and_pericycle
TGCGCAGCAAGTTGTC_MP	18.9886	13.8523	unknownType
CGATGGCGTCAGCTAT_MP	5.99519	73.7417	endodermis_cs
GCTTCCATCAGCCTAA_MP	-15.7932	1.65654	stele2
GTACTCCGTCACACGC_MP	27.3567	31.9386	unknownType
GCGCCAATCAACGAAA_MP	-37.3821	47.9085	phloem_and_pericycle
CTAACTTAGCAGGCTA_MP	10.1968	-60.0407	lateral_root_cap
CGAGCCAGTATAGGTA_MP	15.0973	52.8294	endodermis_cs
ACACCCTTCAATACCG_MP	-69.508	-38.652	xylem
GTACTTTGTAGAGCTG_MP	41.7949	10.6605	root_hair
ATCCACCAGCTGTTCA_MP	33.6303	-41.1533	columella_root_cap
GTAACGTCAAGCTGAG_MP	-21.017	40.2189	phloem_and_pericycle
GACCAATGTCTGATCA_MP	31.4711	20.3961	unknownType
TTCTTAGGTACGAAAT_MP	-37.7569	-13.9583	stele2
AGCTCTCCAATAAGCA_MP	-23.0259	-2.30872	stele2
GCTGGGTAGAAGCCCA_MP	14.0626	-36.5386	stem_cell_niche
AGGGAGTTCCACGTGG_MP	78.2349	1.23131	root_hair
AAAGATGTCACCATAG_MP	13.4374	49.7512	endodermis_cs
CGGTTAAAGGGTTCCC_MP	-75.2868	27.844	phloem
GCAGTTAAGTCGATAA_MP	0.562267	-66.1548	lateral_root_cap
GGGATGAAGATGTCGG_MP	11.2818	61.5394	endodermis_cs
GTGTGCGGTAAGTGTA_MP	-3.05407	-27.7978	root_hair
GCTTCCAAGGCCGAAT_MP	15.9586	53.9306	endodermis_cs
ATTGGACGTAAGAGGA_MP	-34.8104	-4.46854	endodermis_cs
CGGACGTTCACTTCAT_MP	-49.7234	28.5374	phloem_and_pericycle
ACGAGCCGTCGCGTGT_MP	-67.2549	-46.7064	xylem
AGAGCTTTCCAGTATG_MP	30.8777	26.3457	unknownType
CAACCTCTCGTTACAG_MP	-80.441	-14.1118	proto_and_meta_phloem
ATTGGACAGCGTAATA_MP	-33.4093	9.82021	phloem_and_pericycle
CCTCTGAAGGCACATG_MP	-7.97954	8.35272	stele2
AACTCCCAGAATCTCC_MP	-22.1453	0.213327	stele2
AGGTCATGTTAGATGA_MP	39.1364	19.2643	unknownType
TCTGAGAAGTACGTTC_MP	50.7934	-36.5818	columella_root_cap
CGATCGGTCACCATAG_MP	-25.7467	40.8497	phloem_and_pericycle
ACTTGTTGTACAGCAG_MP	29.7299	-41.3166	columella_root_cap
GGCAATTCAGTAAGCG_MP	-42.6388	38.8203	phloem_and_pericycle
ATCGAGTAGTATGACA_MP	34.1851	31.4061	unknownType
TCTCTAATCATAAAGG_MP	63.2414	32.7653	unknownType
CCACTACCAGTCAGCC_MP	12.4958	-49.1854	epidermis
CACATTTTCGTTTAGG_MP	-6.15172	-66.9238	lateral_root_cap
CTGATAGAGGATGGAA_MP	-5.9248	-0.388701	stele2
TGCTGCTTCGTACCGG_MP	-11.8418	-41.1	stem_cell_niche
TACACGACATCGACGC_MP	8.36948	43.017	lateral_root_cap
GGAACTTTCCGAACGC_MP	-73.6338	-41.4856	xylem
TACAGTGCACCGCTAG_MP	-22.0093	52.1583	endodermis
AGAGTGGTCCGAGCCA_MP	-83.8258	11.858	phloem
AACTCCCTCGGGAGTA_MP	11.4319	-66.6244	lateral_root_cap
GGGCACTCATGCCCGA_MP	-4.51232	28.6553	endodermis
TCGCGTTCACGGACAA_MP	61.6066	-7.18841	root_hair
CTAATGGAGAGCTGCA_MP	-46.6684	4.82517	phloem_and_pericycle
CGTGTCTAGCGTAATA_MP	3.69257	29.5302	endodermis
ACTGAGTTCTTCGGTC_MP	-29.3312	37.0338	proximal_meristem
AGAGTGGTCATGCTCC_MP	38.7379	-6.28643	stele1
ACTTTCAAGAGTGAGA_MP	-67.5057	-35.4017	xylem
TACGGTACATCGGAAG_MP	-4.29388	-49.4561	lateral_root_cap
GGCGTGTGTCTCAACA_MP	-25.9548	0.0616951	stele2
AATCGGTTCCGGGTGT_MP	-57.3326	-1.1658	lateral_root
TTGCCGTCATAGAAAC_MP	-55.2158	-1.29755	lateral_root
GTAGTCAGTAAATACG_MP	-10.5044	-63.266	lateral_root_cap
CCACGGATCGTACCGG_MP	-7.87485	10.707	stele2
GCTGCTTAGGGATCTG_MP	44.2364	-32.7718	columella_root_cap
TCGGTAAAGTAGGCCA_MP	32.3099	-47.5072	columella_root_cap
CTAGAGTTCTTCCTTC_MP	80.8513	14.7706	root_hair
ATTACTCGTCTCCACT_MP	30.1719	-5.04088	stele1
TTATGCTGTGGCAAAC_MP	-44.1973	44.1114	phloem_and_pericycle
TCACAAGAGTTGAGAT_MP	53.024	54.9537	unknownType
CGCTTCAGTTCGCGAC_MP	-19.8207	6.42308	stele2
ACGGCCATCTTTACGT_MP	14.0365	-1.94546	stele1
CAGCAGCCATGGGAAC_MP	62.6825	43.1937	unknownType
CAGCCGAGTCATACTG_MP	36.6172	38.0004	unknownType
ACACTGACAAGCCGCT_MP	-53.0463	34.6136	phloem_and_pericycle
ACGCCGAGTGAAGGCT_MP	7.63778	-50.4965	lateral_root_cap
AACTGGTGTCTCAACA_MP	-6.45948	14.0106	stele2
CCTACACAGTCTTGCA_MP	-19.2872	-1.06279	stele2
GGGATGATCGCTTGTC_MP	-26.4847	-44.2695	stem_cell_niche
GTACTTTCAGGCGATA_MP	32.7453	-32.7077	columella_root_cap
GGGAATGAGGCAATTA_MP	2.98959	69.313	endodermis_cs
GTATTCTAGCCACCTG_MP	-78.7851	-14.3725	proto_and_meta_phloem
CCGTACTGTCCAACTA_MP	-33.4412	22.0258	phloem_and_pericycle
TCCCGATTCAAACCAC_MP	44.5657	-58.3049	RC3
GTGCAGCGTTTGGCGC_MP	-48.4772	36.29	proximal_meristem
TCTTTCCAGTACGCGA_MP	58.7219	-8.16146	root_hair
GACTAACGTCTGATCA_MP	-81.5922	-13.2276	proto_and_meta_phloem
ATCCACCTCAACTCTT_MP	11.3355	-14.8728	columella_root_cap
GAACCTACATGGTAGG_MP	43.4763	-55.5027	RC3
AGCCTAATCACTTACT_MP	50.2768	-55.4505	RC3
CAGAATCAGCGATATA_MP	-87.7477	11.8806	phloem
CAAGATCCACAGGCCT_MP	-44.2238	6.82491	lateral_root
TGGTTAGCAGCCTATA_MP	5.18606	30.3125	endodermis
CGCTGGATCGCAAGCC_MP	-77.5173	24.4489	phloem
CGCTTCACAAGCCATT_MP	-30.3076	16.6957	phloem_and_pericycle
CGAGCACGTCTCTCGT_MP	-51.248	-3.66343	phloem_and_pericycle
ACATACGAGGTCATCT_MP	30.9241	0.0770043	stele1
GCGCCAAGTTCCGGCA_MP	12.6876	-48.1819	epidermis
TCGCGTTTCGACAGCC_MP	19.4087	-5.65083	stele1
GAGGTGATCCGCAGTG_MP	-24.7964	50.0722	phloem_and_pericycle
TACTCATTCTACCTGC_MP	-21.6156	-17.0275	stele2
TCCACACAGCGATCCC_MP	-36.811	45.0864	phloem_and_pericycle
ATGAGGGCACCCATGG_MP	35.7928	-34.2636	columella_root_cap
GCATGATCATTACCTT_MP	-23.1094	-25.5939	phloem_and_pericycle
GGGACCTAGTGGTAAT_MP	30.5634	-60.296	columella_root_cap
CCGTGGAAGCAGGTCA_MP	34.9774	-34.2881	columella_root_cap
TCGCGTTCATCGTCGG_MP	-85.0024	14.838	phloem
CTCGTCACAATCACAC_MP	-44.7288	-10.8024	phloem_and_pericycle
CGTCAGGTCCAAACAC_MP	30.973	-60.0613	columella_root_cap
CCTATTAGTGCACGAA_MP	-11.6392	-69.9475	stem_cell_niche
GGAAAGCAGGAGTTGC_MP	-51.2492	-24.5543	phloem_and_pericycle
GGACAGACATCCGTGG_MP	33.7818	-3.12315	stele1
AACTCTTGTTTGTTTC_MP	-50.0736	24.3956	phloem_and_pericycle
GCAATCATCACCAGGC_MP	32.4944	-59.0749	columella_root_cap
GCTTCCAAGCACGCCT_MP	-7.03161	28.9726	phloem_and_pericycle
GAGTCCGGTCTTGCGG_MP	-11.4531	29.5582	phloem_and_pericycle
ACGATGTCAGTCGTGC_MP	-26.6775	-45.1904	stem_cell_niche
CAAGATCGTCTGGTCG_MP	-6.18034	36.2186	phloem_and_pericycle
CTGCGGAGTGTAACGG_MP	-19.7513	-43.3903	stem_cell_niche
TCTTCGGCAAGCCCAC_MP	-58.9809	-6.80311	phloem_and_pericycle
AGAATAGCAAAGAATC_MP	-56.3537	2.06213	lateral_root
TATTACCCAAGTCATC_MP	-81.703	9.51075	phloem
CGCCAAGTCTTCCTTC_MP	4.75529	21.0184	endodermis
TTTGTCAAGGTGCACA_MP	-70.6991	-43.0725	xylem
TTCGGTCTCTTGCCGT_MP	-54.4352	-6.42356	phloem_and_pericycle
TTAGTTCGTCGTCTTC_MP	79.7126	19.5991	unknownType
ACTGATGTCCGTAGTA_MP	-27.3504	-9.16296	stele2
CTCAGAAGTAAATGTG_MP	51.9373	26.6427	mature_cortex
AAAGCAACAACACGCC_MP	56.3819	44.3138	unknownType
GGCTGGTAGACTAGGC_MP	46.9022	20.9121	lateral_root_cap
GGGTTGCTCCTCAATT_MP	12.0003	24.3008	endodermis
GGGAATGTCTTCATGT_MP	10.5602	-63.2673	lateral_root_cap
AGTTGGTTCTCTGCTG_MP	60.5773	27.0109	unknownType
GGACAGAGTTGATTCG_MP	-48.2517	-2.57516	phloem_and_pericycle
TTTCCTCCATACGCCG_MP	-3.15243	36.9516	endodermis
CAGCATACACGGATAG_MP	-10.1609	45.3872	phloem_and_pericycle
CGGAGTCTCACCGGGT_MP	32.3824	-38.5125	columella_root_cap
TGCCCTAGTCCGAAGA_MP	47.704	-50.5793	RC3
TACGGGCGTAGAAAGG_MP	20.5915	-69.5415	lateral_root_cap
GGCCGATCAGCTGGCT_MP	-42.7866	26.0129	phloem_and_pericycle
GGAACTTTCGTCGTTC_MP	-4.51881	-49.4097	lateral_root_cap
ACTTTCAGTATCGCAT_MP	58.606	31.6767	unknownType
GGCTCGACAAGCCTAT_MP	-2.86919	-64.2839	proto_and_meta_phloem
AAACCTGCACTCAGGC_MP	47.3381	28.6786	RC3
GATCGATAGCTGTCTA_MP	-79.7968	13.7272	phloem
TTCGAAGGTAATAGCA_MP	25.0703	-59.7162	lateral_root_cap
GGCTGGTAGGCATGGT_MP	42.3641	12.0364	root_hair
TTTCCTCGTCAATGTC_MP	18.0656	-0.0166374	stele1
ATGCGATTCTGCCAGG_MP	34.0954	-34.0524	columella_root_cap
AAGGCAGCATTTCAGG_MP	-50.6468	0.495634	phloem_and_pericycle
GGGTTGCCAGTTAACC_MP	-48.8335	-16.5868	phloem_and_pericycle
GGAACTTGTTCTCATT_MP	-12.2779	8.25902	stele2
CCTACCAAGAGTACCG_MP	21.0503	-24.55	stem_cell_niche
CCTACCATCTGGCGTG_MP	-12.1868	42.1758	phloem_and_pericycle
ACGGCCAAGTACTTGC_MP	11.0974	76.4291	endodermis_cs
CATTCGCCACAGCGTC_MP	30.307	-9.02455	stele1
AGCAGCCCAAGGTGTG_MP	-13.4703	36.7246	phloem_and_pericycle
GCATACACACATTCGA_MP	-48.5233	-13.0026	phloem_and_pericycle
CAGCTAAGTAGATTAG_MP	2.11472	23.1088	stem_cell_niche
CCTATTAGTTTGCATG_MP	61.4737	42.9095	unknownType
AAGGTTCAGAAACCTA_MP	-25.9308	-11.2475	proximal_meristem
CAACCTCGTCATCGGC_MP	61.9778	29.3997	unknownType
AATCGGTGTTACAGAA_MP	-5.78448	-0.0664679	stele2
TAAGTGCCATGCAATC_MP	46.8373	53.3209	unknownType
GTCACGGCACGCCAGT_MP	-83.8487	11.253	phloem
CGAGAAGTCCCTAACC_MP	-70.5585	-41.6127	xylem
TAAGTGCTCAGTCCCT_MP	20.6121	-68.9325	lateral_root_cap
TACAGTGGTTCAGTAC_MP	-30.5418	29.8934	phloem_and_pericycle
CACACTCGTGATAAGT_MP	63.0311	-10.044	root_hair
GGACATTCAGTAGAGC_MP	-26.3928	49.4795	phloem_and_pericycle
GTTCATTAGGGCTTGA_MP	-11.0403	41.9092	phloem_and_pericycle
GATCAGTAGAAGGTGA_MP	-75.5171	30.9506	phloem
TGAGGGAAGGCCCTTG_MP	1.185	66.6757	endodermis_cs
ACCTTTAAGACGCACA_MP	78.5337	12.7837	root_hair
GAATGAAAGACTAGGC_MP	-5.41228	-69.0349	proximal_meristem
TAGACCAGTTTACTCT_MP	-12.9985	-67.5926	epidermis
GATCGATGTTGCCTCT_MP	-21.8923	50.0211	phloem_and_pericycle
CTCCTAGTCCCATTTA_MP	-58.3099	-3.9141	lateral_root
TACTTACCAAGCTGGA_MP	12.224	-68.6864	lateral_root_cap
CGTCAGGTCGTAGGAG_MP	-24.0877	41.0755	phloem_and_pericycle
TTTGGTTAGTCAAGCG_MP	9.88084	48.316	endodermis_cs
GCCTCTAGTTACGACT_MP	-32.823	35.6084	phloem_and_pericycle
GGACGTCGTTCCAACA_MP	-57.421	1.78613	lateral_root
CATTCGCTCCCAAGTA_MP	-69.6082	-38.7736	xylem
CGTAGCGTCCAGAAGG_MP	30.8108	-59.6374	columella_root_cap
GCCTCTAGTTGCGTTA_MP	4.78357	74.7966	endodermis_cs
CGTCCATCAAGCCGTC_MP	51.8168	49.2172	unknownType
GATCTAGGTAAACACA_MP	63.0362	29.6189	unknownType
CTGTGCTTCTGCGTAA_MP	-10.0125	22.3782	endodermis
AACTCAGTCGAACGGA_MP	-51.7736	31.1078	phloem_and_pericycle
ATCTACTTCACTTACT_MP	-85.662	13.4845	phloem
TAAGAGACAGGAATGC_MP	-77.9964	5.88537	phloem
CTACATTGTTCTGTTT_MP	-81.8021	11.8733	phloem
TGACAACAGTTCGCGC_MP	41.9013	57.3701	unknownType
ACACCAACAAGCGCTC_MP	-30.8417	-42.8432	stem_cell_niche
CGATTGACATGTAAGA_MP	-48.5456	-21.8062	phloem_and_pericycle
ATTCTACCATTGAGCT_MP	-18.5243	45.1799	phloem_and_pericycle
CTAAGACTCGGTTCGG_MP	26.0133	39.4848	unknownType
TGCTACCAGGATGGTC_MP	-69.6942	-38.7832	xylem
AGAGCTTCACTTAAGC_MP	9.49724	51.761	endodermis_cs
CTCGAGGCATGCCTAA_MP	-17.2878	2.6911	stele2
CGAGCCACAGGAACGT_MP	45.1093	12.7775	root_hair
CTACACCTCCGCGTTT_MP	44.1097	-50.0813	lateral_root_cap
AACTCCCTCCCTAACC_MP	22.7759	-47.6666	columella_root_cap
TAAGCGTTCCCGACTT_MP	-8.02755	25.5895	phloem_and_pericycle
TGGCCAGGTCATATGC_MP	59.1909	45.5393	unknownType
TACTCGCAGGACATTA_MP	-65.7092	-6.94691	phloem_and_pericycle
TAGACCATCTCCAACC_MP	-2.5819	30.9365	phloem_and_pericycle
TTGCCGTTCACTTACT_MP	18.7648	77.8605	endodermis_cs
TCTATTGTCATCGGAT_MP	-5.75307	-64.281	lateral_root_cap
CGAATGTCATATACGC_MP	21.4647	76.3812	endodermis_cs
TCGGTAAGTGTCGCTG_MP	60.0143	19.9654	unknownType
CGTAGGCCACACATGT_MP	11.1775	-64.8032	lateral_root_cap
CCGTACTAGCGTTCCG_MP	10.5157	-34.433	stem_cell_niche
CTCTGGTTCTGGCGTG_MP	-44.0355	-16.5708	phloem_and_pericycle
CAGCCGACATCCGTGG_MP	-24.7389	39.6638	phloem_and_pericycle
GCTCCTATCTCCCTGA_MP	17.3018	-0.579134	stele1
GAAACTCAGGTAGCCA_MP	22.0989	-33.4542	columella_root_cap
CGTCAGGTCTTAGCCC_MP	-7.56232	7.05329	stele2
GCGAGAACACAGGAGT_MP	3.93428	-66.9937	lateral_root_cap
CTCTGGTAGATGCCTT_MP	-87.0201	3.23596	phloem
ATAGACCTCACCTCGT_MP	-9.7142	-65.2581	lateral_root_cap
CTGGTCTTCAACACTG_MP	-22.9796	-5.24869	stele2
GTCGGGTGTGCTGTAT_MP	45.7617	-34.8065	columella_root_cap
ATCCGAATCAGCATGT_MP	12.5411	50.2905	endodermis_cs
CCTTTCTAGGGTATCG_MP	-7.54182	-41.68	stem_cell_niche
TCCCGATAGCGCTCCA_MP	65.003	35.1835	unknownType
CGCTTCATCACTCTTA_MP	-9.87128	45.0102	phloem_and_pericycle
GATCGCGGTGATGTCT_MP	5.99967	-17.3666	photosynthetic_cell
AGGTCATAGGGTATCG_MP	17.2491	-49.995	lateral_root_cap
CATGGCGTCTCAACTT_MP	41.7352	-32.1193	columella_root_cap
GTAACGTGTTCAGTAC_MP	37.778	25.5447	unknownType
CAACCTCGTGGTACAG_MP	5.66386	22.889	endodermis
CTCGGAGGTCTAGCGC_MP	-86.7029	3.28315	phloem
TTAACTCCAGCATGAG_MP	-23.4507	-12.4049	stele2
TTTCCTCCAATGACCT_MP	32.8627	-33.1337	columella_root_cap
TCGCGAGCAGTATGCT_MP	-75.3153	31.9489	phloem
AATCGGTTCCAAGCCG_MP	-4.40797	8.8083	stele2
AGGTCCGTCCCAAGTA_MP	44.6316	52.6834	unknownType
AGCTCCTGTGCAGACA_MP	80.1182	-7.64677	root_hair
GCGACCATCACTCCTG_MP	-35.3076	-13.3699	phloem_and_pericycle
CGATGGCGTGAACCTT_MP	-84.5518	10.0959	phloem
AACCGCGGTCGCATCG_MP	-34.3779	26.9003	root_hair
GCACATATCTCGTATT_MP	-79.4238	-5.8423	proto_and_meta_phloem
CCGTTCACACAGACTT_MP	31.7008	13.6595	unknownType
GAAACTCCACTATCTT_MP	35.0575	-34.7564	columella_root_cap
ACTGCTCTCCTCTAGC_MP	80.8088	-5.2977	root_hair
GAGCAGAGTAATTGGA_MP	-82.3072	7.02266	phloem
CGTTCTGGTTACCAGT_MP	30.2423	-9.57602	stele1
GGCGACTGTTGGTGGA_MP	10.2566	-37.2368	stem_cell_niche
CCAATCCCAGTCAGCC_MP	-4.45853	-57.5059	unknownType
CTGATCCGTAGGCTGA_MP	81.8939	-3.02229	root_hair
TGCACCTGTGCAGTAG_MP	25.6805	-7.68894	stele1
TTGACTTCACATCCAA_MP	-10.1043	-4.37499	stele2
CGCTGGAAGGCTATCT_MP	55.634	-7.73073	root_hair
TGGCGCATCTGAAAGA_MP	43.7107	-50.3836	columella_root_cap
GACCAATGTCAAACTC_MP	-6.47602	38.9259	stele2
CGACCTTGTCACACGC_MP	-29.6039	-46.786	stem_cell_niche
CCACTACCATCACGTA_MP	83.8664	1.18167	root_hair
CCCAATCCAGACAAGC_MP	-51.1304	37.5283	phloem_and_pericycle
TGGTTCCGTGCTGTAT_MP	-83.3163	11.3406	phloem
CTACGTCCACGACGAA_MP	27.4977	38.6726	unknownType
CTTTGCGGTGCAACTT_MP	8.3272	43.024	unknownType
CGACCTTGTATTAGCC_MP	-13.9009	33.8738	phloem_and_pericycle
CAAGATCGTCTTGATG_MP	-32.7346	1.11355	phloem_and_pericycle
TGCGTGGTCTGAGTGT_MP	-1.9362	-46.9642	unknownType
CACAAACAGCTAACAA_MP	-43.7402	30.9552	phloem_and_pericycle
GGGATGAAGTCGCCGT_MP	-18.1059	-16.0745	stele2
GCCTCTACATGCAACT_MP	-30.5156	24.5278	phloem_and_pericycle
CTTACCGTCGAACTGT_MP	14.5019	-37.1398	stem_cell_niche
GCGCAGTCAAGAAGAG_MP	-12.5549	36.9319	phloem_and_pericycle
TCATTACAGCGTGAAC_MP	-12.6046	4.34352	stele2
TAGCCGGTCAACGAAA_MP	-30.5278	-47.0494	stem_cell_niche
CGGGTCACAGTGGAGT_MP	-9.56799	27.3926	stele2
CCGTTCAAGTTAGGTA_MP	-76.6896	10.8652	phloem
CGTGTAACACATTCGA_MP	29.7654	-11.1378	stele1
ATAAGAGGTACATCCA_MP	55.4611	39.9534	unknownType
CTTGGCTCATCCCATC_MP	-34.4336	35.662	phloem_and_pericycle
ACTGATGCACGAGGTA_MP	35.0603	-31.7049	columella_root_cap
CTGCCTAGTCCGAACC_MP	39.1457	40.0767	unknownType
TCTGGAACAACTGCTA_MP	59.4709	41.5033	unknownType
CTCGAGGAGAAGGACA_MP	25.5866	38.2368	unknownType
CTACATTCACACTGCG_MP	-24.2356	-36.9285	stem_cell_niche
CCAATCCTCTCTGCTG_MP	58.3285	45.0517	columella_root_cap
GCTTGAAGTTGGACCC_MP	26.6819	13.4636	phloem_and_pericycle
TACCTTACAGACTCGC_MP	-18.8674	-52.1795	epidermis
GTAACTGAGTCTCGGC_MP	79.6893	13.5035	root_hair
TGAGAGGAGAGATGAG_MP	5.13535	-16.374	phloem_and_pericycle
GTTCATTTCGTACGGC_MP	56.2627	-7.49717	root_hair
ATTATCCTCGACCAGC_MP	-34.884	-10.5673	stele2
TTCCCAGTCAAGGCTT_MP	33.3177	-6.60921	stele1
CACCACTAGTGCCAGA_MP	55.3652	-0.86575	unknownType
TTTACTGAGATCCCGC_MP	17.4402	-50.0937	proximal_meristem
GGACATTCACTGTGTA_MP	9.37028	18.7172	stele2
GCGACCAGTCTCACCT_MP	83.3981	0.424308	root_hair
CAGAGAGAGCGCCTTG_MP	5.61841	72.7757	endodermis_cs
GTACGTAGTGGCTCCA_MP	12.1543	63.3784	endodermis_cs
GCAGTTACATCGGAAG_MP	12.1268	8.23463	unknownType
CTGATCCAGTGAAGAG_MP	-23.3969	-41.5291	stem_cell_niche
CCCAATCCATGCTAGT_MP	50.0335	-56.7318	RC3
GTGCATACAGATGAGC_MP	-44.8626	9.43856	lateral_root
TGCACCTGTGAGTGAC_MP	-44.6755	39.5115	phloem_and_pericycle
CATCAAGTCAGTGTTG_MP	-44.3696	-16.5733	phloem_and_pericycle
GGGACCTGTCTCCATC_MP	-28.9226	17.2117	phloem_and_pericycle
GGTGCGTTCACTTACT_MP	40.5673	-29.0077	columella_root_cap
CAACCAAAGAGTGAGA_MP	-1.92386	-68.0152	lateral_root_cap
CCTCAGTCATACGCTA_MP	12.9173	21.1834	stele2
TCATTACTCATCGCTC_MP	-43.1237	29.6653	phloem_and_pericycle
GCAGTTACATCGACGC_MP	73.3376	-7.90977	root_hair
GACTGCGCAGCTTAAC_MP	21.9942	-64.1586	lateral_root_cap
GCGACCAAGCTGAACG_MP	-2.37104	14.5856	endodermis
CACATAGTCCTTGCCA_MP	-40.2661	42.6086	phloem_and_pericycle
TACTCATAGTCATCCA_MP	20.2192	-48.2344	lateral_root_cap
GCATACATCTGCGACG_MP	83.4023	4.85958	root_hair
ACATGGTCACGACGAA_MP	62.0676	43.1476	unknownType
GAATGAACACACTGCG_MP	9.22912	75.5102	endodermis_cs
CCTTACGCACATTTCT_MP	64.0047	39.9995	unknownType
TGCGGGTCAACAACCT_MP	-24.7719	-0.0617109	stele2
CTCTGGTAGAGGTTAT_MP	-43.7071	-13.649	phloem_and_pericycle
ATCACGAGTCCGTCAG_MP	-1.46077	-59.1133	lateral_root_cap
CCGTTCAAGGTGTTAA_MP	-21.9581	-28.0209	stem_cell_niche
AGTGAGGGTCATATCG_MP	-8.44008	11.3703	stele2
ATCATGGAGGTGGGTT_MP	-23.9947	-7.6394	phloem_and_pericycle
TTCGAAGAGGGTCGAT_MP	-1.38007	8.76689	endodermis_cs
TGGCTGGGTCCAGTAT_MP	-71.5704	24.8525	phloem
GCTGCGAGTCGGCTCA_MP	5.58192	20.8121	proximal_meristem
TCATTTGGTGTAAGTA_MP	13.3041	0.489084	stele1
CAACCAACAATGGAAT_MP	-4.94967	-65.6648	lateral_root_cap
AAAGATGAGCTGTTCA_MP	10.0251	-5.51858	columella_root_cap
TTGGCAATCTTAGAGC_MP	-25.5017	-28.4701	stele2
GTGCAGCTCAGCGATT_MP	-84.3839	1.6864	phloem
GTATCTTTCCCTGACT_MP	-32.1703	46.4323	phloem_and_pericycle
AGATCTGAGATCGATA_MP	-35.4687	22.4249	phloem_and_pericycle
ACGGGTCTCCACGAAT_MP	52.0933	51.3266	unknownType
TTGGCAAAGCCACCTG_MP	54.9036	53.8794	unknownType
AGATCTGTCGGCGCAT_MP	12.7241	-0.849411	stele1
TTAACTCGTTACAGAA_MP	-33.2481	11.1715	stele2
TATTACCCATTGGGCC_MP	42.0275	-51.7601	phloem
CGCGGTAGTGGTCCGT_MP	38.783	24.4836	unknownType
CATATTCTCATTTGGG_MP	78.614	-7.88742	root_hair
TGCCCTACAGGTCTCG_MP	0.709762	-62.9668	lateral_root_cap
GATCAGTGTTAAGACA_MP	24.7351	-3.32534	stele1
GACGCGTAGACTAAGT_MP	35.5977	23.9961	unknownType
TACACGAAGAAACCTA_MP	40.3101	48.4471	unknownType
CAGAGAGTCCAAACTG_MP	7.12322	-10.4431	epidermis
AAAGCAATCTGCGTAA_MP	50.3647	-36.7233	columella_root_cap
AGCGTATTCAGGTTCA_MP	52.1496	47.1462	unknownType
TTTATGCTCGACAGCC_MP	-60.3381	-7.62234	phloem_and_pericycle
GAGTCCGTCTGCAAGT_MP	-36.8625	33.7032	phloem_and_pericycle
CAGGTGCAGCCCTAAT_MP	34.6336	-40.7576	columella_root_cap
CTGATCCCAAAGAATC_MP	-12.2321	40.4531	stele2
TCTTCGGTCGAATGGG_MP	54.5903	-1.53023	xylem
ATTTCTGCAGCCTTGG_MP	21.2214	-49.6527	columella_root_cap
ACGGGTCTCCAAGCCG_MP	62.1822	-5.26178	root_hair
TGACGGCGTAGCTCCG_MP	48.9851	-55.5885	RC3
AATCCAGGTTGGAGGT_MP	-81.1125	22.1224	phloem
ACCAGTAAGCGTCAAG_MP	18.1364	-4.4828	stele1
CCAATCCCATCAGTAC_MP	2.81848	-9.21169	stele2
GTCTTCGAGTGGGATC_MP	6.54918	-68.1906	lateral_root_cap
CGGGTCAAGACAGGCT_MP	-14.3126	11.463	phloem_and_pericycle
GGTGAAGTCTCTAGGA_MP	-23.2154	-2.81045	phloem_and_pericycle
ATTGGACCAGGGTATG_MP	50.3799	50.4579	unknownType
TGGTTCCGTGATAAAC_MP	6.10038	19.0887	endodermis
CCACTACGTTCTGGTA_MP	29.7048	12.3434	endodermis_cs
GTTCATTAGTGAACAT_MP	-26.8177	-33.3376	stele2
TTGTAGGCACAGCGTC_MP	47.615	-59.8993	RC3
TGCCCATGTTGCGTTA_MP	-27.2488	-5.76023	phloem
TGACAACGTCCGTTAA_MP	18.0277	75.2397	endodermis_cs
CACAAACGTCTTGATG_MP	16.3982	-54.5478	lateral_root_cap
CTCGTACGTAGCGTCC_MP	-47.7362	31.5381	phloem_and_pericycle
ACTGATGTCGTGGTCG_MP	53.9872	30.0495	proto_and_meta_phloem
GAATGAATCTATGTGG_MP	25.9991	-70.2252	lateral_root_cap
AACTCTTAGAACAATC_MP	29.0414	30.6694	unknownType
TACAGTGCAATCCGAT_MP	-0.305042	2.35473	lateral_root_cap
AAAGCAATCTCATTCA_MP	57.8846	39.0207	unknownType
AGTCTTTAGTGTCCAT_MP	6.32513	-69.9332	lateral_root_cap
ATAACGCTCTTAGAGC_MP	31.5087	17.5597	unknownType
CCCATACCATGGTAGG_MP	-12.5845	-29.7064	stem_cell_niche
GGGTCTGGTAGCTCCG_MP	17.9656	75.0619	endodermis_cs
ACTGATGTCTGCTTGC_MP	46.5868	55.4589	unknownType
TTGGCAAGTCTCTTAT_MP	7.99351	11.2429	endodermis
TGTGGTAAGCTGTTCA_MP	7.00438	-40.8348	columella_root_cap
TGAGCATGTGACAAAT_MP	33.3316	16.6118	unknownType
CACACCTCACAGATTC_MP	26.7164	31.0633	unknownType
CCTACACCAGAAGCAC_MP	-49.172	-24.5292	phloem_and_pericycle
CAAGGCCGTTGTGGAG_MP	-83.8447	6.95962	phloem
TACCTTAAGTGTTGAA_MP	-34.4717	12.5984	phloem_and_pericycle
CTCGAGGCAGAGCCAA_MP	-2.80586	-61.8418	lateral_root_cap
AGCCTAAAGATCGATA_MP	27.0981	-41.0763	columella_root_cap
CGCTGGAGTAGCTAAA_MP	-28.3136	-45.8024	stem_cell_niche
CAGTCCTTCACTCTTA_MP	-81.7854	-12.8387	proto_and_meta_phloem
GGGATGACACTGCCAG_MP	83.9308	-2.71068	root_hair
TCATTTGTCTAACCGA_MP	25.5174	-58.031	epidermis
ACTTGTTAGTGCGTGA_MP	82.9359	-3.83904	root_hair
GCGACCAAGATAGGAG_MP	-11.8604	11.6287	stele2
TACAGTGCATGGTCTA_MP	47.461	26.2003	mature_cortex
CAGGTGCGTACAGTGG_MP	17.0275	-3.66757	stele1
CACAAACGTAGTACCT_MP	-34.6682	40.077	phloem_and_pericycle
ACGCAGCCACCGATAT_MP	30.0718	-8.5309	stele1
ATCTGCCCATGAACCT_MP	10.5594	-70.5268	lateral_root_cap
TCAGCTCAGCGATATA_MP	6.93974	28.6954	endodermis
CTACATTCACTCGACG_MP	-30.4052	-45.5703	stem_cell_niche
AACCGCGTCAAAGACA_MP	27.1681	-67.7086	lateral_root_cap
TGTGTTTGTTCGTGAT_MP	2.07957	-54.1814	lateral_root_cap
GTCGTAACATCCCATC_MP	34.2894	-24.0841	columella_root_cap
CCCAGTTCACAGGTTT_MP	-40.0565	-15.6281	phloem_and_pericycle
TACAGTGGTGTTCGAT_MP	10.9493	-32.1522	stem_cell_niche
GTCGTAAGTCGGCACT_MP	-23.6241	-43.2999	stem_cell_niche
ATTGGTGCAGCCTTGG_MP	64.1301	25.7456	unknownType
TCTTTCCCACCAGATT_MP	-78.0408	28.4858	phloem
CTGCCTACACGGTAAG_MP	-47.8063	-19.4592	phloem_and_pericycle
CATCGAAAGCCCAACC_MP	-65.4781	-39.4078	xylem
GACCTGGAGCCCTAAT_MP	43.5824	40.0461	unknownType
GCGGGTTTCGAGAGCA_MP	-6.4941	-61.1658	lateral_root_cap
CCGGTAGCAGTCAGCC_MP	-26.7848	1.37139	stele2
GACTGCGGTTGGTTTG_MP	44.9917	-54.6503	RC3
GCTGCGATCAATCACG_MP	65.8761	40.5353	unknownType
GATCAGTAGTGGTCCC_MP	-15.3296	-26.6933	stem_cell_niche
AGGGAGTCAATACGCT_MP	48.6937	-47.5131	RC3
ACACCGGGTTAAAGAC_MP	22.1548	-67.7551	lateral_root_cap
TTCCCAGTCCGCTGTT_MP	-74.8167	29.8011	phloem
CCGTTCATCACATAGC_MP	-70.0208	-45.2348	xylem
CTTAGGACATTGGCGC_MP	49.461	-53.3477	RC3
CACAAACCACGGTAAG_MP	-57.8695	-6.86664	phloem_and_pericycle
CGAGCACCACGGACAA_MP	-43.068	-1.6484	phloem_and_pericycle
CAGCAGCCAAGTACCT_MP	7.00183	52.9484	endodermis_cs
TGACAACAGCGCTCCA_MP	-83.2549	1.30616	phloem
GATCTAGAGATTACCC_MP	7.76991	58.3806	endodermis_cs
GGAGCAAGTAAACACA_MP	55.4274	39.2514	unknownType
ACTGAACAGGCTAGAC_MP	-45.6985	10.5622	lateral_root
AAATGCCGTTCGAATC_MP	32.4431	13.8532	unknownType
GCGACCACAGGTCGTC_MP	13.0764	-1.17615	stele1
TTAGTTCTCACTGGGC_MP	-29.0961	-46.1425	stem_cell_niche
CCACGGACAAGGTTCT_MP	-72.1487	24.0127	phloem
GCTGCGAGTGTAAGTA_MP	14.8389	-1.5813	stele1
CTAATGGAGAGTAATC_MP	33.4375	-39.122	columella_root_cap
AAGGCAGTCTGGCGAC_MP	54.3131	40.0243	unknownType
ACGCCAGTCGTCACGG_MP	-10.7006	-7.66399	proximal_meristem
TTTACTGGTTACGCGC_MP	4.0076	-54.435	lateral_root_cap
GATCTAGTCAACGAAA_MP	-26.0979	44.5365	phloem_and_pericycle
TACTTGTTCCTATTCA_MP	2.39102	65.0037	endodermis_cs
TCACAAGAGCGTCAAG_MP	8.21733	-50.3594	proximal_meristem
TCACAAGCACCAGGTC_MP	27.2437	-37.5476	columella_root_cap
CCTAGCTCAATCTGCA_MP	-82.7802	3.08057	phloem
GTGCAGCGTGCGAAAC_MP	-22.2383	42.5445	phloem_and_pericycle
CTCGGAGCAGATCGGA_MP	53.5333	29.5409	mature_cortex
ACGGGCTGTCCTCTTG_MP	5.47416	70.1592	endodermis_cs
GGCGACTTCAGGCGAA_MP	-7.58731	7.08134	stele2
TGACTAGGTCTCTCGT_MP	-37.0038	4.74911	phloem_and_pericycle
AGACGTTTCTTATCTG_MP	58.4184	-6.337	root_hair
CCGTGGAGTGTGACCC_MP	50.322	-38.1643	columella_root_cap
GCGCCAAAGGTGCTTT_MP	-60.9574	-42.5307	xylem
CGAGAAGGTGATGTGG_MP	-24.2531	-52.3879	epidermis
TGCCCTACACGTTGGC_MP	-45.5863	35.9634	phloem_and_pericycle
CAAGAAAGTATGAATG_MP	27.3136	-47.2353	columella_root_cap
ATCATCTGTGCGGTAA_MP	39.6493	-27.4597	columella_root_cap
CTGTTTACAGGGTACA_MP	-49.5912	-22.171	phloem_and_pericycle
AACTCTTCACAACGCC_MP	5.83966	21.7666	endodermis
TCCCGATGTGGCCCTA_MP	32.3522	-10.186	stele1
GACCTGGTCACCGGGT_MP	-46.3929	6.87182	lateral_root
GTTACAGGTTCCCTTG_MP	-16.4693	-2.26096	stele2
CGCTATCCACAAGTAA_MP	15.512	-2.67427	stele1
AGCGTCGCATGGAATA_MP	34.7836	-22.7617	columella_root_cap
CCTACCAGTCTCAACA_MP	-3.14658	-68.9652	lateral_root_cap
CGTAGGCGTACCGTAT_MP	-57.5075	2.28349	lateral_root
CGCGGTAGTCATATGC_MP	39.2468	-5.38482	stele1
CAACCAATCACCAGGC_MP	-25.821	-29.7221	stele2
ACTGCTCAGTGCGTGA_MP	-44.6504	30.8033	phloem_and_pericycle
AGGTCATAGGTGATTA_MP	29.2593	-42.6152	columella_root_cap
ATGAGGGGTCTGATTG_MP	-1.13776	28.3191	endodermis
TTAGTTCAGATGGCGT_MP	53.5851	22.9712	mature_cortex
CACTCCACACGAAATA_MP	-60.841	0.977592	phloem_and_pericycle
CGGCTAGCAAGTTGTC_MP	36.1756	-24.3276	columella_root_cap
GAATAAGTCCCTTGCA_MP	-33.6793	6.59539	phloem_and_pericycle
AAGGCAGTCTCCAACC_MP	-32.563	7.68751	phloem_and_pericycle
CAAGTTGAGGACCACA_MP	50.2058	-50.8163	RC3
CTGCCTAAGACGCAAC_MP	55.2574	39.3999	unknownType
ATTTCTGTCTACCAGA_MP	-21.3341	-14.315	stele2
GGCTCGACACAGATTC_MP	-79.9621	-5.34455	proto_and_meta_phloem
CTTAGGAAGCCGTCGT_MP	-22.6193	-11.2024	proximal_meristem
TCGCGAGCATGGGACA_MP	23.6624	40.1659	mature_cortex
GCTTCCAGTGCAGACA_MP	18.9834	49.8725	endodermis_cs
GACGGCTAGTACGCGA_MP	7.33113	-67.7745	lateral_root_cap
TGTGTTTTCATCTGCC_MP	-20.3537	12.6331	proto_and_meta_phloem
ATCACGAGTTGTCGCG_MP	52.7938	26.8407	mature_cortex
TGTATTCAGTGATCGG_MP	21.7691	-33.8515	columella_root_cap
TAGGCATAGAATGTTG_MP	81.3132	-4.94888	root_hair
GACGTTAAGAGATGAG_MP	-3.89617	38.9432	endodermis
AGGGTGACACCAGATT_MP	81.0899	7.48259	root_hair
ACGAGCCGTGAACCTT_MP	29.6025	-57.1525	columella_root_cap
TATCTCATCGTTGCCT_MP	-10.8122	-31.3474	stem_cell_niche
CGGAGCTGTGACGGTA_MP	-28.5912	-39.9067	stem_cell_niche
CGATCGGCATGAAGTA_MP	-43.1081	22.8251	phloem_and_pericycle
ACGGGTCAGTCAATAG_MP	-3.00496	39.214	endodermis
ACTTGTTTCAGTTAGC_MP	7.69225	26.9726	endodermis
GCGCCAACAAGCCATT_MP	-47.5518	23.8844	phloem_and_pericycle
GGAACTTAGAGTACAT_MP	32.8706	-39.3471	columella_root_cap
GCGCGATTCCCAGGTG_MP	-21.7742	-10.7476	proximal_meristem
TCAATCTGTTCCGTCT_MP	-46.4838	31.5019	phloem_and_pericycle
CTCGTACGTATGCTTG_MP	79.1409	9.08211	root_hair
GAGTCCGGTCGCGGTT_MP	-33.8083	36.0922	stele2
TGTATTCTCACCTTAT_MP	-72.2332	0.266964	phloem
TCGTAGACATTCACTT_MP	-19.2233	-43.6369	stem_cell_niche
CTCGGAGTCGCAAGCC_MP	-24.6491	25.5096	epidermis
TTCTTAGGTTCGCGAC_MP	79.3503	-3.96603	root_hair
TAAGAGACATGCTGGC_MP	60.1932	43.3194	unknownType
GAGGTGATCTTATCTG_MP	14.9275	-36.298	stem_cell_niche
CTAATGGGTAGAGCTG_MP	-17.4218	11.7856	phloem_and_pericycle
GGTGTTAGTAGCGTAG_MP	-9.22462	-42.0572	stem_cell_niche
CTAGAGTGTTCAGACT_MP	4.50211	74.0842	endodermis_cs
CGGGTCAGTCGCATAT_MP	86.455	-0.898891	root_hair
CTAATGGCAAGTCTGT_MP	-29.6988	30.1288	phloem_and_pericycle
TGAAAGAAGGCTCATT_MP	36.6422	-6.78401	stele1
TCTTCGGTCTCAACTT_MP	-29.9078	-47.6157	stem_cell_niche
TACTTACCATGATCCA_MP	11.6717	-34.8477	stem_cell_niche
GCCAAATTCCATGAAC_MP	-39.6663	24.2878	phloem_and_pericycle
CACAGGCCACTTCGAA_MP	15.9433	49.7801	endodermis_cs
AGGTCATAGGATGCGT_MP	-39.3314	28.1325	phloem_and_pericycle
CCCAATCAGAAGGTGA_MP	36.7819	-29.8965	columella_root_cap
CGGACACTCCGTACAA_MP	19.3015	-58.5589	columella_root_cap
ATTGGTGAGCGATATA_MP	-24.57	-11.3171	proximal_meristem
GCAATCAAGGACAGAA_MP	16.7688	77.7904	endodermis_cs
AACTTTCAGGCACATG_MP	-12.7874	9.95119	stele2
GTCAAGTCACGAAAGC_MP	-3.05498	-27.7778	root_hair
AGCATACTCCCTTGTG_MP	42.5453	59.5608	phloem_and_pericycle
GGGCATCGTCCGAAGA_MP	-29.5136	45.8466	phloem_and_pericycle
TCGGGACTCTGCGACG_MP	60.7033	23.6631	unknownType
TAGGCATTCAGCATGT_MP	-35.4585	31.4914	phloem_and_pericycle
CCACGGACATTGGGCC_MP	14.7554	-1.10491	stele1
GCTGCGACATGGAATA_MP	2.73114	13.6648	stele2
GTATTCTGTTCCCGAG_MP	57.9306	31.5346	mature_cortex
TATCAGGCACTTCGAA_MP	4.9237	-59.7879	lateral_root_cap
AGAGCGAGTGGGTATG_MP	34.5091	45.0559	lateral_root_cap
ACACCAAGTAGCTGCC_MP	-49.5266	-3.26201	phloem_and_pericycle
CATCGAAGTATATGGA_MP	15.9842	-51.5391	lateral_root_cap
GGACAAGGTTTCGCTC_MP	-30.6207	-22.5807	stele2
ATTACTCCAAACCTAC_MP	-28.7736	50.8538	stem_cell_niche
TGTATTCGTCGGATCC_MP	8.40854	55.561	endodermis_cs
CAGCCGATCTTGCATT_MP	-42.4995	-14.8575	phloem_and_pericycle
ATTGGTGCAGGCTCAC_MP	66.9384	39.3841	unknownType
CTAGTGAAGGATTCGG_MP	44.4682	51.5288	unknownType
TTTATGCCACAACTGT_MP	-78.2179	29.4637	phloem
CCCATACCAGATGGGT_MP	29.8357	-66.3658	lateral_root_cap
TCAACGATCCGCGTTT_MP	-15.8666	43.0024	phloem_and_pericycle
TATTACCTCATGTAGC_MP	22.5139	-14.3598	phloem
GGGACCTCATTAACCG_MP	35.2313	-44.8106	columella_root_cap
TACGGGCCATAACCTG_MP	-3.15469	28.0323	endodermis
TGGACGCGTATGAAAC_MP	2.23887	-47.0412	columella_root_cap
TGGGCGTCATGAGCGA_MP	-25.3555	-23.3971	stele2
CTCTAATAGAGCTATA_MP	28.2937	-44.2555	columella_root_cap
AGCTCCTTCTCAAGTG_MP	-18.1774	24.0436	stele2
TCGGTAACAGCGATCC_MP	-27.8109	-23.9305	stele2
GCATACACATTAGGCT_MP	-29.6822	-43.8178	stem_cell_niche
CATGGCGTCCACGAAT_MP	-0.416814	-58.8901	lateral_root_cap
ACGTCAAGTAAGTGGC_MP	47.5578	-61.6839	RC3
GGGAATGAGAGCAATT_MP	-24.6208	-23.7846	proximal_meristem
TCTCATACAGTGAGTG_MP	-80.3598	-12.5468	proto_and_meta_phloem
CAGCAGCCATCAGTCA_MP	-70.1832	-41.5067	xylem
CACCAGGGTTCACCTC_MP	-64.5327	-8.62069	phloem_and_pericycle
GCGCCAAGTGCTTCTC_MP	-25.4254	30.6218	phloem_and_pericycle
CATGACACAGCTCGAC_MP	29.8108	-49.2944	columella_root_cap
GACAGAGAGAGGGATA_MP	-73.7081	-41.5137	xylem
CATCAGAGTGCCTGGT_MP	73.3076	10.3553	root_hair
GATCTAGGTCGCTTTC_MP	-45.8156	25.8253	phloem_and_pericycle
CGGAGTCAGGCACATG_MP	-44.2494	-1.7179	phloem_and_pericycle
AGACGTTCAAGACACG_MP	31.1805	14.4822	unknownType
ATGGGAGGTCATACTG_MP	-38.9921	41.4273	phloem_and_pericycle
TCGTACCAGATGGCGT_MP	-25.9736	29.9412	phloem_and_pericycle
CAAGAAATCCGTTGCT_MP	-11.1402	-56.3231	epidermis
TGCCCTAGTTCATGGT_MP	-41.8224	1.87074	phloem_and_pericycle
TTGGAACAGGGATACC_MP	-17.4809	-16.9887	stele2
CTCTAATAGTAGGTGC_MP	-70.2823	-40.2678	xylem
CGGAGTCTCACATACG_MP	-8.00291	42.3277	phloem_and_pericycle
CCCAATCCAGCCTTTC_MP	-29.9543	-30.175	stele2
GTAGTCAGTCTGATTG_MP	-40.3524	20.4471	phloem_and_pericycle
CTCACACTCTGCGTAA_MP	-6.72168	35.5456	phloem_and_pericycle
CCACGGATCCGCAGTG_MP	-11.4769	43.9219	phloem_and_pericycle
AAGGAGCTCTTGGGTA_MP	-6.94616	41.844	phloem_and_pericycle
AAAGTAGTCAGTTAGC_MP	78.9853	-4.23806	root_hair
GAAGCAGCAACACCCG_MP	-26.8135	-2.78724	stele2
GTACTTTTCTCAAGTG_MP	-9.55673	-65.8883	lateral_root_cap
CTCGAAATCTTACCTA_MP	-66.512	-5.03529	phloem_and_pericycle
GTGCAGCCATCAGTCA_MP	-15.9858	-28.8663	stem_cell_niche
TCTGAGATCCCTAACC_MP	-7.27029	0.820607	endodermis
GCATGTATCGAATGGG_MP	-42.8358	-0.914354	phloem_and_pericycle
CTTAACTGTATCGCAT_MP	6.42699	-47.084	stem_cell_niche
CGTCACTAGTGGAGAA_MP	34.0046	27.0461	RC3
CAACCTCCATCGATTG_MP	-45.0976	-17.7156	phloem_and_pericycle
CCCAATCAGGGCTTGA_MP	19.5649	11.686	endodermis_cs
TTATGCTTCATTATCC_MP	-74.9216	2.32551	phloem
ACCAGTACAGACGCAA_MP	3.30749	16.7159	stele2
CAGCAGCGTCCGAAGA_MP	-15.5629	-10.1761	stele2
AATCGGTGTTAAGACA_MP	30.3285	-5.07641	stele1
TGGCCAGCAGTTCCCT_MP	-25.3218	-30.5907	proximal_meristem
CCAATCCTCCAGGGCT_MP	37.8541	12.4365	root_hair
TGTATTCCACCGCTAG_MP	8.02753	20.5401	RC3
GCTGCGAAGTGTGAAT_MP	-47.3335	26.5986	phloem_and_pericycle
CATTCGCCACGTCAGC_MP	-29.3136	14.7084	phloem_and_pericycle
TCAGGATTCTAGAGTC_MP	-86.5848	16.3897	phloem
GCGCCAAAGTCATGCT_MP	60.932	20.6389	unknownType
TTGAACGTCTAGAGTC_MP	1.60394	-67.6937	lateral_root_cap
CTGGTCTAGGATGTAT_MP	1.23683	-63.1523	lateral_root_cap
CCCAGTTTCTAACTTC_MP	24.1583	40.5538	mature_cortex
TCTCTAACAGGGAGAG_MP	28.6041	-39.2676	columella_root_cap
TTAGGACGTTATCCGA_MP	-49.9523	24.0333	phloem_and_pericycle
ATTGGACGTGACTCAT_MP	64.6109	38.0305	unknownType
TGACGGCAGAGTACAT_MP	-42.4398	39.8394	phloem_and_pericycle
TTGCGTCCACGGATAG_MP	-37.1163	33.2759	phloem_and_pericycle
CGAACATCATCTCCCA_MP	30.1695	14.3054	unknownType
CATCGGGCAGCTTCGG_MP	-9.26417	-30.8347	stem_cell_niche
CAGAGAGTCGAACGGA_MP	-20.7372	-46.4174	stem_cell_niche
CGACTTCTCAGAGCTT_MP	14.7401	54.4314	endodermis_cs
CGTGAGCCACTTACGA_MP	23.508	-2.15386	stele1
GTGAAGGGTCTCTTAT_MP	-60.046	-6.99415	phloem_and_pericycle
GACGGCTTCAGCGACC_MP	-7.33288	-43.6816	stem_cell_niche
CCCATACTCCCAACGG_MP	-7.27152	42.819	phloem_and_pericycle
TGGACGCAGACTAGAT_MP	63.8299	35.5671	endodermis_cs
TGCGCAGTCCGGGTGT_MP	-4.05556	-29.5454	stele2
GTTAAGCCATGCTAGT_MP	-5.94584	-55.5948	proximal_meristem
CTGTTTAGTCAGAATA_MP	57.5792	1.03982	unknownType
CTAACTTTCGAGGTAG_MP	36.9431	-32.1119	columella_root_cap
GATGCTAAGGGTATCG_MP	-8.34745	27.5228	phloem_and_pericycle
CTAGTGAAGTCAAGGC_MP	7.42104	76.1725	endodermis_cs
GAACATCCATCTGGTA_MP	-29.3708	29.1123	phloem_and_pericycle
CATCCACAGTGATCGG_MP	-22.3579	-9.18764	proximal_meristem
CTCATTATCAAACCAC_MP	-43.1005	-9.05893	phloem_and_pericycle
CAGAGAGAGGTTACCT_MP	-41.4546	31.0254	unknownType
CGCGTTTAGGTGATAT_MP	86.0343	2.48245	root_hair
GGCAATTCAGTCGATT_MP	32.5395	-44.0211	columella_root_cap
ATTATCCAGACCCACC_MP	-29.325	-14.7356	proximal_meristem
TACTCGCAGCGATTCT_MP	14.1674	-42.542	lateral_root_cap
AAGGTTCCATGTAAGA_MP	-16.2312	-65.2211	stem_cell_niche
CGATCGGGTCTGATCA_MP	37.7589	-9.06753	stele1
CAGAGAGCACCCTATC_MP	-38.1793	-18.1072	phloem_and_pericycle
CTCGAGGTCTTTCCTC_MP	47.6064	-51.2311	RC3
CCCAGTTAGGCGTACA_MP	30.1013	-60.8489	lateral_root_cap
ACACCCTGTCTGCAAT_MP	62.1148	23.7869	unknownType
TTGACTTTCGGCGCAT_MP	5.66273	24.8782	stem_cell_niche
GTCACGGCAGATAATG_MP	7.06458	-68.1589	lateral_root_cap
GGACATTAGCTAACAA_MP	11.6985	-34.0122	stem_cell_niche
CGTGAGCGTGGTAACG_MP	-24.4738	41.1564	phloem_and_pericycle
TACGGGCCACTGTCGG_MP	51.2183	-53.3739	RC3
GTTTCTAAGCTGCCCA_MP	-44.4964	28.0928	phloem_and_pericycle
GACACGCGTTCAACCA_MP	35.688	31.6271	unknownType
TTCTCCTCAAGAGGCT_MP	6.35067	-18.267	photosynthetic_cell
GCGCAGTGTTGTCTTT_MP	16.1058	-50.4601	lateral_root_cap
CCCTCCTAGATCCCAT_MP	-29.2978	-1.2592	lateral_root
CCTACACGTAATCACC_MP	-6.96345	28.9877	phloem_and_pericycle
ACGAGGATCCTTCAAT_MP	-14.2333	43.8873	phloem_and_pericycle
CTGGTCTCAAGGTTCT_MP	-34.5273	34.5708	phloem_and_pericycle
GTGAAGGAGTTCGATC_MP	-16.9179	-57.0301	epidermis
TGCCCTAGTTTCGCTC_MP	-9.46577	33.317	stele2
CTGCTGTGTCCCGACA_MP	-9.64313	41.2434	endodermis
TCTTCGGAGTAGATGT_MP	2.69248	29.7938	endodermis
CTTACCGTCGAACGGA_MP	-33.0859	19.861	phloem_and_pericycle
GAAATGAGTCAGAGGT_MP	-43.2524	-1.8198	phloem_and_pericycle
TCGCGTTGTGTTCGAT_MP	-23.4996	23.3823	phloem_and_pericycle
ATGTGTGCATGCAATC_MP	-78.0385	21.1891	phloem
CGAATGTTCTCTAAGG_MP	-77.3058	25.0683	phloem
GTGAAGGTCGGCATCG_MP	-85.6835	15.3943	phloem
AGTTGGTAGCCCAGCT_MP	-42.2033	22.7568	phloem_and_pericycle
TCAGCAATCCCAGGTG_MP	46.5166	-59.808	lateral_root_cap
CAGCTGGGTTCGTCTC_MP	-0.0872507	-52.2778	lateral_root_cap
CTCGGGAAGCGATCCC_MP	78.3764	11.9908	root_hair
TTCTCAAAGCTAACAA_MP	85.2185	-0.841888	root_hair
CATCGGGTCCTTGGTC_MP	-3.12148	10.7087	stele2
ACTTTCAAGGTACTCT_MP	-38.2302	-9.02884	phloem_and_pericycle
TTAGGACCACAAGTAA_MP	-15.2756	42.9652	phloem_and_pericycle
CGTGTAACACATGTGT_MP	-27.4532	39.0754	phloem_and_pericycle
TGAGGGATCGCACTCT_MP	34.8787	40.7729	unknownType
CTTACCGGTAGAAGGA_MP	27.0246	-9.35704	stele1
GTGGGTCTCTTGACGA_MP	63.1932	31.9514	unknownType
ACCTTTAGTTATGCGT_MP	-35.0574	-14.1593	stele2
GAGTCCGAGGCTCAGA_MP	79.277	-6.04259	root_hair
TGTCCCACATCGGTTA_MP	-45.4701	31.5219	phloem_and_pericycle
CTTCTCTGTATAAACG_MP	32.7227	-10.2815	stele1
GAACATCTCAAACCAC_MP	51.8545	51.9573	unknownType
CAGGTGCAGTACATGA_MP	-27.2571	12.9993	phloem_and_pericycle
AAAGATGTCCTGCTTG_MP	-44.0325	-19.5471	phloem_and_pericycle
CAAGAAATCGCGTAGC_MP	-88.9007	14.7664	phloem
AGTAGTCCATAGGATA_MP	42.6425	13.9108	root_hair
GTGTTAGCAGGCTGAA_MP	10.0414	60.8583	endodermis_cs
CCACCTACAAGGACTG_MP	-11.8013	9.75549	stele2
CGCGGTAAGAGCTGCA_MP	28.4346	-46.5478	columella_root_cap
CCCAATCCAATCCGAT_MP	17.8568	54.6134	endodermis_cs
GGCCGATCAAATCCGT_MP	47.9565	22.6114	mature_cortex
GCAGTTACATTGAGCT_MP	-11.5903	-44.6913	stele2
ACCGTAAGTCAGCTAT_MP	0.719896	-40.1025	columella_root_cap
CTCGGGAGTCGACTAT_MP	-70.1973	-45.0575	xylem
CACATTTTCAACGGCC_MP	-29.9195	26.2577	phloem_and_pericycle
AGCATACCATCCTTGC_MP	13.4268	49.8445	endodermis_cs
TGCCAAAGTCTGCCAG_MP	23.1523	2.70175	lateral_root_cap
CAGTAACGTAGGGACT_MP	10.9587	-46.524	epidermis
CGGGTCAAGGCGTACA_MP	-41.9843	42.8769	phloem_and_pericycle
GGCGACTCACGAGGTA_MP	26.4716	-35.1467	epidermis
ATTGGACCAACTGGCC_MP	-14.0501	-3.08547	stele2
GGAACTTTCAGAGGTG_MP	55.7345	-8.02989	root_hair
CAACCTCGTCATACTG_MP	-48.2816	-4.45354	phloem_and_pericycle
ACACCAACACTGTCGG_MP	-31.903	-5.06782	stele2
TGAAAGATCCAGTATG_MP	-34.8899	7.21191	phloem_and_pericycle
TACTTACAGCGCCTTG_MP	-9.29401	43.09	phloem_and_pericycle
ACTTACTAGCTAGTTC_MP	14.9334	-33.692	stem_cell_niche
CTTAACTAGGACCACA_MP	-60.0039	-2.85358	lateral_root
TGTCCCACACAACGTT_MP	-82.7314	-0.474047	proto_and_meta_phloem
GATCGCGGTGAGTGAC_MP	-1.60404	3.21701	unknownType
GTGCATAAGTCCTCCT_MP	18.5703	75.6267	endodermis_cs
ATTCTACCACACTGCG_MP	-88.8661	3.27072	phloem
GCAGTTAAGAATTCCC_MP	-49.431	11.9843	phloem_and_pericycle
CTACACCCATGTTGAC_MP	34.7404	-61.8285	phloem
CCACGGAAGAAGGCCT_MP	13.1759	-0.804117	stele1
GACGTTAAGGTGCAAC_MP	28.2947	-43.6112	columella_root_cap
GATCGCGCATCAGTAC_MP	-32.2855	32.2112	phloem_and_pericycle
CCATTCGCATGGATGG_MP	6.17166	-17.9377	photosynthetic_cell
TTCTACACAAGTTCTG_MP	-40.953	-17.4312	stele2
GCAATCATCTCTGCTG_MP	21.5294	-46.0993	columella_root_cap
TATCAGGCACGACGAA_MP	-52.0043	34.316	phloem_and_pericycle
CAGGTGCCATAGTAAG_MP	83.5403	0.259395	root_hair
ATTGGACAGACTGGGT_MP	5.83396	21.1731	endodermis
CGCCAAGCATCCGTGG_MP	62.1396	24.0333	unknownType
CGAACATGTCTTGCGG_MP	8.32607	17.5907	lateral_root_cap
ACAGCCGTCCCTAATT_MP	34.3871	23.0299	unknownType
TTGGCAACAGGGTTAG_MP	-30.6252	-47.5073	stem_cell_niche
TTTGTCAAGTTCGCAT_MP	42.7715	12.588	root_hair
AGCATACCATAAAGGT_MP	9.18786	64.1214	endodermis_cs
GGATGTTAGCGATATA_MP	-19.8572	-11.9257	phloem_and_pericycle
TAGCCGGTCATAGCAC_MP	77.5152	-8.12342	root_hair
CAAGTTGAGTTAACGA_MP	-46.5524	25.9318	phloem_and_pericycle
TGCTGCTCACATTTCT_MP	25.2479	-66.5093	lateral_root_cap
GCATACAAGTCAAGGC_MP	32.1471	16.8418	unknownType
GTACTTTCATGCATGT_MP	50.697	47.4236	unknownType
TGACGGCGTAGCGTGA_MP	7.75128	-70.0048	lateral_root_cap
CGGAGTCCAGTATGCT_MP	10.0748	24.5109	endodermis
CGAACATTCTATCGCC_MP	-19.3663	49.9519	phloem_and_pericycle
CGATGTAGTGATGCCC_MP	-3.5887	-48.062	stem_cell_niche
TAGAGCTCAGTTAACC_MP	-8.84318	-64.455	lateral_root_cap
CAAGTTGTCGGAGGTA_MP	49.0307	-40.4608	columella_root_cap
AATCCAGCATGTCTCC_MP	41.3238	-27.8809	columella_root_cap
GTTCGGGAGATCCGAG_MP	-29.3297	-23.1285	stele2
GGCGTGTTCGCTAGCG_MP	78.85	-7.17617	root_hair
GGGATGAGTTGAGGTG_MP	46.8411	26.3304	endodermis_cs
TCGCGTTTCATCATTC_MP	62.1548	22.0592	unknownType
CAGCCGACAAGCTGTT_MP	48.4537	-60.4592	RC3
TGGCTGGTCGGAGGTA_MP	-3.28585	-30.1649	unknownType
TTTGTCATCTCTGCTG_MP	-46.7629	44.1215	endodermis_cs
TGCCCTATCCAAGTAC_MP	-54.7343	0.313242	lateral_root
CGAGCCACACCGAAAG_MP	20.4951	12.3497	columella_root_cap
TGTCCCAAGTACACCT_MP	-21.2737	-9.52771	proximal_meristem
AGTGGGACAGCTGGCT_MP	51.0906	49.2017	unknownType
GCTGCGACACGAAAGC_MP	25.7879	-42.8093	columella_root_cap
GAAATGACATCACCCT_MP	49.1116	-52.5492	RC3
TGGTTAGGTGAGGGAG_MP	11.2934	-34.878	stem_cell_niche
ATCATGGTCCTCAATT_MP	17.8165	-31.5647	stem_cell_niche
TTTCCTCGTCAACTGT_MP	2.59367	-60.71	lateral_root_cap
TTATGCTAGCCAGGAT_MP	-6.70863	1.45034	stele2
CACACTCAGTATGACA_MP	-25.2869	34.7344	phloem_and_pericycle
ATTGGTGAGTTTGCGT_MP	62.107	22.0512	unknownType
CGGTTAATCTCGTTTA_MP	42.1658	-27.4346	columella_root_cap
GAATGAATCCTTAATC_MP	-40.2621	18.9193	phloem_and_pericycle
AGCATACAGATGTGTA_MP	79.7329	9.09139	root_hair
AACCGCGGTAAGAGAG_MP	65.8978	39.9434	unknownType
CTGAAACGTATATCCG_MP	-15.8017	13.9436	unknownType
CGTGAGCGTTGTTTGG_MP	16.2122	-58.6737	epidermis
CTGATCCGTCTGGTCG_MP	-6.11147	-59.9215	lateral_root_cap
CTACACCCATATGGTC_MP	-34.5031	12.6414	phloem_and_pericycle
TCCCGATCAAGAGGCT_MP	64.4927	33.0568	unknownType
TTCTTAGTCGTAGGTT_MP	22.8688	-66.1235	lateral_root_cap
CGGTTAAGTTCGCGAC_MP	21.275	-33.6111	stem_cell_niche
GGATGTTGTAGCGCTC_MP	41.0491	10.1132	root_hair
AGATTGCGTTCGAATC_MP	-32.8394	-11.3873	phloem_and_pericycle
CTCGAGGCAAATCCGT_MP	13.5323	77.3337	endodermis_cs
GTCATTTGTAAGAGGA_MP	-29.383	-39.0675	stele2
TGACAACGTTTAAGCC_MP	42.5954	50.5231	unknownType
AACTTTCTCATCGGAT_MP	-8.64007	-42.4592	stem_cell_niche
TATGCCCGTGGGTATG_MP	65.2765	37.2579	unknownType
AGTCTTTAGGCATGGT_MP	-12.7997	-29.5859	stem_cell_niche
CTGATCCGTTTAAGCC_MP	41.3338	60.0972	phloem_and_pericycle
TCACGAATCTCCAACC_MP	-4.55201	-67.9528	lateral_root_cap
CACACAAAGACTACAA_MP	-49.5128	-22.7124	phloem_and_pericycle
GATCAGTCATACTCTT_MP	-47.2041	30.7176	proximal_meristem
TCACAAGTCACTTATC_MP	0.0186626	-54.8692	lateral_root_cap
ACTTTCACAATCACAC_MP	23.2096	-12.4206	phloem
GATTCAGAGTAACCCT_MP	2.84242	-38.9014	columella_root_cap
TAGCCGGGTTTGTGTG_MP	-21.7772	-45.6298	stem_cell_niche
ATTACTCTCAAACCGT_MP	-34.8896	-11.1394	stem_cell_niche
CTAATGGCATGTAGTC_MP	43.3795	-57.5474	RC3
CGCTGGAGTCTCACCT_MP	81.1544	6.02324	root_hair
CTCATTACAGTAAGCG_MP	-25.9089	-29.0581	proximal_meristem
CACCAGGAGCGTTTAC_MP	-64.0978	-33.5114	xylem
CGGGTCAAGTGTGAAT_MP	36.297	-33.7489	columella_root_cap
TTCCCAGTCCTTGCCA_MP	15.273	-39.0991	stem_cell_niche
GTCGGGTTCGCGATCG_MP	-45.415	32.1352	phloem_and_pericycle
CCACGGAGTAGTACCT_MP	-52.2749	27.6623	phloem_and_pericycle
TCGGTAAAGGACATTA_MP	-25.8732	1.5279	stele2
AACCGCGTCTTTAGTC_MP	-23.4353	-42.9804	stem_cell_niche
CTAAGACGTCCGACGT_MP	51.9799	29.0849	mature_cortex
ACACTGATCCCTCAGT_MP	-1.24379	-19.2899	photosynthetic_cell
CGTCTACGTAGCAAAT_MP	-43.9188	-1.8482	phloem_and_pericycle
TGATTTCAGTTAGGTA_MP	-28.1373	-1.0469	stele2
CTAGAGTGTAGCCTCG_MP	56.6334	44.6757	unknownType
TGACTTTTCGGAGCAA_MP	-47.7278	-2.73184	phloem_and_pericycle
CTGATCCAGTAGGTGC_MP	-59.5871	-44.6878	xylem
TGAGAGGAGTGAATTG_MP	-8.63467	-29.0302	stem_cell_niche
CTAGAGTCATGGAATA_MP	23.0826	-49.9816	columella_root_cap
CTCATTAGTATGAAAC_MP	-83.8952	2.87202	phloem
CCACCTATCTGCTTGC_MP	-44.6437	3.54374	lateral_root
CGCTTCACAGAGCCAA_MP	-18.4189	-39.2079	stem_cell_niche
GATGAAATCTCCGGTT_MP	-24.0292	-24.4271	stele2
CCAGCGATCTAACCGA_MP	-24.9921	3.40211	stele2
CCCATACCAAGTTCTG_MP	-84.4232	2.51577	phloem
GTTCATTCAACAACCT_MP	68.9846	36.1228	unknownType
CCTAGCTAGCCAGTTT_MP	12.3422	13.8925	lateral_root_cap
CTAGTGAAGATATGGT_MP	17.5773	-19.6952	columella_root_cap
CATTATCCAGGCTCAC_MP	56.1169	52.4757	unknownType
GGCCGATGTCAATGTC_MP	-21.4635	-25.4488	stele2
CGATTGAGTACTTCTT_MP	-47.2706	-16.1771	phloem_and_pericycle
TCGTAGATCGGTGTCG_MP	3.36365	74.0114	endodermis_cs
CCCAGTTCATAGTAAG_MP	75.1833	-8.26636	root_hair
TGATTTCTCTTCCTTC_MP	-87.7241	15.4826	phloem
TTGAACGCAGCTCGAC_MP	-43.0369	-8.92515	phloem_and_pericycle
ACATGGTAGGTGTGGT_MP	-82.1127	4.36093	phloem
GACTAACAGACAGGCT_MP	-49.1597	14.8237	stele2
CGGACACGTTTAGGAA_MP	27.0416	-5.64696	stele1
CGTTAGATCTCCCTGA_MP	79.6642	17.1172	root_hair
GAAACTCCAGTTTACG_MP	-59.2694	-43.737	xylem
CTAAGACCACATCCAA_MP	-16.3673	-61.188	proximal_meristem
GGGAGATTCGACAGCC_MP	-18.5804	-38.3772	stem_cell_niche
CACCACTCATGATCCA_MP	49.2338	-62.5398	RC3
CAGCGACCACCCATTC_MP	-3.59754	41.6352	endodermis
AGGTCATGTTCATGGT_MP	-32.358	16.7338	phloem_and_pericycle
GATCGCGGTCCATGAT_MP	-49.8771	1.85013	phloem_and_pericycle
GGACAAGTCGCATGGC_MP	-21.1356	-46.027	stem_cell_niche
GTGTGCGTCGTACGGC_MP	18.0838	-4.40428	stele1
GACGTTATCGTACCGG_MP	-57.6574	-1.63264	lateral_root
TATCTCACACCATGTA_MP	-7.64223	45.4202	phloem_and_pericycle
ACGGGTCCAGCAGTTT_MP	16.4316	-58.3204	epidermis
AGCGGTCTCGGAAACG_MP	26.6696	34.1376	unknownType
CACAGTATCGGCATCG_MP	-45.9795	30.9104	phloem_and_pericycle
CTGATAGTCTCCCTGA_MP	-79.7425	-11.5342	proto_and_meta_phloem
ACTTTCAAGCTTATCG_MP	-21.0525	46.7668	phloem_and_pericycle
CGGGTCAGTTACAGAA_MP	-83.3607	2.00372	phloem
TGCGTGGAGAAAGTGG_MP	-47.004	-10.0853	phloem_and_pericycle
CACAGTATCGACCAGC_MP	62.0933	-5.78673	root_hair
CAGTAACAGATGCCTT_MP	28.3207	0.847355	stele1
TTGGAACGTTCGCTAA_MP	34.405	-40.0129	columella_root_cap
AGGGAGTGTTTGGCGC_MP	61.8416	-6.85029	root_hair
ACCAGTAAGTACTTGC_MP	-24.0886	46.8837	stele2
TGCGGGTTCGGCGGTT_MP	-70.0935	-43.8791	xylem
TAGTTGGCAGGCTCAC_MP	-87.4421	0.27628	phloem
GACGTTATCGCAGGCT_MP	-0.162656	-18.8575	photosynthetic_cell
GGGAGATCATGAGCGA_MP	-57.3412	2.26155	lateral_root
AGGTCATAGAGTGAGA_MP	84.595	-1.87893	root_hair
CACTCCACAATAACGA_MP	-20.1327	-33.2016	stem_cell_niche
CTGGTCTAGTGTACTC_MP	18.9821	49.9039	endodermis_cs
AAAGTAGCAGCTCCGA_MP	26.2544	32.1865	unknownType
TTCTTAGAGCGCCTTG_MP	-5.11692	-68.2114	lateral_root_cap
CTCCTAGTCTTGTTTG_MP	-19.9065	18.3464	stele2
AACTTTCGTTGGACCC_MP	86.1816	-4.28709	root_hair
GAGTCCGAGATGTAAC_MP	-2.02884	3.37302	unknownType
CTCAGAAAGCAGCGTA_MP	24.1596	-5.1932	stele1
CGAGAAGGTTGGTAAA_MP	-34.5593	44.8568	phloem_and_pericycle
GATCGATCAGCATGAG_MP	19.9806	12.7686	unknownType
CTAGTGACAGTAAGCG_MP	25.7754	-67.9882	lateral_root_cap
ACGTCAATCCGCATCT_MP	46.6228	-34.6343	columella_root_cap
ATAGACCCATACCATG_MP	-5.8332	37.5772	phloem_and_pericycle
ACCTTTATCAGCAACT_MP	31.9221	-46.6829	columella_root_cap
GAATGAATCTCGCATC_MP	-15.4787	-3.15069	stele2
AACTTTCAGCGTAATA_MP	13.5968	64.4135	endodermis_cs
GCGAGAAAGTGAAGAG_MP	-48.227	-20.9288	phloem_and_pericycle
GTGCGGTTCGCAAGCC_MP	23.4516	-22.8773	columella_root_cap
AGCTCTCAGATCTGAA_MP	34.6402	-61.7821	columella_root_cap
TTTCCTCTCGGCTACG_MP	-45.9252	-14.5361	phloem_and_pericycle
AGATCTGCAGATGGCA_MP	19.3215	-63.6389	lateral_root_cap
TCAGGATTCGCTTAGA_MP	-28.6029	51.0527	stem_cell_niche
CGACTTCTCTCTGAGA_MP	6.06249	-68.763	lateral_root_cap
TAGTGGTTCCGCATCT_MP	-27.6924	15.0346	phloem_and_pericycle
GACCTGGTCTGAGTGT_MP	7.50792	21.3169	stele2
TCAGGATGTTACTGAC_MP	7.16723	58.8981	endodermis_cs
CGTAGGCGTCTAACGT_MP	31.4456	-3.54704	stele1
ATCATCTGTTACAGAA_MP	-3.18932	38.543	endodermis
TCCCGATTCTTGCATT_MP	-6.15107	10.6516	stele2
CGTTGGGAGTCAAGGC_MP	-12.0956	39.1075	phloem
AGGGATGAGCCGCCTA_MP	-57.505	0.899553	lateral_root
GCATACAAGACCACGA_MP	-21.0223	-52.3291	epidermis
CTCGAAAAGGACTGGT_MP	37.4254	44.9306	unknownType
GATCGCGGTCCGAACC_MP	18.978	-67.6929	lateral_root_cap
CTCGTCACATTCTTAC_MP	3.99445	-41.5929	columella_root_cap
GCAGTTATCGTCTGAA_MP	-28.6006	-10.2587	stele2
TCGCGTTGTGTTCTTT_MP	-16.7495	-18.7652	unknownType
CAACCAACATACTCTT_MP	29.6411	-57.6719	columella_root_cap
AGGCCGTCATGGAATA_MP	33.4271	-2.55944	stele1
CTCACACAGCCCAATT_MP	-9.88992	13.6274	stele2
CTCCTAGAGAAGGGTA_MP	-43.4463	26.889	phloem_and_pericycle
GTTCTCGAGGTGTGGT_MP	-6.26562	9.35168	stele2
GGTGAAGCAAGGACAC_MP	4.07761	-44.0138	columella_root_cap
AGCTCCTAGTCAAGGC_MP	-74.256	31.0591	phloem
CGGACTGTCAGAAATG_MP	73.4032	-7.89654	root_hair
GATCGCGTCGTCACGG_MP	-0.92823	-59.858	lateral_root_cap
GCCTCTATCTGGTGTA_MP	16.7314	75.0084	endodermis_cs
TCCCGATGTGCATCTA_MP	-79.0182	-9.82483	proto_and_meta_phloem
TACGGATCATGTCGAT_MP	3.2933	-18.4284	unknownType
GAACGGAGTACAGTGG_MP	14.9821	-36.3085	stem_cell_niche
ACCTTTAAGCATCATC_MP	3.15208	27.2781	endodermis
CTGTTTATCACAAACC_MP	16.3978	-46.4842	lateral_root_cap
CAAGTTGTCACAAACC_MP	-13.9991	-41.8871	stem_cell_niche
AGAGTGGAGTCATCCA_MP	5.58928	-65.6218	lateral_root_cap
CAAGAAACAATGAAAC_MP	38.7642	11.2502	root_hair
CACACCTAGATCGATA_MP	-48.9351	-18.0819	phloem_and_pericycle
TAGAGCTTCAGCAACT_MP	-16.1373	-59.0525	proximal_meristem
CCACTACCATTACCTT_MP	19.9826	10.8343	columella_root_cap
GACAGAGCATGCCCGA_MP	17.6659	54.2562	endodermis_cs
AGCTTGATCCGCGCAA_MP	19.1775	-30.9302	columella_root_cap
TGGTTAGCATTACGAC_MP	13.8508	-2.64794	stele1
CACAGGCAGGGTGTGT_MP	-80.5086	-13.7305	proto_and_meta_phloem
TACTTACAGCGTGAGT_MP	-13.2755	14.6386	stele2
ACTATCTTCAACTCTT_MP	82.6543	3.18877	root_hair
GACTACAAGGACCACA_MP	17.1493	72.7444	mature_cortex
TCCACACAGCCGATTT_MP	24.7112	-63.1675	lateral_root_cap
GTTTCTACATGTTGAC_MP	-39.599	-9.50197	phloem_and_pericycle
CCGTTCAAGACTAGAT_MP	-11.7606	-68.5991	stem_cell_niche
GTATCTTGTGCACTTA_MP	-5.17094	-55.7007	stem_cell_niche
TGCGTGGAGGGCTTCC_MP	17.5479	-50.3226	columella_root_cap
TGAGGGAGTATATCCG_MP	-41.4296	19.6329	phloem_and_pericycle
CCCATACAGTCACGCC_MP	-65.6839	-46.3444	xylem
CTCCTAGAGAAACGCC_MP	17.1304	39.5392	endodermis
GTATTCTGTTCTGAAC_MP	-1.51158	19.4048	stele2
TACTCGCTCGTTTGCC_MP	5.74561	-71.3198	lateral_root_cap
CAGAATCGTGTGACGA_MP	31.5879	20.6669	unknownType
GATCGTATCATCGGAT_MP	-70.9542	-0.168205	phloem_and_pericycle
GTGCATACAAAGGAAG_MP	44.1024	14.9424	root_hair
TAGACCACACATTTCT_MP	1.62279	-63.1807	lateral_root_cap
AAAGATGCAGGACGTA_MP	41.5732	47.0111	unknownType
AGATTGCGTTGATTCG_MP	-8.78432	-63.301	lateral_root_cap
GTTAAGCCAATAACGA_MP	-12.1834	-55.1623	epidermis
AGCGTCGTCTTTCCTC_MP	-12.0485	42.5295	phloem_and_pericycle
AACACGTCACCATGTA_MP	-18.1901	24.0451	stele2
AGATTGCCAGGGTATG_MP	59.2659	-7.49392	root_hair
TGAGAGGTCCGCATCT_MP	32.0636	-47.3207	columella_root_cap
TGCGGGTTCAAGGCTT_MP	87.2016	0.994414	root_hair
TGAGAGGAGAATTCCC_MP	51.5313	-39.3487	columella_root_cap
AACCATGTCGGAAATA_MP	25.2056	38.8463	columella_root_cap
CTGCTGTCAGAGTGTG_MP	58.6951	52.2036	unknownType
ACGTCAAAGTACGTAA_MP	-86.2598	11.3185	phloem
TGGTTCCTCCGCATAA_MP	-2.63772	-32.7742	lateral_root_cap
TGCTGCTCAATGAATG_MP	-65.702	-34.9502	xylem
CAAGATCAGCTAAACA_MP	47.3807	-57.316	RC3
GGGAGATGTCATACTG_MP	9.30965	-14.6967	columella_root_cap
CATCCACAGGGTCGAT_MP	48.2943	-33.4463	columella_root_cap
TCATTACGTTGGACCC_MP	37.753	12.6804	root_hair
ACCTTTAGTATAGGTA_MP	31.2685	-45.3837	columella_root_cap
CATGACATCACATGCA_MP	17.2436	-64.2433	lateral_root_cap
GGAACTTCACCCAGTG_MP	-17.7345	-7.28465	proximal_meristem
CATATTCGTCTAAACC_MP	75.8015	-7.56443	root_hair
CACATTTAGGACACCA_MP	-39.9752	11.2742	phloem_and_pericycle
CAAGATCCACACCGAC_MP	-11.5921	37.5022	phloem_and_pericycle
CACACAACACATTCGA_MP	35.1728	-8.02832	stele1
TACTCGCAGTAGATGT_MP	-78.1154	-0.970463	proto_and_meta_phloem
TGCGTGGAGCGCTCCA_MP	15.2854	-44.1916	root_hair
AGCGGTCAGTAGGCCA_MP	3.81187	29.4273	endodermis
GTTACAGGTGCGGTAA_MP	-41.9717	-3.07516	phloem_and_pericycle
TACTTGTTCCCAACGG_MP	-3.56897	-0.362236	stele2
AACTTTCTCACGACTA_MP	25.059	-42.4097	columella_root_cap
TGGCGCAGTCCGCTGA_MP	-33.2651	46.4823	phloem_and_pericycle
GCAGCCAGTGGACGAT_MP	7.70702	28.1828	endodermis
AGGTCATTCACTTACT_MP	-8.05538	-45.12	stem_cell_niche
TTCGGTCGTGAGGGTT_MP	72.2861	-1.86062	root_hair
GATGCTACATCGGAAG_MP	0.0757124	-18.7807	photosynthetic_cell
AGAGCGACACCCATGG_MP	-12.593	43.4191	endodermis
GTCACAACAGGACCCT_MP	79.3563	-0.0878057	root_hair
ACTTGTTTCCAGTAGT_MP	32.1812	-11.4076	stele1
CGGAGTCCATCCAACA_MP	-31.465	17.1641	phloem_and_pericycle
GTCCTCATCTTTAGTC_MP	5.12083	-71.9588	lateral_root_cap
TCACGAATCCCTTGCA_MP	36.4712	26.4054	unknownType
GACAGAGAGATCGGGT_MP	-16.3756	-54.5732	epidermis
GGCTGGTAGGATATAC_MP	2.37414	-44.4777	columella_root_cap
ATTGGACGTTAGTGGG_MP	5.21257	-41.6883	columella_root_cap
ATCCGAACATCCGCGA_MP	-1.76493	10.1623	stele2
CGATGTATCGCCTGAG_MP	-14.067	-56.7025	epidermis
GGACATTAGTGACATA_MP	16.7291	71.9945	endodermis_cs
GACAGAGAGTCGAGTG_MP	-31.1292	-46.3364	stem_cell_niche
CGTTCTGCACGAAATA_MP	79.0792	-7.19877	root_hair
CTCGGAGGTACAGTGG_MP	81.461	0.773786	root_hair
CCACTACCAAGAGGCT_MP	-3.89498	-65.8741	lateral_root_cap
GGGTTGCTCTAGAGTC_MP	-18.3741	-42.447	stem_cell_niche
CAGCTAAAGAGCTGCA_MP	26.5221	35.6626	unknownType
TGAGCCGCACGCATCG_MP	-45.7686	-3.35109	phloem_and_pericycle
CATCAAGTCAACGGGA_MP	52.626	28.9956	mature_cortex
TGTCCCAGTCCAACTA_MP	-53.4336	5.1132	phloem_and_pericycle
CCGGGATAGCTAGTGG_MP	1.38168	-40.6744	columella_root_cap
CGTTAGAAGTCAATAG_MP	-9.63525	21.502	stele2
CCACGGAGTTTGACTG_MP	-65.1424	-37.1506	xylem
GTACTTTAGTACGTAA_MP	-86.4654	13.4939	phloem
CGCCAAGCACCACCAG_MP	-12.1756	16.1777	stele2
CATTCGCAGGATATAC_MP	64.4539	-6.37534	root_hair
GTTAAGCGTCGCTTTC_MP	-85.8971	0.417688	phloem
AACTCCCTCTGCGGCA_MP	17.3331	53.7242	endodermis_cs
GTCTTCGTCATGTAGC_MP	55.1641	-1.93962	unknownType
GATCGATGTCACACGC_MP	-53.4618	35.0828	phloem_and_pericycle
AGTGGGAGTGCCTGGT_MP	34.9526	-25.8747	columella_root_cap
TGACTAGAGCTAACAA_MP	29.638	-42.4122	columella_root_cap
AACTCTTAGCACAGGT_MP	-53.5478	5.41825	phloem_and_pericycle
CTTTGCGAGCGCCTCA_MP	42.7473	14.1646	root_hair
TGACTAGTCCGAATGT_MP	22.8172	-4.61543	stele1
CGAGCCACAGCTGTAT_MP	-26.5235	-10.1487	proximal_meristem
TGAGGGACAGGTGGAT_MP	-25.0479	-15.0081	root_hair
TCACAAGTCGAATGCT_MP	-6.951	-66.5031	lateral_root_cap
CCCAGTTAGAAACCGC_MP	36.6077	52.3345	unknownType
ACGCCAGGTGCACGAA_MP	-59.5884	-6.12674	phloem_and_pericycle
TCAGGATAGGAGCGTT_MP	-15.9569	-7.46345	stele2
CAGCTAACATGCATGT_MP	-53.6413	-0.436876	lateral_root
TAAGAGAAGGCTACGA_MP	-34.123	50.8351	phloem_and_pericycle
AACTCAGAGGATGGTC_MP	29.3048	11.6011	endodermis_cs
CATCGGGTCAGCGATT_MP	36.532	-5.68546	stele1
TTGTAGGAGCACGCCT_MP	36.2897	-37.7865	columella_root_cap
AGAGTGGAGATAGTCA_MP	-28.8023	47.4738	phloem_and_pericycle
CACACCTGTCTAGTGT_MP	-63.7134	-33.5032	xylem
CTCATTACAACGATGG_MP	-17.1864	0.136097	root_hair
CCCATACAGTCCGGTC_MP	20.8344	-6.4978	stele1
GTATTCTTCACCACCT_MP	-35.2765	-14.0607	stele2
CGACTTCCACCGAATT_MP	41.0265	-21.2129	columella_root_cap
GACTAACGTGGTTTCA_MP	79.7998	3.06032	root_hair
CCTAAAGAGCGGCTTC_MP	54.5969	40.3389	unknownType
ACGGAGAGTCTAAACC_MP	23.8483	-7.33416	stele1
TGCGGGTTCTTATCTG_MP	-50.7809	37.4722	phloem_and_pericycle
CTCACACGTGTTCTTT_MP	55.2469	-5.69958	lateral_root_cap
TGAGCCGAGACATAAC_MP	-15.042	-43.7325	stem_cell_niche
GAGCAGAGTTGCGTTA_MP	34.2841	24.2028	unknownType
CCTTCGAAGTACGATA_MP	17.9926	47.0503	endodermis_cs
TTGGCAATCACCCTCA_MP	43.8354	13.6016	root_hair
CCACTACAGTGAATTG_MP	14.528	-34.0132	stem_cell_niche
TTATGCTAGTGTCCAT_MP	-1.51223	36.9792	endodermis
CTCTGGTTCATGGTCA_MP	47.2903	47.9239	unknownType
TCAGGATGTTTCCACC_MP	31.9971	-46.2851	columella_root_cap
CGACTTCAGCTAAACA_MP	-13.6551	3.74882	stele2
CCTACACCATAGAAAC_MP	26.4147	-69.3706	lateral_root_cap
CTTTGCGGTCATGCCG_MP	-43.9835	-12.6242	phloem_and_pericycle
CAGCTGGTCAGGTAAA_MP	-10.0317	-4.26488	stele2
GATGAGGGTTACCAGT_MP	36.8861	-30.6841	columella_root_cap
TACGGATAGGCTAGCA_MP	29.4954	-59.993	lateral_root_cap
ATAACGCCATGCCACG_MP	36.1267	-34.8363	columella_root_cap
TACGGATAGATGTGGC_MP	5.12078	-16.2893	phloem_and_pericycle
AGCGTCGTCCGCAAGC_MP	-24.796	-24.1199	stele2
GTGTTAGAGTGAAGTT_MP	3.15891	-37.1459	columella_root_cap
GTTACAGAGTAGCGGT_MP	-44.8721	38.5892	phloem_and_pericycle
ACGGGTCCAAACTGCT_MP	-47.9645	-25.1356	phloem_and_pericycle
AGGGATGAGAGGACGG_MP	-13.2751	33.4756	endodermis
AAAGCAACATCCCATC_MP	9.86026	1.20838	root_hair
GAACATCAGGGAACGG_MP	-38.0981	-17.8376	phloem_and_pericycle
AGTAGTCAGTAGCGGT_MP	51.5938	54.6278	unknownType
AGTGAGGGTTATCCGA_MP	-37.4008	26.8107	phloem_and_pericycle
GTTCGGGCATTGTGCA_MP	-68.9129	-43.0813	xylem
CTCGGAGCAAGGACAC_MP	42.845	15.32	root_hair
GCGCGATCACCATGTA_MP	38.5656	55.5351	unknownType
ATCGAGTAGACGCACA_MP	-19.0187	-1.02044	stele2
GCTCCTAGTTGACGTT_MP	26.0063	-4.73166	stele1
ATCACGAAGTCAAGCG_MP	51.908	-39.1009	columella_root_cap
GCTTGAATCTGGTATG_MP	-24.4509	-27.5342	stele2
CGTCACTAGGAATCGC_MP	33.636	-49.6093	columella_root_cap
GTACTTTCATGCCTTC_MP	-40.8036	18.1461	phloem_and_pericycle
CACAAACTCCTTGGTC_MP	-51.0331	-24.0613	phloem_and_pericycle
ATTACTCTCGGAAATA_MP	65.2713	35.9178	unknownType
GATGAAAGTTTAGGAA_MP	-29.7848	-44.1565	stem_cell_niche
TCTCTAACATGACATC_MP	23.3222	30.6159	unknownType
CTTAGGACAGACGCTC_MP	-8.23256	-64.9542	lateral_root_cap
GCTGGGTCAATCCAAC_MP	-33.0262	22.0905	phloem_and_pericycle
AGGGAGTTCTTGTTTG_MP	-83.4305	13.6086	phloem
TACGGTATCAATCTCT_MP	29.2056	-68.5438	lateral_root_cap
AAGGAGCAGATCTGCT_MP	42.7339	-56.0363	RC3
GCTTCCATCTTGTATC_MP	56.5293	51.9318	unknownType
ATCTACTAGCAAATCA_MP	-14.2708	-68.8201	stem_cell_niche
ATCATGGTCGTGGTCG_MP	17.2044	-1.35656	stele1
AAGGAGCCAGCTATTG_MP	-47.7816	-20.6985	phloem_and_pericycle
GCGACCACAAGTTGTC_MP	0.406097	16.3877	phloem_and_pericycle
CTAGTGACATCACGAT_MP	23.8593	-50.24	columella_root_cap
GACGCGTTCGCTTAGA_MP	48.0842	20.9518	lateral_root_cap
GACACGCGTGATAAAC_MP	-83.046	10.6562	phloem
CCTCTGAAGGACAGAA_MP	-4.2148	-67.5159	lateral_root_cap
GTGGGTCAGCCTCGTG_MP	67.3506	-6.45679	root_hair
CAGTCCTCATCCGGGT_MP	-7.67211	-42.3416	stem_cell_niche
TAGAGCTAGCTCCTTC_MP	74.1744	4.16937	root_hair
TGACTTTGTAATCGTC_MP	83.0735	-3.99142	root_hair
TCAACGACAATGAATG_MP	29.4305	-6.24783	stele1
TTTGGTTGTATCAGTC_MP	-11.8021	-30.8675	stem_cell_niche
CGTAGCGTCGCCCTTA_MP	34.6409	-45.2549	columella_root_cap
CACTCCAGTAGCGCAA_MP	19.3065	14.4137	unknownType
TTAACTCAGTGCTGCC_MP	1.96021	65.6677	endodermis_cs
ACTTTCATCCTCCTAG_MP	-25.773	-10.9281	proximal_meristem
TACCTTAGTGACTCAT_MP	-21.96	36.5465	phloem_and_pericycle
TTTATGCTCGCCTGTT_MP	58.0252	52.6944	unknownType
GTGCGGTCACCAGGCT_MP	27.0227	31.8753	unknownType
GCATGATAGCTAGCCC_MP	-20.3716	48.086	stele2
GATCGCGTCAGCATGT_MP	30.0897	16.5497	unknownType
CGGCTAGCAACCGCCA_MP	83.4024	4.81002	root_hair
CTGATCCAGCTAGTCT_MP	28.7522	-8.63257	stele1
TCGCGAGAGACTAAGT_MP	9.24604	34.9295	stele2
CGTCCATAGCCTATGT_MP	-29.4805	-46.5115	stem_cell_niche
CACAGTATCACTGGGC_MP	35.6542	-5.89954	stele1
ACGCCGAAGCAGGTCA_MP	-10.9918	-69.6073	stem_cell_niche
AAATGCCCAGTCAGAG_MP	56.3976	-9.20849	root_hair
GTTTCTATCCTCGCAT_MP	20.3918	11.5487	lateral_root_cap
CGACTTCAGAGAGCTC_MP	-7.44686	-9.37988	RC3
CTAGAGTGTACTCTCC_MP	-1.60257	14.0206	endodermis
GATTCAGTCAACGAAA_MP	3.34418	17.1603	endodermis
GGGAGATTCTTGTATC_MP	-13.4013	1.95347	stele2
TGCCCTACACATCTTT_MP	-43.902	33.9307	phloem_and_pericycle
CCAATCCAGGGCTTGA_MP	38.237	-51.4818	lateral_root_cap
TGCGGGTCACTGCCAG_MP	3.54343	27.3764	endodermis
CAGAATCTCTCAAGTG_MP	19.3406	12.0712	unknownType
AGCTTGAAGTACGACG_MP	-20.6954	47.4124	phloem_and_pericycle
ATCTGCCTCTTTAGTC_MP	6.41796	-64.924	lateral_root_cap
TGAGCATAGTGAAGTT_MP	31.2487	-8.1282	stele1
AATCCAGGTAGGGTAC_MP	3.30926	-59.5292	lateral_root_cap
CACACCTGTCTAGAGG_MP	-23.6935	40.1439	phloem_and_pericycle
CCGTTCACAGATGAGC_MP	76.8973	7.0161	root_hair
CAGGTGCTCGGGAGTA_MP	-15.4126	-55.8174	epidermis
GTCACAAAGTGTTAGA_MP	-88.3082	10.5334	phloem
CCTACACAGTCAAGGC_MP	77.4037	13.8311	root_hair
CATCGAAAGCGATAGC_MP	-32.2365	-2.33483	stele2
GATGAAAAGTAGGCCA_MP	79.6407	4.76459	root_hair
AACTCCCGTCATATGC_MP	-1.51781	28.8692	endodermis
AGGGAGTGTCATGCAT_MP	52.3937	-56.3784	RC3
TGTTCCGAGACAAGCC_MP	81.3001	12.5308	root_hair
GCTGCTTAGTCTCAAC_MP	-62.7766	-6.8115	phloem_and_pericycle
TCATTTGCAATAGCAA_MP	6.94197	-70.2153	lateral_root_cap
CGATCGGAGTGATCGG_MP	-43.1282	2.64172	phloem_and_pericycle
CAGCTAAAGTTGAGAT_MP	-24.2521	-30.333	stele2
CATCGAAGTCTGCAAT_MP	-3.12605	26.5847	endodermis
CTCACACGTTGTGGCC_MP	1.39452	22.2645	stem_cell_niche
ATCCGAAGTCCAGTTA_MP	11.7908	63.3959	endodermis_cs
ATTTCTGGTCTCTCGT_MP	-47.9345	23.9011	phloem_and_pericycle
GTGCTTCTCTACGAGT_MP	-51.6253	-20.0117	phloem_and_pericycle
ACCTTTACACATGGGA_MP	-70.0002	-44.6827	xylem
CAGCAGCCAAGCCTAT_MP	43.0853	-54.5536	RC3
GGGAATGTCGGAAACG_MP	-46.215	11.0321	phloem_and_pericycle
GTCACAATCGCATGGC_MP	-80.3154	-3.64866	proto_and_meta_phloem
GTAGGCCGTCAAAGAT_MP	34.7199	43.1388	unknownType
CATCGGGCAATGACCT_MP	16.5621	-55.9448	lateral_root_cap
ACGCCGATCTGATTCT_MP	-23.429	41.3042	phloem_and_pericycle
CGGAGCTTCGGTCCGA_MP	7.38456	25.0522	endodermis
GTGTTAGGTGGGTCAA_MP	-66.4986	-38.9802	xylem
GGACGTCCAGTCTTCC_MP	18.7787	-50.2161	lateral_root_cap
TTTGTCAAGCGCCTTG_MP	21.8998	-44.672	columella_root_cap
TGCCCATAGTGAACGC_MP	38.0009	25.9763	lateral_root_cap
CGTGTAAAGGCTAGGT_MP	80.7894	12.187	root_hair
AGAGCTTGTCTACCTC_MP	64.1522	26.2118	unknownType
TGCGTGGGTGTATGGG_MP	15.8383	-49.1743	lateral_root_cap
AACTTTCCACGAAAGC_MP	-29.9022	36.9316	phloem_and_pericycle
ACAGCCGAGGCCGAAT_MP	-15.517	-42.479	stele2
GTCACGGAGTTAACGA_MP	-40.101	47.1523	phloem_and_pericycle
GCAATCAGTGAGTGAC_MP	39.0789	-25.3535	columella_root_cap
ACTATCTCAGACAAAT_MP	12.2552	-34.3417	stem_cell_niche
CCTTTCTCACTTAACG_MP	-17.9743	-14.0895	stele2
TTAGGCATCGGAAACG_MP	-84.3267	12.7796	phloem
TCTCATATCAAGCCTA_MP	39.2291	55.5605	lateral_root
GGACAGAAGTCTCCTC_MP	10.2492	59.754	endodermis_cs
GCGGGTTAGGTGTTAA_MP	21.9506	-63.9267	lateral_root_cap
TCAGGTACATCCTAGA_MP	52.0939	26.832	mature_cortex
TGTATTCGTGGACGAT_MP	80.1323	12.9827	root_hair
GTCACGGAGGTAGCTG_MP	-52.7559	3.52052	phloem_and_pericycle
TGAGCATCAATCTGCA_MP	40.3684	44.9828	unknownType
CTCCTAGAGCGTTGCC_MP	-20.9608	-6.97185	stele2
TATCAGGGTCAATACC_MP	13.8788	-2.24431	stele1
AACACGTAGATCCTGT_MP	-60.8494	-43.5634	xylem
GACTAACCATGTAGTC_MP	-13.0524	35.0187	phloem_and_pericycle
GCAATCACAGCCTATA_MP	33.7924	39.5674	unknownType
ACGATGTAGATCCCGC_MP	15.8962	76.6259	endodermis_cs
ACTGCTCGTCATTAGC_MP	-2.68688	-31.292	lateral_root_cap
AATCCAGTCGTACCGG_MP	-86.1608	2.98854	phloem
CACTCCAAGAGACTAT_MP	-53.0134	4.67967	phloem_and_pericycle
TGGGCGTGTTTGACTG_MP	-25.5955	-50.3771	epidermis
AGTGGGACAGTTCATG_MP	32.3767	-50.0063	columella_root_cap
TGACGGCTCACCTCGT_MP	-49.0315	15.0212	phloem_and_pericycle
GTAACTGCACGAAGCA_MP	-40.432	21.1333	phloem_and_pericycle
TGCCAAACATTCCTGC_MP	77.71	16.8819	root_hair
CGTGTAAGTTGTGGAG_MP	-23.4912	35.4763	phloem_and_pericycle
AACTCTTAGCTTTGGT_MP	51.1277	-36.3771	columella_root_cap
GTTACAGCAAGGCTCC_MP	37.402	55.4277	phloem_and_pericycle
CGCTTCAAGCTGAAAT_MP	66.2201	42.4557	unknownType
CATCGGGAGCAGACTG_MP	-51.9303	5.30783	phloem_and_pericycle
ACACCCTGTCTCTCGT_MP	23.099	-12.0602	stele1
CATTATCGTACCCAAT_MP	-12.5683	7.6285	stele2
GGCAATTAGCCAGGAT_MP	-29.8206	-45.16	stem_cell_niche
ATTGGACAGGAGCGAG_MP	63.5301	41.8133	unknownType
AGGGTGACACGCGAAA_MP	10.937	22.6623	endodermis
AGCGTATTCACTTACT_MP	48.6332	46.9021	unknownType
CGCGTTTAGTACTTGC_MP	-77.9249	25.6037	phloem
ATGTGTGAGCTGATAA_MP	-43.7379	44.7662	phloem_and_pericycle
GAACGGAGTTGTCTTT_MP	6.98473	23.4435	endodermis
ATAAGAGTCAGTACGT_MP	-7.91143	15.8682	stele2
CGACTTCAGCCAGAAC_MP	63.4011	35.1454	unknownType
GCGAGAAGTCGCCATG_MP	-20.6151	-43.5949	stem_cell_niche
CTTAGGATCAAACCAC_MP	4.86702	71.5459	endodermis_cs
TTAGGACCACATTTCT_MP	-32.3474	-43.5025	stem_cell_niche
CCCATACGTTATGCGT_MP	-63.8258	-39.5157	xylem
TTCGAAGTCATCATTC_MP	38.9088	-31.6417	columella_root_cap
GGCTCGAGTGTTAAGA_MP	-77.2205	-4.46342	proto_and_meta_phloem
AGCCTAACAATAACGA_MP	-21.9046	43.1651	phloem_and_pericycle
TGATTTCAGCTGCCCA_MP	51.5007	56.5798	unknownType
AGGTCCGCACTCTGTC_MP	-7.30296	-44.1204	stem_cell_niche
AGCTCTCTCAAAGACA_MP	2.66871	-9.2294	stele2
GAAGCAGTCCCTCTTT_MP	-76.3214	23.8896	phloem
ACAGCCGTCAGTGCAT_MP	31.5937	-59.7681	columella_root_cap
GATCGATCACGACGAA_MP	13.8599	-35.8362	stem_cell_niche
ATGAGGGAGCTATGCT_MP	15.2505	-0.777237	stele1
AACTCCCTCGCAGGCT_MP	20.4705	-44.3817	columella_root_cap
ACATCAGTCACCCTCA_MP	-25.9398	-47.2569	proximal_meristem
TAGTTGGCAGGCTGAA_MP	-77.545	26.5714	phloem
TTTGCGCGTGCCTGGT_MP	30.4115	-6.1642	stele1
GCGACCACAGTAGAGC_MP	-5.91043	-0.367475	stele2
GCCAAATTCACAAACC_MP	-0.727267	-40.2897	columella_root_cap
GTGCATACAATCTGCA_MP	-20.9657	32.0205	phloem_and_pericycle
AAGCCGCCAATGGTCT_MP	-27.7894	0.620169	stele2
TGCCAAACACCGAAAG_MP	62.6012	27.8021	unknownType
CGGACACAGAATGTTG_MP	-45.5172	-23.2867	phloem_and_pericycle
CGATTGATCGCGTAGC_MP	-33.6233	1.20563	phloem_and_pericycle
CGGACACAGATCACGG_MP	-13.3897	-52.6228	epidermis
TGAGCCGAGACTTTCG_MP	-34.9058	-15.0158	phloem_and_pericycle
GGATGTTAGCTGAAAT_MP	-61.546	-4.2288	lateral_root
CTTCTCTGTTACAGAA_MP	-43.998	27.346	phloem_and_pericycle
AAACCTGTCCTTCAAT_MP	0.345342	-40.2385	stem_cell_niche
CGTTGGGTCAAACAAG_MP	-10.9333	26.4697	phloem_and_pericycle
ACTTACTAGGTTCCTA_MP	34.4053	-40.1662	columella_root_cap
CACCAGGAGATGTCGG_MP	-89.6667	5.6979	phloem
TGTGTTTCAAACTGCT_MP	-44.8181	33.7254	phloem_and_pericycle
TGGCGCATCCCAAGAT_MP	-1.99036	3.51011	unknownType
TTCTACAGTCCAGTGC_MP	-33.6981	29.2156	phloem_and_pericycle
AGGGAGTGTTGTACAC_MP	33.8546	-57.48	columella_root_cap
ACCTTTAAGAGATGAG_MP	-34.3544	28.8995	phloem_and_pericycle
CGGTTAAAGACTAAGT_MP	-24.9922	-42.6507	proximal_meristem
TGTCCCAGTTCCAACA_MP	-25.6275	11.1086	stele2
TAAGCGTGTATTACCG_MP	12.3406	-35.7366	stem_cell_niche
TGATTTCTCAGTGTTG_MP	20.1392	-2.24855	stele1
CCGGTAGTCAGTTCGA_MP	77.0394	17.0054	stele2
GTAGTCAGTAGGACAC_MP	12.8972	-33.1126	stem_cell_niche
GGCGACTTCCGAAGAG_MP	28.961	-30.1245	columella_root_cap
AAGGCAGAGCCATCGC_MP	-22.8265	47.3439	phloem_and_pericycle
TTGGAACTCGTCCGTT_MP	-37.9596	-13.2019	phloem_and_pericycle
AGGGAGTCATTGGCGC_MP	1.8597	66.8197	endodermis_cs
CTCGGGACAAAGCGGT_MP	-0.187047	-61	lateral_root_cap
TTTCCTCGTCCATCCT_MP	37.344	-33.4556	columella_root_cap
CGTAGGCTCCTCATTA_MP	-23.4249	-6.24456	phloem_and_pericycle
GCGCGATCATGTCGAT_MP	50.1433	-48.5579	RC3
CGATGGCCAACTGCGC_MP	-88.7022	14.1052	phloem
AGCTCTCTCCATGCTC_MP	-19.407	-41.6331	stem_cell_niche
CAGTCCTGTGCTAGCC_MP	-33.1862	12.565	phloem_and_pericycle
TGACAACAGCTGGAAC_MP	61.9042	30.36	unknownType
ACGAGCCCAGTGAGTG_MP	31.7808	-23.5791	phloem
GTAACTGCACAAGACG_MP	10.2672	-37.0404	stem_cell_niche
ACCTTTACACTAAGTC_MP	-13.3834	-4.5556	proximal_meristem
GAAACTCAGTACTTGC_MP	-70.2256	-45.0164	xylem
TATGCCCAGTGGAGTC_MP	36.7983	38.962	unknownType
AGCGGTCAGGCAAAGA_MP	46.846	21.6795	mature_cortex
CACCTTGGTTCCATGA_MP	-5.64263	-41.8732	lateral_root_cap
ATGGGAGCACCCATTC_MP	-7.88192	35.854	phloem_and_pericycle
GCGCAACTCGCAAGCC_MP	-18.0612	-55.4579	epidermis
CGAACATCAGTTCATG_MP	-26.282	-2.0791	phloem_and_pericycle
TGAAAGATCGGCGCAT_MP	-60.008	-3.16428	lateral_root
ATCACGACACTTAACG_MP	-23.1196	-42.5752	stem_cell_niche
TGGCTGGTCCCTCAGT_MP	31.4765	16.0115	endodermis_cs
TATCAGGGTGGGTCAA_MP	-7.60365	45.5276	endodermis
CATCAAGCATCCGTGG_MP	-25.8074	-42.4625	stem_cell_niche
CCGTGGAAGCGATAGC_MP	-28.9781	-9.52906	stele2
AAAGTAGGTCTAGCCG_MP	47.3566	39.4595	unknownType
AGGGAGTAGGAGTTGC_MP	-15.4735	46.5583	phloem_and_pericycle
TAAACCGAGGGTTCCC_MP	49.9221	51.0283	unknownType
CCTTCCCTCCGCGCAA_MP	-86.4587	2.29175	phloem
CGGACGTGTTCCGTCT_MP	-52.8815	37.4629	phloem_and_pericycle
TTTATGCGTCCGAATT_MP	7.22556	75.2604	endodermis_cs
AAAGCAACAGGGCATA_MP	12.2356	-14.402	columella_root_cap
CGGCTAGGTTTAGCTG_MP	-6.13948	8.25995	stele2
TACGGGCGTATTAGCC_MP	-44.9205	-4.73973	phloem_and_pericycle
TGACGGCAGCTGCCCA_MP	2.70075	28.0295	endodermis
GAACCTAGTTAAGGGC_MP	59.0371	40.1386	unknownType
AGTGAGGAGTCAATAG_MP	9.79656	50.8025	endodermis_cs
CCTCAGTAGCCACCTG_MP	-23.3835	47.1674	phloem_and_pericycle
AGGGTGAAGGTGCAAC_MP	-76.871	1.53436	phloem
GCGCCAATCACCCGAG_MP	-82.9927	6.92715	phloem
TGCTGCTTCGTTTATC_MP	22.1	-49.8612	columella_root_cap
AACCATGAGACCTAGG_MP	-27.7424	-8.47537	stele2
GTTCATTGTCGAAAGC_MP	8.89875	-34.381	lateral_root_cap
CTACATTTCAGTACGT_MP	3.54085	-67.7729	lateral_root_cap
ACATGGTCACAAGCCC_MP	31.2387	-37.6153	columella_root_cap
TCTATTGTCCTCATTA_MP	0.466141	70.1994	endodermis_cs
CTCTAATGTCCGAACC_MP	-46.26	11.0522	phloem_and_pericycle
CCTTCCCAGTTAACGA_MP	18.4316	72.4641	endodermis_cs
CTGCTGTCAACGATCT_MP	30.9839	-7.91548	stele1
ATTGGTGAGGGTTCCC_MP	27.3584	-63.8574	lateral_root_cap
TCGTAGACAGCTGTGC_MP	19.1607	-11.3402	unknownType
CAGCGACTCAGCAACT_MP	-30.279	24.4757	phloem_and_pericycle
AAACCTGAGAATTCCC_MP	-1.33331	-39.9445	stem_cell_niche
GGGTTGCGTGTATGGG_MP	-13.5703	-61.8226	proximal_meristem
GTGAAGGTCCATGAGT_MP	-20.0223	-54.4064	epidermis
TCTGGAATCACAAACC_MP	27.7734	-65.2427	lateral_root_cap
CACTCCATCCAATGGT_MP	-31.9681	41.2534	phloem_and_pericycle
TGACGGCCAACTTGAC_MP	47.4987	58.7185	RC3
TTAGGACCATGCAATC_MP	-78.1308	-11.382	proto_and_meta_phloem
ACTTTCAGTCCAGTGC_MP	-9.62251	27.3497	phloem_and_pericycle
CATCCACCAGGTCTCG_MP	38.7126	-6.78988	stele1
TATCAGGAGCAGACTG_MP	39.0228	11.1664	root_hair
GGATTACCAGGTCGTC_MP	-58.9487	1.81762	lateral_root
GTACGTAGTAAGCACG_MP	23.9516	-2.34066	stele1
GCCAAATGTCCTCCAT_MP	41.3062	37.9044	unknownType
CATATTCGTAGAAAGG_MP	34.1626	-39.6698	columella_root_cap
GTTCATTAGCTAAACA_MP	43.188	13.5151	root_hair
GAACCTACAGCCTATA_MP	29.6911	12.8709	endodermis_cs
ACGGGTCGTCGAAAGC_MP	6.68792	21.6905	endodermis
ATTACTCGTGGTACAG_MP	32.7341	-39.2358	columella_root_cap
CTTCTCTGTGGTCTCG_MP	-80.0598	22.6721	phloem
ACTTGTTCAGCGTCCA_MP	-61.7517	-7.69042	phloem_and_pericycle
AAGGCAGTCGGCTACG_MP	-26.2603	31.7842	phloem_and_pericycle
TTAGGCAGTTGTACAC_MP	80.2616	-1.96968	root_hair
AGGCCGTGTAAGCACG_MP	31.3347	40.1726	unknownType
CCAGCGATCTTGTACT_MP	5.66396	74.4234	endodermis_cs
ATAAGAGAGATCTGCT_MP	37.285	-27.0875	columella_root_cap
ACCTTTAGTACGACCC_MP	-26.8003	32.8344	stele2
TTCCCAGGTGCTCTTC_MP	-45.3955	-20.8599	phloem_and_pericycle
GCACTCTCACAACGTT_MP	37.8441	-6.11622	stele1
CCTATTACAAATTGCC_MP	-52.9988	33.5595	phloem_and_pericycle
TAGTGGTCAGTGGGAT_MP	-3.48194	42.2848	endodermis
TGGGCGTGTTAAGTAG_MP	-9.06527	29.5807	phloem_and_pericycle
TAAACCGCACTGTCGG_MP	-43.1068	0.571046	phloem_and_pericycle
TCAACGAGTCATGCCG_MP	65.9684	43.4344	unknownType
GAATGAACAGCTGCTG_MP	3.61976	-62.473	lateral_root_cap
GTAGGCCAGAGGGATA_MP	16.2443	-3.89992	stele1
GTGTTAGAGGAGCGTT_MP	9.06655	19.7215	stele2
ACACCCTGTCAATGTC_MP	-7.37112	42.7423	phloem_and_pericycle
TGATTTCCACCGAAAG_MP	-85.3889	11.7143	phloem
TACTCGCCACCATCCT_MP	-12.9308	15.951	endodermis_cs
ATGCGATCAAGCGTAG_MP	-11.5602	17.3788	endodermis
CCGGTAGTCGAATGCT_MP	72.152	-5.10803	root_hair
TGACTAGGTACCGTTA_MP	-53.9642	35.6825	phloem_and_pericycle
GATCAGTGTACATGTC_MP	77.3262	15.1824	root_hair
ACATGGTCACGTAAGG_MP	-59.2223	0.441865	lateral_root
CTCGGGAAGCCTCGTG_MP	48.1189	-57.4052	RC3
TTTCCTCAGAGCCCAA_MP	18.0807	-61.7227	lateral_root_cap
AAGCCGCAGCGATCCC_MP	-33.8825	9.17442	lateral_root
ACGGGTCTCATCGGAT_MP	34.5735	-57.6595	columella_root_cap
CATATGGTCTTAGAGC_MP	25.8283	-6.49259	stele1
ACCTTTAGTTAGATGA_MP	-55.803	-3.93539	lateral_root
CTACACCCAGTGGAGT_MP	-83.5735	2.85279	phloem
CACATTTCAATGTAAG_MP	-0.218882	-52.186	lateral_root_cap
GTAGGCCCACGGACAA_MP	-6.94956	33.1005	phloem_and_pericycle
GATCGTAAGTCAAGGC_MP	79.8679	1.36168	root_hair
GCGCAACGTGAGCGAT_MP	46.5413	-38.3396	columella_root_cap
GTGGGTCGTGTGCGTC_MP	30.135	14.4197	unknownType
TACCTTATCCCAAGTA_MP	47.5107	54.9093	unknownType
TGAAAGAGTGGGTATG_MP	-63.8044	-39.939	xylem
ACTGTCCTCCTCTAGC_MP	-76.7031	17.2883	phloem
CCGTTCACACTTAAGC_MP	-11.0481	13.0177	endodermis
AGCTCCTAGCTGGAAC_MP	11.3311	48.2836	endodermis_cs
TCAGCTCAGTAGTGCG_MP	5.01623	-59.0788	lateral_root_cap
TGACAACGTTAGGGTG_MP	50.6026	-52.0581	RC3
CTGGTCTAGTTATCGC_MP	35.7906	-7.34348	stele1
CGATGGCCAGGTCGTC_MP	6.30384	73.6824	endodermis_cs
ATCTACTAGAGAACAG_MP	-0.925295	-18.9888	photosynthetic_cell
GATCAGTCAATACGCT_MP	12.6128	-32.4658	stem_cell_niche
GCACATAGTACATGTC_MP	-2.11548	13.3643	stele2
GGAATAACATTCCTGC_MP	5.62974	-71.5226	lateral_root_cap
CTACGTCGTTCTGGTA_MP	13.9599	2.11598	endodermis
ACTGCTCGTTAGAACA_MP	79.5708	4.08516	root_hair
CTTACCGGTCCGAAGA_MP	-41.5426	-20.8836	phloem_and_pericycle
TCGGTAATCTTTACGT_MP	15.9973	-64.3102	lateral_root_cap
ACTGCTCAGTTTGCGT_MP	46.577	21.844	mature_cortex
ATCTACTCACGTGAGA_MP	11.7052	63.3656	endodermis_cs
GCATGATAGCACGCCT_MP	-8.23985	-61.9674	proximal_meristem
CGGACGTGTGACAAAT_MP	27.4445	-64.679	lateral_root_cap
GGACGTCCACTTAAGC_MP	12.4584	-35.7599	stem_cell_niche
TCTGAGAGTAAAGTCA_MP	-43.4156	20.2155	phloem_and_pericycle
GTTTCTACAAGAAGAG_MP	14.3645	-33.7535	stem_cell_niche
GACGGCTAGCCGGTAA_MP	-27.287	1.49506	stele2
CGTTAGAAGATGTCGG_MP	27.7192	38.6986	unknownType
CGTTCTGCAGGAATGC_MP	61.493	41.6583	unknownType
CAGCGACTCCAAACTG_MP	-18.3885	-31.8904	columella_root_cap
GATTCAGCAGCCTATA_MP	30.1775	-33.5828	columella_root_cap
TATTACCCAGCGTTCG_MP	20.9336	-69.2284	lateral_root_cap
GCGCAGTAGACTGGGT_MP	-28.9551	-8.217	stele2
ACACCCTGTCAGAATA_MP	-16.2225	-41.2685	stem_cell_niche
CACAGTAAGCGTAGTG_MP	2.44408	-59.8543	columella_root_cap
AGCGTCGAGAGACTAT_MP	-31.7053	20.1495	phloem_and_pericycle
TTGCGTCGTTACCAGT_MP	-55.0786	-1.11635	lateral_root
CACACCTCAGATTGCT_MP	52.4848	22.2104	mature_cortex
TCTATTGAGGGAGTAA_MP	-1.52975	-19.1893	photosynthetic_cell
GACACGCGTATTCGTG_MP	-41.6935	-17.5718	stele2
CGTCACTGTTCCTCCA_MP	-23.5936	-17.6878	stele2
TGAGCCGTCATGCATG_MP	-2.7445	-18.5672	photosynthetic_cell
CAGAATCCAATCTGCA_MP	35.8374	-33.8804	columella_root_cap
CACAGGCAGTCAAGGC_MP	15.9589	-2.37308	stele1
TAGACCAAGGCCGAAT_MP	-18.2191	51.4173	phloem_and_pericycle
CGGTTAATCCTACAGA_MP	-26.5284	36.4552	phloem_and_pericycle
ACAGCCGAGAGACTAT_MP	-8.04513	15.7432	stele2
TTAGGCACAAACCTAC_MP	34.3263	25.6708	unknownType
CTGAAGTTCCGATATG_MP	-30.7375	39.7255	phloem_and_pericycle
CATCAGACAGTAAGAT_MP	-84.574	8.11977	phloem
TGACGGCCAGTGAGTG_MP	-20.5611	12.0729	proto_and_meta_phloem
TTGCCGTGTTTAGGAA_MP	54.4232	53.5411	unknownType
CAACTAGTCCTCAATT_MP	-32.4385	1.32689	stele2
CGGACGTAGTGGACGT_MP	42.3384	59.0185	phloem_and_pericycle
GGATGTTAGAATTGTG_MP	3.34552	-47.1939	stem_cell_niche
CAGCTGGCACCTTGTC_MP	6.35332	75.8937	endodermis_cs
GACTGCGGTACCGAGA_MP	7.52153	26.9904	endodermis
GGGTTGCGTACAGTGG_MP	29.1593	-60.7961	lateral_root_cap
TTGTAGGGTTAAGACA_MP	-43.9337	1.00372	phloem_and_pericycle
TACTTGTGTAGCTAAA_MP	69.7984	35.2934	unknownType
GTAGGCCTCTGTTTGT_MP	-2.01528	31.42	endodermis
CATCGGGTCACAAACC_MP	-10.8707	44.4573	endodermis
GCTGCGACATGTAGTC_MP	-49.4413	-0.937252	phloem_and_pericycle
CACACTCAGTTCGCAT_MP	-44.4665	20.5097	phloem_and_pericycle
GCTGCAGTCCCTGACT_MP	9.21972	-61.4819	lateral_root_cap
AGATCTGCAGGTTTCA_MP	37.4151	-30.6214	columella_root_cap
GGGCATCCACATTTCT_MP	52.7697	28.2966	mature_cortex
TGAGCATCACTCTGTC_MP	54.5193	22.1263	mature_cortex
CGGCTAGGTTCTGTTT_MP	-52.6912	3.39204	phloem_and_pericycle
TCAGCAACAGACGCCT_MP	14.736	-41.8452	stem_cell_niche
TGACAACGTATAAACG_MP	-4.53614	36.721	phloem_and_pericycle
GTGCGGTAGTGAAGAG_MP	6.66502	52.8932	endodermis_cs
GGGCATCCAGGTGGAT_MP	-1.20392	3.86415	unknownType
GCGGGTTCAGCAGTTT_MP	-86.0682	10.3184	phloem
CACACCTGTGCATCTA_MP	-39.1142	40.1541	phloem_and_pericycle
AGCAGCCAGATGGGTC_MP	-3.10884	-18.4146	photosynthetic_cell
GGTATTGGTAATAGCA_MP	74.256	-10.9759	root_hair
CATCGGGGTTAAGGGC_MP	-43.7987	-16.005	phloem_and_pericycle
ACTATCTAGCTAACAA_MP	42.1928	59.6496	unknownType
CTCTGGTAGGACAGCT_MP	-7.78009	-59.2626	lateral_root_cap
GGCTGGTCACATGTGT_MP	-33.3187	24.3328	phloem_and_pericycle
TCACGAAAGCAAATCA_MP	43.7751	60.8767	unknownType
TGGCTGGAGTGTACCT_MP	-20.0209	-40.3366	stem_cell_niche
TGAGCATTCCAAACTG_MP	-28.3928	35.2891	phloem_and_pericycle
CGCTTCAAGCTAAACA_MP	2.58474	26.5667	endodermis
CCTACCAGTTTAGCTG_MP	62.3407	26.1137	unknownType
GGTGCGTTCTGTTTGT_MP	11.6364	22.8351	endodermis
CTCGGGAGTCTAGTGT_MP	37.3547	19.1079	unknownType
TGACTAGGTCGCATCG_MP	21.8807	-63.9226	lateral_root_cap
GAGCAGATCACCTCGT_MP	-1.42594	-68.8796	lateral_root_cap
GCAGTTAAGTACATGA_MP	-32.0306	14.7202	phloem_and_pericycle
CCAATCCGTCCTCTTG_MP	-30.1058	43.6919	phloem_and_pericycle
ACTTTCAAGAAGGCCT_MP	-74.9716	26.0956	phloem
CTGATAGCAAAGAATC_MP	50.1413	-57.0035	RC3
AAGGCAGAGCGCTCCA_MP	1.36946	23.5346	stem_cell_niche
TGCTGCTAGCGACGTA_MP	57.3563	52.9805	unknownType
TGCGTGGGTCTCTCTG_MP	29.8965	15.792	unknownType
CACAAACGTACCTACA_MP	48.4909	46.7104	unknownType
CTCGTCATCCTTTACA_MP	30.3658	-2.47495	stele1
CGATGTAAGAGTTGGC_MP	11.0909	9.66375	unknownType
CAGCGACGTGTGAATA_MP	-86.4098	5.65258	phloem
AGCGTATTCGTGACAT_MP	49.8736	-51.6811	RC3
CTGAAGTAGAGTGAGA_MP	-76.6726	19.8551	phloem
GAACGGAAGTTAGGTA_MP	18.2643	51.4921	endodermis_cs
TGATTTCTCATCATTC_MP	5.64098	75.411	endodermis_cs
GGCCGATCAGTCACTA_MP	36.2447	-30.0704	columella_root_cap
CGTGTAAGTTGTACAC_MP	17.159	72.9887	endodermis_cs
GGTGAAGGTAGGGTAC_MP	36.4669	37.6932	unknownType
TGGCTGGAGGGTCTCC_MP	9.62441	-48.3123	lateral_root_cap
TGAAAGAAGTAGGTGC_MP	-30.6862	27.656	phloem_and_pericycle
GGGCACTAGGGTGTTG_MP	-49.7482	-18.6966	phloem_and_pericycle
ATGGGAGTCCCAAGTA_MP	-34.1268	43.5894	phloem_and_pericycle
CTAATGGCACTTAACG_MP	4.59214	-37.7737	columella_root_cap
CGAGCACGTCACCCAG_MP	-23.6749	23.3367	phloem_and_pericycle
CAACCTCCATGGAATA_MP	-9.14692	-66.7169	lateral_root_cap
GGGTTGCGTCTAGCCG_MP	-1.10769	-69.3044	phloem_and_pericycle
GCTTCCAGTATATGAG_MP	-5.53752	20.9319	endodermis
CTACGTCAGAAGATTC_MP	-3.16582	26.5135	endodermis
CATATGGGTTCGTGAT_MP	-47.623	-15.6578	phloem_and_pericycle
TGGTTAGGTAAACCTC_MP	72.4142	3.15355	root_hair
GGACAAGGTACCGTAT_MP	9.08916	-68.475	lateral_root_cap
GGCTGGTAGAGACTAT_MP	-12.6819	25.2391	phloem_and_pericycle
TCGTACCGTCCAACTA_MP	51.618	52.9334	unknownType
GTATTCTCATATACCG_MP	19.0487	-31.1821	stem_cell_niche
GCTGCTTAGTCTTGCA_MP	-23.4145	49.0113	phloem_and_pericycle
CACACCTCAAGTACCT_MP	29.8055	-62.1568	lateral_root_cap
CTGTGCTCACAAGTAA_MP	21.117	-3.06239	stele1
CTAGCCTGTACAAGTA_MP	-70.6599	-40.726	xylem
TTCTACACAAACGTGG_MP	10.4114	-61.6422	lateral_root_cap
AGGTCATTCAGGCAAG_MP	9.36961	20.9417	endodermis
GTTTCTAAGTCCGTAT_MP	-31.7807	-46.1096	stem_cell_niche
AGCTCTCTCTGCAAGT_MP	-48.2593	37.7269	phloem_and_pericycle
GTCGTAATCAAACGGG_MP	-33.6285	30.6408	phloem_and_pericycle
CCACTACCACCACGTG_MP	-30.2742	33.0082	phloem_and_pericycle
CCAGCGATCTGATACG_MP	34.5309	26.8407	unknownType
TCGGTAACAGTGGGAT_MP	-9.50155	39.4317	phloem_and_pericycle
CTCGAAAGTTATGTGC_MP	-86.665	12.4689	phloem
GGGTTGCGTGGCTCCA_MP	-2.38721	12.6667	stele2
CGATGGCGTATGGTTC_MP	-1.58905	-58.4421	lateral_root_cap
GAATGAAAGAGTTGGC_MP	-41.6363	-10.8725	phloem_and_pericycle
TCCACACGTTGGTGGA_MP	62.7438	29.5749	unknownType
TACGGGCTCGGTTAAC_MP	-48.3012	-15.8883	columella_root_cap
GACTGCGGTCCAAGTT_MP	-25.8695	37.7195	phloem_and_pericycle
ACGCCGAGTACTCTCC_MP	8.54011	17.5618	stele2
AGCGGTCTCGGTCTAA_MP	-26.3803	-11.1777	proximal_meristem
GTACTCCGTGCAGGTA_MP	-25.6795	-51.3712	epidermis
GACTACAGTAAACCTC_MP	-27.4941	-36.5036	stem_cell_niche
GGATGTTCATTACCTT_MP	-36.347	6.67236	phloem_and_pericycle
AACTCAGCAATGGATA_MP	-29.5586	30.5658	phloem_and_pericycle
TCACGAAAGTCAAGCG_MP	22.6992	35.8511	proto_and_meta_phloem
GGACGTCGTACTCGCG_MP	13.0107	-53.1976	stele2
CTGCCTACATACGCCG_MP	-74.4773	10.1071	phloem
GTATTCTTCAGCAACT_MP	71.8362	4.43189	root_hair
TCACAAGGTGCAACGA_MP	11.8757	61.446	endodermis_cs
GTCACAATCGAACTGT_MP	-43.9585	-2.89927	phloem_and_pericycle
GTCACGGAGTGACTCT_MP	77.9363	-4.83016	root_hair
GCATGTATCGTTGCCT_MP	-32.0646	10.8564	phloem_and_pericycle
GTACTCCTCTTTCCTC_MP	-23.5385	-51.7127	RC3
CGGGTCAGTTGTCTTT_MP	-7.60764	9.81578	stele2
CCACTACAGGGAACGG_MP	-49.0608	-6.88803	phloem_and_pericycle
AGCGTCGGTGCCTTGG_MP	-78.7755	-1.52571	proto_and_meta_phloem
CGAGCACGTCAGTGGA_MP	-34.915	27.9685	phloem_and_pericycle
AGCGTATGTAGTACCT_MP	14.2924	-3.01246	stele1
CCTTACGGTGCTCTTC_MP	44.4888	-30.5103	columella_root_cap
AGATTGCGTAAACCTC_MP	65.8796	35.8588	unknownType
GCGGGTTCAGCCAATT_MP	13.5871	-59.2078	lateral_root_cap
TGCGTGGAGTGACATA_MP	38.7294	6.05096	unknownType
TTCGGTCTCCAAACAC_MP	-78.7318	19.9982	phloem
TGAGCATCACAGACAG_MP	15.8757	1.13195	unknownType
GCAATCAAGAGAACAG_MP	-11.5547	24.5699	phloem_and_pericycle
AACCATGCACCTCGTT_MP	-56.1853	3.10888	lateral_root
CTTACCGCAGCCACCA_MP	-83.3802	8.87547	phloem
GCCAAATCATACGCTA_MP	37.3821	-5.902	stele1
CATGGCGAGCCGTCGT_MP	54.9408	-9.25113	root_hair
AGAGCGATCTGGTATG_MP	31.8135	20.7522	stele2
CGCTGGAGTAAAGTCA_MP	27.4156	-63.221	lateral_root_cap
ATGAGGGGTCGATTGT_MP	26.9062	33.0237	unknownType
TGAGCCGAGATGGCGT_MP	4.23606	-9.23544	stele2
GAGGTGACAAATACAG_MP	-1.08243	31.163	endodermis
GCGCAGTCACAGGAGT_MP	-15.8435	-12.4	stele2
AAGGAGCCACTGTGTA_MP	-48.1832	-21.5902	phloem_and_pericycle
CCACGGATCAAGGCTT_MP	10.2453	54.9001	endodermis_cs
CGTCTACGTTGTGGAG_MP	34.5191	24.5091	unknownType
ACGGGCTTCTCCTATA_MP	45.7017	-55.7273	RC3
ACACTGAGTAGCAAAT_MP	58.469	20.7489	unknownType
CGTAGCGTCACTCTTA_MP	-73.0543	-41.9533	xylem
TCAGGATGTAGCGTCC_MP	-42.9926	18.4227	stele2
TCTCATACAAGTTGTC_MP	-80.0952	22.8819	phloem
CCATGTCTCGCTGATA_MP	-57.4796	2.80927	lateral_root
GCATACAGTGATGTCT_MP	25.6676	26.372	unknownType
TGCACCTAGGCCATAG_MP	-31.699	21.3409	phloem_and_pericycle
AACTGGTCACACGCTG_MP	44.3892	-33.1418	columella_root_cap
GTTACAGCACGTCAGC_MP	26.5428	-35.1353	epidermis
TACTCATGTATATCCG_MP	59.6325	-6.53431	root_hair
TATTACCGTTAGAACA_MP	-75.0277	27.2683	phloem
TGTCCCAGTCCTCTTG_MP	48.4834	52.992	unknownType
GTGCTTCTCCGCATAA_MP	-75.3065	31.901	phloem
TGTCCCATCTTGTACT_MP	14.5676	-36.6599	stem_cell_niche
CGGACTGAGAAGGACA_MP	-78.9827	5.87795	phloem
CACACCTGTTTGTTGG_MP	-32.8814	-44.9059	stem_cell_niche
CTCGGGAGTAAGTGTA_MP	51.4628	-38.2634	columella_root_cap
TTTGCGCGTTAGTGGG_MP	1.86012	-56.8837	lateral_root_cap
AGGGAGTGTCGACTGC_MP	-27.2735	36.2542	phloem_and_pericycle
GGCGTGTCATTCTTAC_MP	11.5739	76.1802	endodermis_cs
AACTCTTAGGTGACCA_MP	-3.51124	10.31	stele2
TCACAAGCAGACACTT_MP	41.2394	8.59751	root_hair
AACGTTGTCAGCTCGG_MP	-37.4294	25.0438	phloem_and_pericycle
AGCGGTCGTTGCGTTA_MP	-50.8191	-7.26126	phloem_and_pericycle
TGAAAGAAGGGAGTAA_MP	-11.9434	9.76952	stele2
CGAATGTGTCCCTACT_MP	1.88781	-59.2766	lateral_root_cap
CAACTAGTCGTATCAG_MP	-29.0779	33.882	phloem_and_pericycle
AGGGATGCATTCTTAC_MP	42.7259	-31.8565	columella_root_cap
CGTGTAAGTCGTTGTA_MP	-12.2199	16.1683	phloem
CATCAGAAGGAACTGC_MP	48.9227	54.0299	unknownType
GGCCGATGTACCGGCT_MP	-75.0127	25.5074	phloem
CGATTGAGTGCCTTGG_MP	-28.1046	19.3965	phloem_and_pericycle
TTAGTTCCACATGACT_MP	-3.28758	-57.7857	lateral_root_cap
ACTGTCCTCATCTGTT_MP	-39.8499	35.1464	lateral_root_cap
CTCGTCACACATGTGT_MP	38.4555	28.7338	unknownType
AAAGATGCAGGGATTG_MP	-62.5979	-33.7668	xylem
GTATTCTGTGACAAAT_MP	85.3653	-0.225015	root_hair
ACGCAGCCACGAGAGT_MP	25.0578	-4.32298	stele1
CTTTGCGTCCTTTCTC_MP	-24.343	44.4914	phloem_and_pericycle
ATCTGCCTCTCAAACG_MP	-22.942	0.525046	stele2
GACGGCTGTAGCGATG_MP	74.3538	5.4726	root_hair
GACAGAGGTCTCGTTC_MP	-27.113	-20.7773	stele2
TGACTTTAGGAGTTGC_MP	-30.4911	-22.7505	stele2
ATGAGGGCAGCTCGCA_MP	-67.9655	-3.99972	phloem_and_pericycle
GCTGCAGAGCCCGAAA_MP	-34.6314	44.798	phloem_and_pericycle
CGTCTACGTATAGTAG_MP	-65.5337	-37.5452	xylem
TTGGAACGTGATAAGT_MP	-42.5191	20.4852	phloem_and_pericycle
CATTCGCCATTGCGGC_MP	6.44914	21.659	endodermis
ATTTCTGAGTAGCGGT_MP	12.7156	-34.158	stem_cell_niche
AGATTGCAGGAGTCTG_MP	34.9627	25.6627	unknownType
CTAGAGTAGTACTTGC_MP	24.3529	-35.1401	columella_root_cap
CATCGAAAGACAGACC_MP	38.7103	-30.8033	columella_root_cap
AAAGATGTCCCTTGCA_MP	-16.0114	20.1853	phloem_and_pericycle
AAAGATGCAGGATCGA_MP	80.8086	18.5507	unknownType
TTGGCAACATGCAACT_MP	-2.59428	-33.0039	lateral_root_cap
GCGCCAAAGAGGTTAT_MP	30.7919	-36.9848	columella_root_cap
CGTCACTAGCTTTGGT_MP	14.1977	-32.9793	stem_cell_niche
GTCGGGTTCGGTTAAC_MP	80.6713	0.0123364	root_hair
TCAGATGGTCGGCATC_MP	-5.01183	-64.4179	lateral_root_cap
GCAAACTGTGGTGTAG_MP	27.0519	-67.8936	lateral_root_cap
GGATTACTCACGCATA_MP	-64.763	-39.8734	xylem
TAGTTGGGTCTAACGT_MP	38.0559	24.9305	unknownType
CATCAAGCAGTCGTGC_MP	11.8982	62.1963	endodermis_cs
GCAATCAAGTACGTTC_MP	-35.5621	27.8785	phloem_and_pericycle
CCTATTAAGGCCCGTT_MP	-10.0182	-62.3343	lateral_root_cap
AGTGAGGAGGAATCGC_MP	-89.9993	6.0317	phloem
GGAAAGCCATCTCGCT_MP	4.55501	-43.0533	columella_root_cap
GGTGAAGAGACTGTAA_MP	-21.6301	-16.9031	RC3
AGCGTATTCTGCGTAA_MP	-14.9318	-3.13929	stele2
TACACGAGTGGAAAGA_MP	-55.4126	0.543973	lateral_root
AAACGGGCAAGGACTG_MP	-54.0661	3.61386	phloem_and_pericycle
TCTGAGACAGCTGCTG_MP	42.3851	-34.1207	columella_root_cap
CGCGGTAGTGTTGAGG_MP	-52.8227	0.29598	phloem_and_pericycle
GATCGTACATGCCTTC_MP	-49.6955	-3.29575	phloem_and_pericycle
CGAACATCACGGTAGA_MP	78.4753	-7.07191	root_hair
GCCAAATGTCCCTACT_MP	18.5706	-3.00487	stele1
ATGTGTGGTTACGACT_MP	-30.9973	50.0308	stele2
GGAATAATCGCAAGCC_MP	-32.8172	22.0999	phloem_and_pericycle
AGTGAGGAGTACATGA_MP	-36.0488	-9.47917	phloem_and_pericycle
AAAGATGTCAATAAGG_MP	-13.671	13.0198	stele2
CACAGTACAATGGAGC_MP	26.9294	-67.4781	lateral_root_cap
CATCAGAAGTGCGATG_MP	19.3319	-1.58752	stele1
CTGAAACAGTGCCAGA_MP	49.2683	55.9198	unknownType
GGACGTCAGTTATCGC_MP	40.9726	54.8314	stele2
TATCTCAGTTCACCTC_MP	9.06879	-12.9799	columella_root_cap
GACTAACGTTACGACT_MP	-20.8304	36.5233	phloem_and_pericycle
ACATGGTCATGCCTTC_MP	-44.5751	-5.80065	phloem_and_pericycle
GACACGCTCGTTTGCC_MP	22.6213	35.9197	proto_and_meta_phloem
GATCGATAGAGCTTCT_MP	26.2367	-8.09103	stele1
AGACGTTAGGCAAAGA_MP	42.9437	14.2582	root_hair
ATCATGGCATACAGCT_MP	49.5862	26.0441	unknownType
CATCGAAGTTAAGATG_MP	8.28327	-66.1997	lateral_root_cap
TTCCCAGGTACCCAAT_MP	6.36321	-46.761	lateral_root_cap
GGACATTCACCCAGTG_MP	19.9258	-6.37299	stele1
TGACGGCCACAGACTT_MP	-82.3675	13.9502	phloem
GCGGGTTAGACACGAC_MP	-22.7629	-20.2542	stele2
AGCTCCTGTGCAGGTA_MP	-36.1667	46.9751	phloem_and_pericycle
CTCGTACTCTGGCGAC_MP	29.9485	11.8317	endodermis_cs
TGGACGCTCAAGAAGT_MP	-17.8927	-9.2337	stele2
ATCATGGGTTGAACTC_MP	6.4248	-17.7876	photosynthetic_cell
TACAGTGGTTATCACG_MP	35.2781	-37.7281	columella_root_cap
ACTGAGTTCGTACGGC_MP	21.4555	-6.70482	stele1
AGGTCATGTCTCTCGT_MP	-15.4442	45.9173	unknownType
ATGTGTGGTCAGGACA_MP	34.73	-49.5208	lateral_root_cap
GGCGACTCAACTTGAC_MP	-7.26631	0.891387	stele2
GCTGGGTGTATGGTTC_MP	23.1567	33.2547	unknownType
TGTGGTATCGAACGGA_MP	-70.5417	-39.998	xylem
TTCGGTCCAAGAGGCT_MP	61.0513	-9.52825	root_hair
TGGGAAGGTCAAGCGA_MP	16.5208	-37.7997	stem_cell_niche
CCATGTCTCAATCACG_MP	-32.5984	19.1304	phloem_and_pericycle
TACGGGCAGCTAGTCT_MP	-17.036	-57.5159	epidermis
CTCAGAAAGTGCGATG_MP	-20.0765	-37.2434	proximal_meristem
CCTTACGGTACCGTAT_MP	28.1171	39.3265	unknownType
ATCTACTAGTTGAGTA_MP	-0.792377	-48.413	endodermis_cs
CCTACACCAGTGACAG_MP	-59.0385	-42.1805	xylem
TAGGCATAGGTGCAAC_MP	16.4944	-46.414	lateral_root_cap
ACGGAGATCTTTAGTC_MP	-87.162	13.0767	phloem
AAAGTAGTCCGAAGAG_MP	26.8907	-4.86969	stele1
GCGCAACAGTGTACGG_MP	25.8383	29.3471	unknownType
TAGGCATGTCCTCCAT_MP	-13.0228	46.6125	stem_cell_niche
GACGTTAGTTACCGAT_MP	-19.1803	-4.95706	proximal_meristem
CCATTCGAGACGCTTT_MP	5.54424	17.5224	endodermis
CACCACTAGACTAGAT_MP	-48.7895	-0.274839	phloem_and_pericycle
GTACTCCCACAGGTTT_MP	31.2605	-38.3154	columella_root_cap
TACGGGCAGAGGACGG_MP	-63.9227	-31.6077	xylem
TGCACCTAGGAGTACC_MP	-77.9468	21.2753	phloem
GAACCTAGTACTCAAC_MP	-47.851	-19.6012	phloem_and_pericycle
AGAGTGGGTCTGGTCG_MP	-9.51664	-46.5938	stem_cell_niche
TAGTGGTCACCATCCT_MP	34.809	-24.279	columella_root_cap
CGGAGTCCAACAACCT_MP	-80.7051	-11.6716	proto_and_meta_phloem
ACACTGAAGAGGTAGA_MP	-5.86535	-65.3576	lateral_root_cap
CGATGGCCAACTGGCC_MP	-85.4039	8.69324	phloem
TTAGGCAGTAGCACGA_MP	-79.6376	-13.7464	proto_and_meta_phloem
TTGTAGGCAAAGGCGT_MP	-3.04285	36.9573	endodermis
CGGAGCTGTCACACGC_MP	1.2265	-9.11946	endodermis
CCTATTATCCTCAACC_MP	-3.28965	41.141	endodermis
GACGTGCAGGCTACGA_MP	38.7414	-4.13834	stele1
TCGTACCGTACCGAGA_MP	37.1118	-6.32618	stele1
GAACATCGTAGAAGGA_MP	-31.2021	16.9284	phloem_and_pericycle
TGGTTAGAGAATTCCC_MP	-46.773	-21.5708	phloem_and_pericycle
GATCGCGGTTCACGGC_MP	-29.2	-47.6471	epidermis
AAGGCAGGTTGCCTCT_MP	-17.6582	16.3991	phloem_and_pericycle
TCCCGATAGGGTGTTG_MP	63.0346	33.1828	unknownType
TACGGTATCTAAGCCA_MP	28.0646	-5.70717	stele1
GTCACAACACGGACAA_MP	34.6435	-44.1455	columella_root_cap
CTAAGACAGGGCTTCC_MP	48.9768	52.4988	unknownType
GACTGCGGTTGCGCAC_MP	14.2893	-6.54821	proximal_meristem
GACGCGTTCTTGTTTG_MP	50.0106	-36.1055	columella_root_cap
AAGCCGCAGCTGCAAG_MP	-61.902	-7.52459	phloem_and_pericycle
ACATCAGGTATAGTAG_MP	11.236	-70.8497	lateral_root_cap
CGGACGTAGCGATAGC_MP	-19.7484	29.8089	phloem_and_pericycle
TAGACCATCCGGCACA_MP	43.0824	-34.4855	columella_root_cap
TTGTAGGCAAGAAGAG_MP	49.4708	-38.2911	columella_root_cap
ATTACTCAGGCCGAAT_MP	-26.7398	-30.0055	proximal_meristem
GAATGAACAGACAAGC_MP	29.9659	16.6538	unknownType
CATCGAACAAAGCAAT_MP	-1.57438	40.8333	endodermis
ATCACGATCTCAACTT_MP	50.3704	-58.3847	RC3
GCAGTTAAGCGATTCT_MP	31.3054	-45.3334	columella_root_cap
GACGTTACACGACGAA_MP	13.5764	55.53	endodermis_cs
ATTACTCCATTCACTT_MP	35.56	23.2426	columella_root_cap
GATCGATGTTGCGTTA_MP	-64.7746	-40.2541	xylem
TCTTCGGTCCTCAACC_MP	-30.6576	46.2913	phloem_and_pericycle
TTGAACGGTGTAAGTA_MP	24.1889	40.7073	unknownType
ACACCAAGTAAGGGAA_MP	52.4086	-56.3815	RC3
ACGGAGAGTCTCATCC_MP	13.475	-44.5117	columella_root_cap
CTCCTAGCAATCGAAA_MP	-83.4172	4.37618	phloem
CATGGCGGTGTCTGAT_MP	42.1682	-25.5347	columella_root_cap
GTATTCTAGAAACCGC_MP	9.80694	21.6343	endodermis
GTTCATTAGTATGACA_MP	-1.63259	36.4309	endodermis
GGCTGGTAGTCACGCC_MP	39.1854	-29.6495	columella_root_cap
GGGAGATAGGGCTTCC_MP	36.5332	18.4001	unknownType
TATGCCCAGTTATCGC_MP	45.2458	50.082	unknownType
TACCTTACAGGCTCAC_MP	-57.0987	-2.3181	lateral_root
CTCATTATCAAGGTAA_MP	-16.1301	-61.2609	proximal_meristem
CCTAAAGAGTCTCAAC_MP	-31.9157	31.936	phloem_and_pericycle
GATGAAAGTTGCTCCT_MP	11.0783	25.2523	endodermis
CAGAATCGTATATGGA_MP	3.43769	-44.5207	columella_root_cap
CGATTGAGTCACTGGC_MP	12.7007	63.6956	endodermis_cs
CGCTATCCATGCTGGC_MP	47.7891	-51.4766	RC3
GTCGTAACAAGTCTAC_MP	13.5536	-0.990886	stele1
TCTGAGACAGGAATCG_MP	-47.5761	42.9821	endodermis_cs
AGCGGTCGTCTGGTCG_MP	-26.6903	-24.3793	stele2
ACCTTTATCGCGATCG_MP	29.5753	-36.927	stem_cell_niche
AGTTGGTAGAATGTTG_MP	-6.5978	-61.9919	lateral_root_cap
GTAGTCAAGAAAGTGG_MP	-6.79422	31.1232	phloem_and_pericycle
ACGAGCCAGTGCGATG_MP	81.4172	0.725862	root_hair
GGAGCAAGTCGACTAT_MP	-19.5652	38.6128	phloem_and_pericycle
TGGCTGGGTGTTGAGG_MP	-39.8462	11.4613	phloem_and_pericycle
TGCGCAGGTCAGGACA_MP	18.0346	54.8552	endodermis_cs
CCCATACAGTTTGCGT_MP	20.6156	-35.1526	columella_root_cap
GATCTAGCATCCGTGG_MP	60.2254	18.2515	unknownType
GCGGGTTGTGATGCCC_MP	40.9019	-40.8319	columella_root_cap
TTCGGTCGTACCGTAT_MP	55.9762	52.076	unknownType
CACCACTAGCGTTGCC_MP	57.876	38.6754	unknownType
CGAATGTTCTAACCGA_MP	-79.2874	-13.9765	proto_and_meta_phloem
ATTTCTGGTTGAGGTG_MP	16.5419	77.9656	endodermis_cs
AGTGTCACAGCGTTCG_MP	81.2121	3.96018	root_hair
TGAGGGACAAGTCTAC_MP	77.0302	-2.08867	root_hair
GGGCACTAGACAAGCC_MP	-21.121	48.2332	stele2
TAGTTGGTCCGAACGC_MP	29.8059	14.3487	unknownType
AAGGTTCCAGCTGTGC_MP	86.0338	-1.81374	root_hair
AGGCCGTAGCCCGAAA_MP	-65.3999	-39.2574	xylem
ACGCCGATCAAAGTAG_MP	0.894069	-57.394	lateral_root_cap
AACCATGAGCCAACAG_MP	-40.1103	38.3599	phloem_and_pericycle
TCAACGAAGTGAATTG_MP	38.0856	42.1237	unknownType
CGTAGCGAGTAGATGT_MP	-29.8562	17.2253	phloem_and_pericycle
TACTCGCAGACGACGT_MP	1.46532	18.0509	stem_cell_niche
CTGCGGACAGACTCGC_MP	-22.6428	4.67227	stele2
TCATTACCATGGTTGT_MP	-40.7977	30.9482	proximal_meristem
TGTTCCGTCGTGGACC_MP	-30.6117	23.8093	phloem_and_pericycle
TGCACCTCAAGTCTGT_MP	82.9734	-4.38906	root_hair
ACGATACAGAATCTCC_MP	56.228	42.4909	unknownType
CAAGAAAGTACCGGCT_MP	20.5992	-67.8764	lateral_root_cap
GTCACGGTCGAATGGG_MP	-5.35032	-65.0882	lateral_root_cap
CTTAGGATCTTTAGGG_MP	81.2049	16.3622	root_hair
GTACTTTCATGCCACG_MP	-41.4679	37.5302	phloem_and_pericycle
GCACATATCACATAGC_MP	27.5163	-6.98865	stele1
GTCGGGTTCTCCAACC_MP	28.3638	-69.8707	lateral_root_cap
GGATTACAGCGTTCCG_MP	36.8075	-4.76096	stele1
ATTTCTGAGGACACCA_MP	-84.797	14.2847	phloem
CAGCATAAGAGTAATC_MP	-13.5745	-61.8343	proximal_meristem
TTTACTGCACTAAGTC_MP	11.1075	63.0804	endodermis_cs
CGCTGGACACTCGACG_MP	35.9662	30.0052	lateral_root_cap
CAGCCGACACGGCGTT_MP	-9.72225	-0.249679	stele2
GAACCTACAGCTGCAC_MP	21.5684	-46.4669	columella_root_cap
ATAGACCAGTGCCAGA_MP	-81.5307	-9.79991	proto_and_meta_phloem
CCACCTACATCTCGCT_MP	-12.7663	43.1098	phloem_and_pericycle
TGATTTCTCACCTCGT_MP	52.5618	25.3023	mature_cortex
AAGACCTGTCAAACTC_MP	-51.388	-18.597	phloem_and_pericycle
ATCCACCAGACACTAA_MP	17.1465	-2.24859	stele1
GGTATTGAGCTAGTGG_MP	-53.6726	3.76706	phloem_and_pericycle
CTCTGGTCAGATGGCA_MP	-35.6609	25.2553	phloem_and_pericycle
AACGTTGCATCATCCC_MP	-58.7918	-8.30108	phloem_and_pericycle
TTTCCTCCATCCAACA_MP	22.7282	-0.912753	stele1
GGCAATTAGACCGGAT_MP	41.5756	-34.2844	columella_root_cap
CTACATTCAAGCCGCT_MP	8.34697	-59.2559	lateral_root_cap
CGAACATTCTGTCAAG_MP	-34.437	39.6865	phloem_and_pericycle
TAAACCGGTTCTGTTT_MP	83.9564	-0.975471	root_hair
CTCACACCACATCCGG_MP	41.7893	45.6424	unknownType
GGACGTCCAGGAACGT_MP	6.53275	-69.1649	lateral_root_cap
GATGAGGAGTACGATA_MP	-20.2104	-6.98322	proximal_meristem
GGATGTTTCCGCTGTT_MP	36.5168	26.1738	unknownType
AGTAGTCCAACGATGG_MP	-13.5546	-28.4465	stem_cell_niche
CGAACATGTTACTGAC_MP	-45.4643	36.5717	phloem_and_pericycle
GTCGTAAGTCTTGTCC_MP	6.46558	-52.3382	lateral_root_cap
GGACATTGTGTCGCTG_MP	45.9117	-53.5935	RC3
ACGGCCAGTTTGGGCC_MP	-26.11	-46.2788	stem_cell_niche
[truncated: 5,154 more rows]
