# Supplementary material for: gCAnno: a graph-based single cell type annotation method
Source: BMC Genomics. 2020 Nov 23;21:823. doi: 10.1186/s12864-020-07223-4 (PMC7686723; doi:10.1186/s12864-020-07223-4)
Supplement: Supplementary file 16 — Additional file 16: Table S6. The statistic of kappa coefficient in dropout test. [file 12864_2020_7223_MOESM16_ESM.xlsx]

## Sheet: liver dropout test
The kappa coefficient of liver dataset dropout test
liver reference dropout test				liver query dropout test
dropRate	tools	Kappa_coefficient		dropRate	tools	Kappa_coefficient
0.1	Chetah	0.836684		0.1	Chetah	0.843825
0.1	Scmap-Cluster	0.841026		0.1	Scmap-Cluster	0.586508
0.1	Scmap-Cell	0.696536		0.1	Scmap-Cell	0.589515
0.1	scPred	0.673224		0.1	scPred	0.63822
0.1	gcAnno-Bayes	0.916334		0.1	gcAnno-Bayes	0.897506
0.1	gcAnno-SVM	0.965278		0.1	gcAnno-SVM	0.95397
0.1	SVM	0.944064		0.1	SVM	0.957699
0.1	Chetah	0.863947		0.1	Chetah	0.79641
0.1	Scmap-Cluster	0.830858		0.1	Scmap-Cluster	0.557508
0.1	Scmap-Cell	0.699133		0.1	Scmap-Cell	0.57113
0.1	scPred	0.671152		0.1	scPred	0.652851
0.1	gcAnno-Bayes	0.91533		0.1	gcAnno-Bayes	0.918302
0.1	gcAnno-SVM	0.959843		0.1	gcAnno-SVM	0.950928
0.1	SVM	0.945698		0.1	SVM	0.958371
0.1	Chetah	0.849981		0.1	Chetah	0.807377
0.1	Scmap-Cluster	0.836558		0.1	Scmap-Cluster	0.576506
0.1	Scmap-Cell	0.670815		0.1	Scmap-Cell	0.571903
0.1	scPred	0.681752		0.1	scPred	0.673674
0.1	gcAnno-Bayes	0.923856		0.1	gcAnno-Bayes	0.918585
0.1	gcAnno-SVM	0.971612		0.1	gcAnno-SVM	0.955925
0.1	SVM	0.944689		0.1	SVM	0.954454
0.1	Chetah	0.828024		0.1	Chetah	0.801508
0.1	Scmap-Cluster	0.822237		0.1	Scmap-Cluster	0.531677
0.1	Scmap-Cell	0.677136		0.1	Scmap-Cell	0.568819
0.1	scPred	0.704445		0.1	scPred	0.675256
0.1	gcAnno-Bayes	0.925124		0.1	gcAnno-Bayes	0.921423
0.1	gcAnno-SVM	0.967058		0.1	gcAnno-SVM	0.955832
0.1	SVM	0.946763		0.1	SVM	0.95504
0.1	Chetah	0.875039		0.1	Chetah	0.839956
0.1	Scmap-Cluster	0.81987		0.1	Scmap-Cluster	0.557957
0.1	Scmap-Cell	0.687717		0.1	Scmap-Cell	0.560005
0.1	scPred	0.645293		0.1	scPred	0.598776
0.1	gcAnno-Bayes	0.926699		0.1	gcAnno-Bayes	0.920653
0.1	gcAnno-SVM	0.965606		0.1	gcAnno-SVM	0.956453
0.1	SVM	0.937261		0.1	SVM	0.954889
0.2	Chetah	0.575498		0.2	Chetah	0.698144
0.2	Scmap-Cluster	0.922479		0.2	Scmap-Cluster	0.426898
0.2	Scmap-Cell	0.637141		0.2	Scmap-Cell	0.571976
0.2	scPred	0.632113		0.2	scPred	0.59518
0.2	gcAnno-Bayes	0.920104		0.2	gcAnno-Bayes	0.887792
0.2	gcAnno-SVM	0.97433		0.2	gcAnno-SVM	0.94112
0.2	SVM	0.9153		0.2	SVM	0.944831
0.2	Chetah	0.527341		0.2	Chetah	0.722784
0.2	Scmap-Cluster	0.926831		0.2	Scmap-Cluster	0.408962
0.2	Scmap-Cell	0.680065		0.2	Scmap-Cell	0.555098
0.2	scPred	0.658176		0.2	scPred	0.613765
0.2	gcAnno-Bayes	0.931651		0.2	gcAnno-Bayes	0.916088
0.2	gcAnno-SVM	0.965067		0.2	gcAnno-SVM	0.939775
0.2	SVM	0.91664		0.2	SVM	0.938294
0.2	Chetah	0.565172		0.2	Chetah	0.714435
0.2	Scmap-Cluster	0.914889		0.2	Scmap-Cluster	0.441865
0.2	Scmap-Cell	0.666774		0.2	Scmap-Cell	0.551125
0.2	scPred	0.655557		0.2	scPred	0.614639
0.2	gcAnno-Bayes	0.920916		0.2	gcAnno-Bayes	0.91422
0.2	gcAnno-SVM	0.961149		0.2	gcAnno-SVM	0.949929
0.2	SVM	0.930431		0.2	SVM	0.938743
0.2	Chetah	0.551638		0.2	Chetah	0.694638
0.2	Scmap-Cluster	0.903946		0.2	Scmap-Cluster	0.400899
0.2	Scmap-Cell	0.639527		0.2	Scmap-Cell	0.556765
0.2	scPred	0.642108		0.2	scPred	0.627593
0.2	gcAnno-Bayes	0.92363		0.2	gcAnno-Bayes	0.911721
0.2	gcAnno-SVM	0.961792		0.2	gcAnno-SVM	0.952069
0.2	SVM	0.917415		0.2	SVM	0.945275
0.2	Chetah	0.546709		0.2	Chetah	0.71455
0.2	Scmap-Cluster	0.905479		0.2	Scmap-Cluster	0.429571
0.2	Scmap-Cell	0.641321		0.2	Scmap-Cell	0.548863
0.2	scPred	0.630954		0.2	scPred	0.572884
0.2	gcAnno-Bayes	0.925127		0.2	gcAnno-Bayes	0.916075
0.2	gcAnno-SVM	0.962528		0.2	gcAnno-SVM	0.956423
0.2	SVM	0.922613		0.2	SVM	0.950302
0.3	Chetah	0.321938		0.3	Chetah	0.499539
0.3	Scmap-Cluster	0.899911		0.3	Scmap-Cluster	0.271368
0.3	Scmap-Cell	0.563775		0.3	Scmap-Cell	0.547528
0.3	scPred	0.527823		0.3	scPred	0.55904
0.3	gcAnno-Bayes	0.926856		0.3	gcAnno-Bayes	0.883942
0.3	gcAnno-SVM	0.966016		0.3	gcAnno-SVM	0.933561
0.3	SVM	0.868648		0.3	SVM	0.922933
0.3	Chetah	0.364113		0.3	Chetah	0.55625
0.3	Scmap-Cluster	0.904952		0.3	Scmap-Cluster	0.260562
0.3	Scmap-Cell	0.616557		0.3	Scmap-Cell	0.54811
0.3	scPred	0.541136		0.3	scPred	0.585943
0.3	gcAnno-Bayes	0.925707		0.3	gcAnno-Bayes	0.902718
0.3	gcAnno-SVM	0.964323		0.3	gcAnno-SVM	0.94424
0.3	SVM	0.854781		0.3	SVM	0.927874
0.3	Chetah	0.20035		0.3	Chetah	0.539812
0.3	Scmap-Cluster	0.882618		0.3	Scmap-Cluster	0.285646
0.3	Scmap-Cell	0.547574		0.3	Scmap-Cell	0.559916
0.3	scPred	0.505703		0.3	scPred	0.563095
0.3	gcAnno-Bayes	0.934209		0.3	gcAnno-Bayes	0.897062
0.3	gcAnno-SVM	0.966358		0.3	gcAnno-SVM	0.936428
0.3	SVM	0.868379		0.3	SVM	0.93051
0.3	Chetah	0.359551		0.3	Chetah	0.545763
0.3	Scmap-Cluster	0.891363		0.3	Scmap-Cluster	0.254888
0.3	Scmap-Cell	0.546372		0.3	Scmap-Cell	0.532669
0.3	scPred	0.53309		0.3	scPred	0.566753
0.3	gcAnno-Bayes	0.922159		0.3	gcAnno-Bayes	0.898941
0.3	gcAnno-SVM	0.970039		0.3	gcAnno-SVM	0.947589
0.3	SVM	0.836211		0.3	SVM	0.931838
0.3	Chetah	0.317312		0.3	Chetah	0.54597
0.3	Scmap-Cluster	0.881178		0.3	Scmap-Cluster	0.275381
0.3	Scmap-Cell	0.579577		0.3	Scmap-Cell	0.542625
0.3	scPred	0.506131		0.3	scPred	0.536556
0.3	gcAnno-Bayes	0.912181		0.3	gcAnno-Bayes	0.903059
0.3	gcAnno-SVM	0.962511		0.3	gcAnno-SVM	0.942671
0.3	SVM	0.857365		0.3	SVM	0.937271
0.4	Chetah	0.201203		0.4	Chetah	0.260989
0.4	Scmap-Cluster	0.773411		0.4	Scmap-Cluster	0.130883
0.4	Scmap-Cell	0.43985		0.4	Scmap-Cell	0.533913
0.4	scPred	0.322361		0.4	scPred	0.501507
0.4	gcAnno-Bayes	0.902684		0.4	gcAnno-Bayes	0.867403
0.4	gcAnno-SVM	0.967536		0.4	gcAnno-SVM	0.923056
0.4	SVM	0.778957		0.4	SVM	0.904014
0.4	Chetah	0.0672984		0.4	Chetah	0.320789
0.4	Scmap-Cluster	0.827627		0.4	Scmap-Cluster	0.110662
0.4	Scmap-Cell	0.41164		0.4	Scmap-Cell	0.536504
0.4	scPred	0.329142		0.4	scPred	0.534557
0.4	gcAnno-Bayes	0.904113		0.4	gcAnno-Bayes	0.891615
0.4	gcAnno-SVM	0.959104		0.4	gcAnno-SVM	0.913705
0.4	SVM	0.759704		0.4	SVM	0.895956
0.4	Chetah	0.0426314		0.4	Chetah	0.286603
0.4	Scmap-Cluster	0.777174		0.4	Scmap-Cluster	0.135328
0.4	Scmap-Cell	0.411696		0.4	Scmap-Cell	0.52707
0.4	scPred	0.313148		0.4	scPred	0.485735
0.4	gcAnno-Bayes	0.90228		0.4	gcAnno-Bayes	0.879912
0.4	gcAnno-SVM	0.96414		0.4	gcAnno-SVM	0.916977
0.4	SVM	0.804537		0.4	SVM	0.903587
0.4	Chetah	0.0878053		0.4	Chetah	0.352592
0.4	Scmap-Cluster	0.808287		0.4	Scmap-Cluster	0.122092
0.4	Scmap-Cell	0.417898		0.4	Scmap-Cell	0.523932
0.4	scPred	0.277504		0.4	scPred	0.497909
0.4	gcAnno-Bayes	0.911618		0.4	gcAnno-Bayes	0.882493
0.4	gcAnno-SVM	0.95506		0.4	gcAnno-SVM	0.904834
0.4	SVM	0.759892		0.4	SVM	0.905498
0.4	Chetah	0.0674047		0.4	Chetah	0.377822
0.4	Scmap-Cluster	0.766019		0.4	Scmap-Cluster	0.117743
0.4	Scmap-Cell	0.436672		0.4	Scmap-Cell	0.516086
0.4	scPred	0.316359		0.4	scPred	0.490732
0.4	gcAnno-Bayes	0.869198		0.4	gcAnno-Bayes	0.895481
0.4	gcAnno-SVM	0.964818		0.4	gcAnno-SVM	0.913631
0.4	SVM	0.769626		0.4	SVM	0.911311
0.5	Chetah	0.034135		0.5	Chetah	0.116114
0.5	Scmap-Cluster	0.0128052		0.5	Scmap-Cluster	0.00276774
0.5	Scmap-Cell	0.372324		0.5	Scmap-Cell	0.480125
0.5	scPred	0.126205		0.5	scPred	0.408422
0.5	gcAnno-Bayes	0.901895		0.5	gcAnno-Bayes	0.842531
0.5	gcAnno-SVM	0.968274		0.5	gcAnno-SVM	0.888344
0.5	SVM	0.696521		0.5	SVM	0.864024
0.5	Chetah	0.0304886		0.5	Chetah	0.138907
0.5	Scmap-Cluster	0.002875		0.5	Scmap-Cluster	0.00308926
0.5	Scmap-Cell	0.348209		0.5	Scmap-Cell	0.448368
0.5	scPred	0.160746		0.5	scPred	0.451846
0.5	gcAnno-Bayes	0.866616		0.5	gcAnno-Bayes	0.862588
0.5	gcAnno-SVM	0.953138		0.5	gcAnno-SVM	0.87661
0.5	SVM	0.704196		0.5	SVM	0.849858
0.5	Chetah	0.0118566		0.5	Chetah	0.173457
0.5	Scmap-Cluster	0		0.5	Scmap-Cluster	0.00424772
0.5	Scmap-Cell	0.346893		0.5	Scmap-Cell	0.484805
0.5	scPred	0.135836		0.5	scPred	0.356649
0.5	gcAnno-Bayes	0.917238		0.5	gcAnno-Bayes	0.856883
0.5	gcAnno-SVM	0.964131		0.5	gcAnno-SVM	0.881174
0.5	SVM	0.714583		0.5	SVM	0.855202
0.5	Chetah	0.0377878		0.5	Chetah	0.166875
0.5	Scmap-Cluster	0.00509772		0.5	Scmap-Cluster	0.00449977
0.5	Scmap-Cell	0.349614		0.5	Scmap-Cell	0.465711
0.5	scPred	0.106421		0.5	scPred	0.402302
0.5	gcAnno-Bayes	0.901292		0.5	gcAnno-Bayes	0.866845
0.5	gcAnno-SVM	0.958773		0.5	gcAnno-SVM	0.897412
0.5	SVM	0.708702		0.5	SVM	0.874201
0.5	Chetah	0.0128978		0.5	Chetah	0.145703
0.5	Scmap-Cluster	0		0.5	Scmap-Cluster	0.00523729
0.5	Scmap-Cell	0.356341		0.5	Scmap-Cell	0.458972
0.5	scPred	0.128775		0.5	scPred	0.403748
0.5	gcAnno-Bayes	0.885419		0.5	gcAnno-Bayes	0.86192
0.5	gcAnno-SVM	0.963274		0.5	gcAnno-SVM	0.901304
0.5	SVM	0.728162		0.5	SVM	0.876143

## Sheet: liver refdrop statistics
The mean and std kappa of each tools in reference dropout test
tools	mean	std
Chetah	0.37	0.31
Scmap-Cluster	0.69	0.34
Scmap-Cell	0.54	0.13
scPred	0.46	0.21
SVM	0.84	0.09
gcAnno-Bayes	0.91	0.02
gcAnno-SVM	0.96	0
The mean and std kappa of each tools and each dropout rate in reference dropout test
tools	dropRate	mean	std
Chetah	0.1	0.85	0.0192
Chetah	0.2	0.55	0.0184
Chetah	0.3	0.31	0.0663
Chetah	0.4	0.09	0.0624
Chetah	0.5	0.03	0.0122
Scmap-Cluster	0.1	0.83	0.0091
Scmap-Cluster	0.2	0.91	0.0101
Scmap-Cluster	0.3	0.89	0.0104
Scmap-Cluster	0.4	0.79	0.0263
Scmap-Cluster	0.5	0	0.0053
Scmap-Cell	0.1	0.69	0.0122
Scmap-Cell	0.2	0.65	0.0193
Scmap-Cell	0.3	0.57	0.029
Scmap-Cell	0.4	0.42	0.0137
Scmap-Cell	0.5	0.35	0.0105
scPred	0.1	0.68	0.0213
scPred	0.2	0.64	0.0127
scPred	0.3	0.52	0.0161
scPred	0.4	0.31	0.0201
scPred	0.5	0.13	0.0196
gcAnno-Bayes	0.1	0.92	0.0053
gcAnno-Bayes	0.2	0.92	0.0046
gcAnno-Bayes	0.3	0.92	0.008
gcAnno-Bayes	0.4	0.9	0.0165
gcAnno-Bayes	0.5	0.89	0.0192
gcAnno-SVM	0.1	0.97	0.0042
gcAnno-SVM	0.2	0.96	0.0054
gcAnno-SVM	0.3	0.97	0.0028
gcAnno-SVM	0.4	0.96	0.005
gcAnno-SVM	0.5	0.96	0.0058
SVM	0.1	0.94	0.0037
SVM	0.2	0.92	0.0062
SVM	0.3	0.86	0.0133
SVM	0.4	0.77	0.0186
SVM	0.5	0.71	0.0119

## Sheet: liver querydrop statistics
The mean and std kappa of each tools in query dropout test
tools	mean	std
Chetah	0.51	0.25
Scmap-Cluster	0.28	0.2
Scmap-Cell	0.53	0.04
scPred	0.54	0.09
SVM	0.92	0.03
gcAnno-Bayes	0.89	0.02
gcAnno-SVM	0.93	0.03
The mean and std kappa of each tools and each dropout rate in query dropout test
tools	dropRate	mean	std
Chetah	0.1	0.82	0.0224
Chetah	0.2	0.71	0.012
Chetah	0.3	0.54	0.022
Chetah	0.4	0.32	0.0474
Chetah	0.5	0.15	0.023
Scmap-Cluster	0.1	0.56	0.021
Scmap-Cluster	0.2	0.42	0.0165
Scmap-Cluster	0.3	0.27	0.0122
Scmap-Cluster	0.4	0.12	0.0099
Scmap-Cluster	0.5	0	0.001
Scmap-Cell	0.1	0.57	0.0107
Scmap-Cell	0.2	0.56	0.0091
Scmap-Cell	0.3	0.55	0.0099
Scmap-Cell	0.4	0.53	0.0081
Scmap-Cell	0.5	0.47	0.015
scPred	0.1	0.65	0.0314
scPred	0.2	0.6	0.0213
scPred	0.3	0.56	0.0177
scPred	0.4	0.5	0.0192
scPred	0.5	0.4	0.0337
gcAnno-Bayes	0.1	0.92	0.01
gcAnno-Bayes	0.2	0.91	0.0121
gcAnno-Bayes	0.3	0.9	0.0078
gcAnno-Bayes	0.4	0.88	0.011
gcAnno-Bayes	0.5	0.86	0.0094
gcAnno-SVM	0.1	0.95	0.0023
gcAnno-SVM	0.2	0.95	0.0072
gcAnno-SVM	0.3	0.94	0.0058
gcAnno-SVM	0.4	0.91	0.0066
gcAnno-SVM	0.5	0.89	0.0105
SVM	0.1	0.96	0.0018
SVM	0.2	0.94	0.005
SVM	0.3	0.93	0.0053
SVM	0.4	0.9	0.0055
SVM	0.5	0.86	0.0115

## Sheet: pancreas dropout test
pancreas reference dropout test				pancreas query dropout test
dropRate	tools	Kappa_coefficient		dropRate	tools	Kappa_coefficient
0.1	Chetah	0.929964		0.1	Chetah	0.850309
0.1	Scmap-Cluster	0.400845		0.1	Scmap-Cluster	0.551567
0.1	Scmap-Cell	0.881953		0.1	Scmap-Cell	0.837468
0.1	scPred	0.835419		0.1	scPred	0.81143
0.1	gcAnno-Bayes	0.92879		0.1	gcAnno-Bayes	0.892744
0.1	gcAnno-SVM	0.98343		0.1	gcAnno-SVM	0.97334
0.1	SVM	0.974032		0.1	SVM	0.966077
0.1	Chetah	0.927706		0.1	Chetah	0.85297
0.1	Scmap-Cluster	0.455486		0.1	Scmap-Cluster	0.563306
0.1	Scmap-Cell	0.891965		0.1	Scmap-Cell	0.838715
0.1	scPred	0.821196		0.1	scPred	0.807359
0.1	gcAnno-Bayes	0.938977		0.1	gcAnno-Bayes	0.894007
0.1	gcAnno-SVM	0.986166		0.1	gcAnno-SVM	0.981064
0.1	SVM	0.984714		0.1	SVM	0.976686
0.1	Chetah	0.935703		0.1	Chetah	0.86461
0.1	Scmap-Cluster	0.467432		0.1	Scmap-Cluster	0.566908
0.1	Scmap-Cell	0.863952		0.1	Scmap-Cell	0.813184
0.1	scPred	0.863349		0.1	scPred	0.843248
0.1	gcAnno-Bayes	0.947258		0.1	gcAnno-Bayes	0.92301
0.1	gcAnno-SVM	0.980904		0.1	gcAnno-SVM	0.973554
0.1	SVM	0.975025		0.1	SVM	0.963967
0.1	Chetah	0.940282		0.1	Chetah	0.839864
0.1	Scmap-Cluster	0.449303		0.1	Scmap-Cluster	0.574812
0.1	Scmap-Cell	0.90081		0.1	Scmap-Cell	0.838901
0.1	scPred	0.857254		0.1	scPred	0.831726
0.1	gcAnno-Bayes	0.91195		0.1	gcAnno-Bayes	0.908026
0.1	gcAnno-SVM	0.985452		0.1	gcAnno-SVM	0.978157
0.1	SVM	0.978912		0.1	SVM	0.968032
0.1	Chetah	0.940758		0.1	Chetah	0.866101
0.1	Scmap-Cluster	0.399344		0.1	Scmap-Cluster	0.584726
0.1	Scmap-Cell	0.88656		0.1	Scmap-Cell	0.842335
0.1	scPred	0.826992		0.1	scPred	0.834987
0.1	gcAnno-Bayes	0.920854		0.1	gcAnno-Bayes	0.902203
0.1	gcAnno-SVM	0.986852		0.1	gcAnno-SVM	0.978079
0.1	SVM	0.978076		0.1	SVM	0.970787
0.2	Chetah	0.940589		0.2	Chetah	0.795477
0.2	Scmap-Cluster	0.913992		0.2	Scmap-Cluster	0.334813
0.2	Scmap-Cell	0.868219		0.2	Scmap-Cell	0.799996
0.2	scPred	0.774016		0.2	scPred	0.737565
0.2	gcAnno-Bayes	0.898556		0.2	gcAnno-Bayes	0.872037
0.2	gcAnno-SVM	0.981259		0.2	gcAnno-SVM	0.968235
0.2	SVM	0.961717		0.2	SVM	0.966101
0.2	Chetah	0.939716		0.2	Chetah	0.805204
0.2	Scmap-Cluster	0.921528		0.2	Scmap-Cluster	0.354263
0.2	Scmap-Cell	0.880782		0.2	Scmap-Cell	0.820069
0.2	scPred	0.748104		0.2	scPred	0.695689
0.2	gcAnno-Bayes	0.913481		0.2	gcAnno-Bayes	0.870822
0.2	gcAnno-SVM	0.983247		0.2	gcAnno-SVM	0.976699
0.2	SVM	0.969381		0.2	SVM	0.956396
0.2	Chetah	0.938609		0.2	Chetah	0.813346
0.2	Scmap-Cluster	0.931796		0.2	Scmap-Cluster	0.368234
0.2	Scmap-Cell	0.864695		0.2	Scmap-Cell	0.80847
0.2	scPred	0.77321		0.2	scPred	0.739458
0.2	gcAnno-Bayes	0.90394		0.2	gcAnno-Bayes	0.910715
0.2	gcAnno-SVM	0.978699		0.2	gcAnno-SVM	0.966953
0.2	SVM	0.972072		0.2	SVM	0.953751
0.2	Chetah	0.944643		0.2	Chetah	0.791511
0.2	Scmap-Cluster	0.929128		0.2	Scmap-Cluster	0.329994
0.2	Scmap-Cell	0.878082		0.2	Scmap-Cell	0.830337
0.2	scPred	0.743728		0.2	scPred	0.722889
0.2	gcAnno-Bayes	0.908797		0.2	gcAnno-Bayes	0.888757
0.2	gcAnno-SVM	0.983996		0.2	gcAnno-SVM	0.959983
0.2	SVM	0.962844		0.2	SVM	0.947777
0.2	Chetah	0.947261		0.2	Chetah	0.826407
0.2	Scmap-Cluster	0.926215		0.2	Scmap-Cluster	0.366311
0.2	Scmap-Cell	0.858894		0.2	Scmap-Cell	0.814071
0.2	scPred	0.778903		0.2	scPred	0.74686
0.2	gcAnno-Bayes	0.880704		0.2	gcAnno-Bayes	0.877222
0.2	gcAnno-SVM	0.985398		0.2	gcAnno-SVM	0.966322
0.2	SVM	0.975883		0.2	SVM	0.946734
0.3	Chetah	0.914948		0.3	Chetah	0.725322
0.3	Scmap-Cluster	0.923172		0.3	Scmap-Cluster	0.136427
0.3	Scmap-Cell	0.832455		0.3	Scmap-Cell	0.796485
0.3	scPred	0.56357		0.3	scPred	0.554128
0.3	gcAnno-Bayes	0.928246		0.3	gcAnno-Bayes	0.861025
0.3	gcAnno-SVM	0.977644		0.3	gcAnno-SVM	0.932172
0.3	SVM	0.947148		0.3	SVM	0.934419
0.3	Chetah	0.941724		0.3	Chetah	0.730508
0.3	Scmap-Cluster	0.930007		0.3	Scmap-Cluster	0.13426
0.3	Scmap-Cell	0.82476		0.3	Scmap-Cell	0.794034
0.3	scPred	0.555419		0.3	scPred	0.505922
0.3	gcAnno-Bayes	0.938399		0.3	gcAnno-Bayes	0.852379
0.3	gcAnno-SVM	0.981783		0.3	gcAnno-SVM	0.948932
0.3	SVM	0.957614		0.3	SVM	0.942602
0.3	Chetah	0.876765		0.3	Chetah	0.708741
0.3	Scmap-Cluster	0.931778		0.3	Scmap-Cluster	0.125886
0.3	Scmap-Cell	0.809097		0.3	Scmap-Cell	0.772734
0.3	scPred	0.544313		0.3	scPred	0.541953
0.3	gcAnno-Bayes	0.915516		0.3	gcAnno-Bayes	0.889723
0.3	gcAnno-SVM	0.977961		0.3	gcAnno-SVM	0.952238
0.3	SVM	0.952033		0.3	SVM	0.93902
0.3	Chetah	0.858355		0.3	Chetah	0.748821
0.3	Scmap-Cluster	0.940503		0.3	Scmap-Cluster	0.131577
0.3	Scmap-Cell	0.847774		0.3	Scmap-Cell	0.792002
0.3	scPred	0.518857		0.3	scPred	0.56408
0.3	gcAnno-Bayes	0.898162		0.3	gcAnno-Bayes	0.872394
0.3	gcAnno-SVM	0.983273		0.3	gcAnno-SVM	0.942359
0.3	SVM	0.955476		0.3	SVM	0.933299
0.3	Chetah	0.928118		0.3	Chetah	0.756164
0.3	Scmap-Cluster	0.92913		0.3	Scmap-Cluster	0.142648
0.3	Scmap-Cell	0.831212		0.3	Scmap-Cell	0.790408
0.3	scPred	0.573708		0.3	scPred	0.561427
0.3	gcAnno-Bayes	0.902599		0.3	gcAnno-Bayes	0.866561
0.3	gcAnno-SVM	0.984662		0.3	gcAnno-SVM	0.956791
0.3	SVM	0.952289		0.3	SVM	0.935152
0.4	Chetah	0.726853		0.4	Chetah	0.534929
0.4	Scmap-Cluster	0.876381		0.4	Scmap-Cluster	0.0236409
0.4	Scmap-Cell	0.798601		0.4	Scmap-Cell	0.753205
0.4	scPred	0.286145		0.4	scPred	0.380358
0.4	gcAnno-Bayes	0.914068		0.4	gcAnno-Bayes	0.834442
0.4	gcAnno-SVM	0.974748		0.4	gcAnno-SVM	0.915609
0.4	SVM	0.902117		0.4	SVM	0.918829
0.4	Chetah	0.755778		0.4	Chetah	0.623691
0.4	Scmap-Cluster	0.881176		0.4	Scmap-Cluster	0.0184163
0.4	Scmap-Cell	0.784724		0.4	Scmap-Cell	0.747977
0.4	scPred	0.270926		0.4	scPred	0.349366
0.4	gcAnno-Bayes	0.897451		0.4	gcAnno-Bayes	0.822976
0.4	gcAnno-SVM	0.981054		0.4	gcAnno-SVM	0.932762
0.4	SVM	0.913056		0.4	SVM	0.902367
0.4	Chetah	0.779423		0.4	Chetah	0.526335
0.4	Scmap-Cluster	0.860937		0.4	Scmap-Cluster	0.0221202
0.4	Scmap-Cell	0.732357		0.4	Scmap-Cell	0.727755
0.4	scPred	0.273489		0.4	scPred	0.354541
0.4	gcAnno-Bayes	0.929923		0.4	gcAnno-Bayes	0.869594
0.4	gcAnno-SVM	0.977212		0.4	gcAnno-SVM	0.931789
0.4	SVM	0.885099		0.4	SVM	0.907833
0.4	Chetah	0.722521		0.4	Chetah	0.5023
0.4	Scmap-Cluster	0.897575		0.4	Scmap-Cluster	0.0148028
0.4	Scmap-Cell	0.786692		0.4	Scmap-Cell	0.727014
0.4	scPred	0.248086		0.4	scPred	0.412407
0.4	gcAnno-Bayes	0.914637		0.4	gcAnno-Bayes	0.838003
0.4	gcAnno-SVM	0.982543		0.4	gcAnno-SVM	0.911244
0.4	SVM	0.906433		0.4	SVM	0.882289
0.4	Chetah	0.76793		0.4	Chetah	0.564688
0.4	Scmap-Cluster	0.871342		0.4	Scmap-Cluster	0.0276698
0.4	Scmap-Cell	0.760006		0.4	Scmap-Cell	0.739214
0.4	scPred	0.312775		0.4	scPred	0.435076
0.4	gcAnno-Bayes	0.887158		0.4	gcAnno-Bayes	0.830188
0.4	gcAnno-SVM	0.983195		0.4	gcAnno-SVM	0.926784
0.4	SVM	0.920175		0.4	SVM	0.909068
0.5	Chetah	0.343524		0.5	Chetah	0.448055
0.5	Scmap-Cluster	0		0.5	Scmap-Cluster	0.00256024
0.5	Scmap-Cell	0.714456		0.5	Scmap-Cell	0.646273
0.5	scPred	0.120075		0.5	scPred	0.197482
0.5	gcAnno-Bayes	0.875173		0.5	gcAnno-Bayes	0.814834
0.5	gcAnno-SVM	0.976193		0.5	gcAnno-SVM	0.885155
0.5	SVM	0.851558		0.5	SVM	0.869871
0.5	Chetah	0.368725		0.5	Chetah	0.401931
0.5	Scmap-Cluster	0		0.5	Scmap-Cluster	0.00104567
0.5	Scmap-Cell	0.656088		0.5	Scmap-Cell	0.657446
0.5	scPred	0.103999		0.5	scPred	0.166367
0.5	gcAnno-Bayes	0.90104		0.5	gcAnno-Bayes	0.79854
0.5	gcAnno-SVM	0.978856		0.5	gcAnno-SVM	0.911519
0.5	SVM	0.850066		0.5	SVM	0.859215
0.5	Chetah	0.456697		0.5	Chetah	0.489082
0.5	Scmap-Cluster	0		0.5	Scmap-Cluster	0.000520758
0.5	Scmap-Cell	0.630553		0.5	Scmap-Cell	0.616684
0.5	scPred	0.0997994		0.5	scPred	0.184068
0.5	gcAnno-Bayes	0.893889		0.5	gcAnno-Bayes	0.829803
0.5	gcAnno-SVM	0.975749		0.5	gcAnno-SVM	0.896402
0.5	SVM	0.851129		0.5	SVM	0.842966
0.5	Chetah	0.449535		0.5	Chetah	0.398438
0.5	Scmap-Cluster	0		0.5	Scmap-Cluster	0
0.5	Scmap-Cell	0.616896		0.5	Scmap-Cell	0.622411
0.5	scPred	0.0989004		0.5	scPred	0.235663
0.5	gcAnno-Bayes	0.873099		0.5	gcAnno-Bayes	0.819049
0.5	gcAnno-SVM	0.980354		0.5	gcAnno-SVM	0.883645
0.5	SVM	0.848983		0.5	SVM	0.842128
0.5	Chetah	0.451901		0.5	Chetah	0.408169
0.5	Scmap-Cluster	0		0.5	Scmap-Cluster	0.000516434
0.5	Scmap-Cell	0.640005		0.5	Scmap-Cell	0.640718
0.5	scPred	0.0586751		0.5	scPred	0.265634
0.5	gcAnno-Bayes	0.912776		0.5	gcAnno-Bayes	0.801369
0.5	gcAnno-SVM	0.978806		0.5	gcAnno-SVM	0.901077
0.5	SVM	0.83835		0.5	SVM	0.855616

## Sheet: pancreas refdrop statistics
The mean and std kappa of each tools in query dropout test
tools	mean	std
Chetah	0.79	0.2
Scmap-Cluster	0.63	0.37
Scmap-Cell	0.8	0.09
scPred	0.51	0.28
SVM	0.93	0.05
gcAnno-Bayes	0.91	0.02
gcAnno-SVM	0.98	0
The mean and std kappa of each tools and each dropout rate in query dropout test
tools	dropRate	mean	std
Chetah	0.1	0.93	0.0059
Chetah	0.2	0.94	0.0036
Chetah	0.3	0.9	0.0352
Chetah	0.4	0.75	0.0251
Chetah	0.5	0.41	0.0537
Scmap-Cluster	0.1	0.43	0.0321
Scmap-Cluster	0.2	0.92	0.007
Scmap-Cluster	0.3	0.93	0.0063
Scmap-Cluster	0.4	0.88	0.0135
Scmap-Cluster	0.5	0	0
Scmap-Cell	0.1	0.89	0.0137
Scmap-Cell	0.2	0.87	0.0092
Scmap-Cell	0.3	0.83	0.014
Scmap-Cell	0.4	0.77	0.0265
Scmap-Cell	0.5	0.65	0.0379
scPred	0.1	0.84	0.0186
scPred	0.2	0.76	0.0164
scPred	0.3	0.55	0.021
scPred	0.4	0.28	0.0237
scPred	0.5	0.1	0.0227
gcAnno-Bayes	0.1	0.93	0.014
gcAnno-Bayes	0.2	0.9	0.0127
gcAnno-Bayes	0.3	0.92	0.0169
gcAnno-Bayes	0.4	0.91	0.0166
gcAnno-Bayes	0.5	0.89	0.017
gcAnno-SVM	0.1	0.98	0.0024
gcAnno-SVM	0.2	0.98	0.0026
gcAnno-SVM	0.3	0.98	0.0031
gcAnno-SVM	0.4	0.98	0.0036
gcAnno-SVM	0.5	0.98	0.002
SVM	0.1	0.98	0.0042
SVM	0.2	0.97	0.006
SVM	0.3	0.95	0.004
SVM	0.4	0.91	0.0132
SVM	0.5	0.85	0.0055

## Sheet: pancreas querydrop statistics
The mean and std kappa of each tools in query dropout test
tools	mean	std
Chetah	0.67	0.16
Scmap-Cluster	0.22	0.22
Scmap-Cell	0.76	0.07
scPred	0.54	0.23
SVM	0.92	0.04
gcAnno-Bayes	0.86	0.04
gcAnno-SVM	0.94	0.03
The mean and std kappa of each tools and each dropout rate in query dropout test
tools	dropRate	mean	std
Chetah	0.1	0.85	0.0108
Chetah	0.2	0.81	0.0141
Chetah	0.3	0.73	0.0189
Chetah	0.4	0.55	0.0467
Chetah	0.5	0.43	0.039
Scmap-Cluster	0.1	0.57	0.0124
Scmap-Cluster	0.2	0.35	0.0176
Scmap-Cluster	0.3	0.13	0.0062
Scmap-Cluster	0.4	0.02	0.0049
Scmap-Cluster	0.5	0	0.001
Scmap-Cell	0.1	0.83	0.0118
Scmap-Cell	0.2	0.81	0.0115
Scmap-Cell	0.3	0.79	0.0094
Scmap-Cell	0.4	0.74	0.0118
Scmap-Cell	0.5	0.64	0.0169
scPred	0.1	0.83	0.0156
scPred	0.2	0.73	0.0203
scPred	0.3	0.55	0.0237
scPred	0.4	0.39	0.037
scPred	0.5	0.21	0.0403
gcAnno-Bayes	0.1	0.9	0.0123
gcAnno-Bayes	0.2	0.88	0.0166
gcAnno-Bayes	0.3	0.87	0.014
gcAnno-Bayes	0.4	0.84	0.018
gcAnno-Bayes	0.5	0.81	0.0129
gcAnno-SVM	0.1	0.98	0.0033
gcAnno-SVM	0.2	0.97	0.006
gcAnno-SVM	0.3	0.95	0.0096
gcAnno-SVM	0.4	0.92	0.0097
gcAnno-SVM	0.5	0.9	0.0116
SVM	0.1	0.97	0.0049
SVM	0.2	0.95	0.0078
SVM	0.3	0.94	0.0038
SVM	0.4	0.9	0.0135
SVM	0.5	0.85	0.0117

## Sheet: HCC & ICCA dropout test
HCC & ICCA reference dropout test				HCC & ICCA query dropout test
dropRate	tools	Kappa_coefficient		dropRate	tools	Kappa_coefficient
0.1	Chetah	0.833187		0.1	Chetah	0.824236
0.1	Scmap-Cluster	0.210578		0.1	Scmap-Cluster	0.192796
0.1	Scmap-Cell	0.557594		0.1	Scmap-Cell	0.523564
0.1	scPred	0.812939		0.1	scPred	0.771784
0.1	gcAnno-Bayes	0.805803		0.1	gcAnno-Bayes	0.798213
0.1	gcAnno-SVM	0.886307		0.1	gcAnno-SVM	0.883644
0.1	SVM	0.86816		0.1	SVM	0.873216
0.1	Chetah	0.828811		0.1	Chetah	0.836143
0.1	Scmap-Cluster	0.204629		0.1	Scmap-Cluster	0.196483
0.1	Scmap-Cell	0.593159		0.1	Scmap-Cell	0.560508
0.1	scPred	0.818163		0.1	scPred	0.735405
0.1	gcAnno-Bayes	0.801423		0.1	gcAnno-Bayes	0.78651
0.1	gcAnno-SVM	0.88867		0.1	gcAnno-SVM	0.868989
0.1	SVM	0.873062		0.1	SVM	0.85573
0.1	Chetah	0.83461		0.1	Chetah	0.82236
0.1	Scmap-Cluster	0.226372		0.1	Scmap-Cluster	0.215669
0.1	Scmap-Cell	0.552741		0.1	Scmap-Cell	0.524487
0.1	scPred	0.80977		0.1	scPred	0.755684
0.1	gcAnno-Bayes	0.792103		0.1	gcAnno-Bayes	0.791367
0.1	gcAnno-SVM	0.904672		0.1	gcAnno-SVM	0.889253
0.1	SVM	0.876011		0.1	SVM	0.890393
0.1	Chetah	0.823417		0.1	Chetah	0.813132
0.1	Scmap-Cluster	0.204334		0.1	Scmap-Cluster	0.189168
0.1	Scmap-Cell	0.565664		0.1	Scmap-Cell	0.535365
0.1	scPred	0.811384		0.1	scPred	0.786884
0.1	gcAnno-Bayes	0.808336		0.1	gcAnno-Bayes	0.79933
0.1	gcAnno-SVM	0.894193		0.1	gcAnno-SVM	0.881285
0.1	SVM	0.895571		0.1	SVM	0.882513
0.1	Chetah	0.820593		0.1	Chetah	0.811108
0.1	Scmap-Cluster	0.21674		0.1	Scmap-Cluster	0.200466
0.1	Scmap-Cell	0.583669		0.1	Scmap-Cell	0.540295
0.1	scPred	0.790586		0.1	scPred	0.787181
0.1	gcAnno-Bayes	0.726865		0.1	gcAnno-Bayes	0.804379
0.1	gcAnno-SVM	0.889926		0.1	gcAnno-SVM	0.897708
0.1	SVM	0.85071		0.1	SVM	0.887032
0.2	Chetah	0.834077		0.2	Chetah	0.817966
0.2	Scmap-Cluster	0.188524		0.2	Scmap-Cluster	0.15209
0.2	Scmap-Cell	0.534505		0.2	Scmap-Cell	0.466086
0.2	scPred	0.818404		0.2	scPred	0.659585
0.2	gcAnno-Bayes	0.779358		0.2	gcAnno-Bayes	0.779341
0.2	gcAnno-SVM	0.892759		0.2	gcAnno-SVM	0.863033
0.2	SVM	0.856586		0.2	SVM	0.854077
0.2	Chetah	0.822778		0.2	Chetah	0.822413
0.2	Scmap-Cluster	0.211498		0.2	Scmap-Cluster	0.163511
0.2	Scmap-Cell	0.583313		0.2	Scmap-Cell	0.488202
0.2	scPred	0.812922		0.2	scPred	0.627008
0.2	gcAnno-Bayes	0.81593		0.2	gcAnno-Bayes	0.78658
0.2	gcAnno-SVM	0.884756		0.2	gcAnno-SVM	0.863693
0.2	SVM	0.870489		0.2	SVM	0.84819
0.2	Chetah	0.792549		0.2	Chetah	0.802067
0.2	Scmap-Cluster	0.221866		0.2	Scmap-Cluster	0.182113
0.2	Scmap-Cell	0.576422		0.2	Scmap-Cell	0.464017
0.2	scPred	0.807129		0.2	scPred	0.643212
0.2	gcAnno-Bayes	0.798825		0.2	gcAnno-Bayes	0.796475
0.2	gcAnno-SVM	0.909771		0.2	gcAnno-SVM	0.889364
0.2	SVM	0.874638		0.2	SVM	0.864691
0.2	Chetah	0.808129		0.2	Chetah	0.805116
0.2	Scmap-Cluster	0.191281		0.2	Scmap-Cluster	0.166045
0.2	Scmap-Cell	0.586159		0.2	Scmap-Cell	0.469117
0.2	scPred	0.781805		0.2	scPred	0.713851
0.2	gcAnno-Bayes	0.815316		0.2	gcAnno-Bayes	0.813133
0.2	gcAnno-SVM	0.913378		0.2	gcAnno-SVM	0.894021
0.2	SVM	0.883962		0.2	SVM	0.865915
0.2	Chetah	0.798991		0.2	Chetah	0.801543
0.2	Scmap-Cluster	0.208633		0.2	Scmap-Cluster	0.175296
0.2	Scmap-Cell	0.581141		0.2	Scmap-Cell	0.501396
0.2	scPred	0.777698		0.2	scPred	0.720532
0.2	gcAnno-Bayes	0.805663		0.2	gcAnno-Bayes	0.821678
0.2	gcAnno-SVM	0.900437		0.2	gcAnno-SVM	0.857165
0.2	SVM	0.863783		0.2	SVM	0.858282
0.3	Chetah	0.797902		0.3	Chetah	0.773711
0.3	Scmap-Cluster	0.214154		0.3	Scmap-Cluster	0.116638
0.3	Scmap-Cell	0.592811		0.3	Scmap-Cell	0.405909
0.3	scPred	0.777561		0.3	scPred	0.55652
0.3	gcAnno-Bayes	0.786813		0.3	gcAnno-Bayes	0.76998
0.3	gcAnno-SVM	0.878816		0.3	gcAnno-SVM	0.844772
0.3	SVM	0.85657		0.3	SVM	0.804903
0.3	Chetah	0.791473		0.3	Chetah	0.803176
0.3	Scmap-Cluster	0.225648		0.3	Scmap-Cluster	0.12661
0.3	Scmap-Cell	0.644324		0.3	Scmap-Cell	0.414022
0.3	scPred	0.735802		0.3	scPred	0.500162
0.3	gcAnno-Bayes	0.806605		0.3	gcAnno-Bayes	0.790483
0.3	gcAnno-SVM	0.899167		0.3	gcAnno-SVM	0.821415
0.3	SVM	0.847074		0.3	SVM	0.809777
0.3	Chetah	0.770644		0.3	Chetah	0.708383
0.3	Scmap-Cluster	0.222078		0.3	Scmap-Cluster	0.136021
0.3	Scmap-Cell	0.656509		0.3	Scmap-Cell	0.407057
0.3	scPred	0.775052		0.3	scPred	0.51252
0.3	gcAnno-Bayes	0.803848		0.3	gcAnno-Bayes	0.769215
0.3	gcAnno-SVM	0.910997		0.3	gcAnno-SVM	0.853403
0.3	SVM	0.853326		0.3	SVM	0.820544
0.3	Chetah	0.795938		0.3	Chetah	0.776892
0.3	Scmap-Cluster	0.218547		0.3	Scmap-Cluster	0.122207
0.3	Scmap-Cell	0.632522		0.3	Scmap-Cell	0.400773
0.3	scPred	0.720503		0.3	scPred	0.607505
0.3	gcAnno-Bayes	0.791431		0.3	gcAnno-Bayes	0.794427
0.3	gcAnno-SVM	0.905779		0.3	gcAnno-SVM	0.853025
0.3	SVM	0.876416		0.3	SVM	0.820667
0.3	Chetah	0.802119		0.3	Chetah	0.784934
0.3	Scmap-Cluster	0.238031		0.3	Scmap-Cluster	0.129281
0.3	Scmap-Cell	0.647079		0.3	Scmap-Cell	0.414737
0.3	scPred	0.738978		0.3	scPred	0.57714
0.3	gcAnno-Bayes	0.796174		0.3	gcAnno-Bayes	0.80581
0.3	gcAnno-SVM	0.910765		0.3	gcAnno-SVM	0.852077
0.3	SVM	0.861082		0.3	SVM	0.819308
0.4	Chetah	0.733651		0.4	Chetah	0.696466
0.4	Scmap-Cluster	0.195372		0.4	Scmap-Cluster	0.0509505
0.4	Scmap-Cell	0.597862		0.4	Scmap-Cell	0.354946
0.4	scPred	0.686833		0.4	scPred	0.410026
0.4	gcAnno-Bayes	0.748355		0.4	gcAnno-Bayes	0.765378
0.4	gcAnno-SVM	0.874932		0.4	gcAnno-SVM	0.812564
0.4	SVM	0.830824		0.4	SVM	0.768675
0.4	Chetah	0.726587		0.4	Chetah	0.722956
0.4	Scmap-Cluster	0.207234		0.4	Scmap-Cluster	0.0443864
0.4	Scmap-Cell	0.573656		0.4	Scmap-Cell	0.360782
0.4	scPred	0.683704		0.4	scPred	0.408939
0.4	gcAnno-Bayes	0.791556		0.4	gcAnno-Bayes	0.781595
0.4	gcAnno-SVM	0.855117		0.4	gcAnno-SVM	0.822937
0.4	SVM	0.835303		0.4	SVM	0.787523
0.4	Chetah	0.722531		0.4	Chetah	0.663108
0.4	Scmap-Cluster	0.206553		0.4	Scmap-Cluster	0.0539648
0.4	Scmap-Cell	0.579863		0.4	Scmap-Cell	0.354282
0.4	scPred	0.706105		0.4	scPred	0.399325
0.4	gcAnno-Bayes	0.78404		0.4	gcAnno-Bayes	0.780175
0.4	gcAnno-SVM	0.89407		0.4	gcAnno-SVM	0.810495
0.4	SVM	0.848223		0.4	SVM	0.802448
0.4	Chetah	0.75655		0.4	Chetah	0.681227
0.4	Scmap-Cluster	0.179073		0.4	Scmap-Cluster	0.0546221
0.4	Scmap-Cell	0.600243		0.4	Scmap-Cell	0.332637
0.4	scPred	0.639804		0.4	scPred	0.451822
0.4	gcAnno-Bayes	0.788374		0.4	gcAnno-Bayes	0.781303
0.4	gcAnno-SVM	0.897002		0.4	gcAnno-SVM	0.808733
0.4	SVM	0.854424		0.4	SVM	0.781542
0.4	Chetah	0.72235		0.4	Chetah	0.719081
0.4	Scmap-Cluster	0.215052		0.4	Scmap-Cluster	0.0527075
0.4	Scmap-Cell	0.572579		0.4	Scmap-Cell	0.353553
0.4	scPred	0.638823		0.4	scPred	0.433087
0.4	gcAnno-Bayes	0.796776		0.4	gcAnno-Bayes	0.800107
0.4	gcAnno-SVM	0.891456		0.4	gcAnno-SVM	0.813328
0.4	SVM	0.849239		0.4	SVM	0.778453
0.5	Chetah	0.667572		0.5	Chetah	0.643536
0.5	Scmap-Cluster	0		0.5	Scmap-Cluster	0.00280688
0.5	Scmap-Cell	0.502568		0.5	Scmap-Cell	0.303554
0.5	scPred	0.542068		0.5	scPred	0.296285
0.5	gcAnno-Bayes	0.737942		0.5	gcAnno-Bayes	0.777071
0.5	gcAnno-SVM	0.880206		0.5	gcAnno-SVM	0.757696
0.5	SVM	0.812569		0.5	SVM	0.757073
0.5	Chetah	0.673817		0.5	Chetah	0.663918
0.5	Scmap-Cluster	0		0.5	Scmap-Cluster	0.0018978
0.5	Scmap-Cell	0.455313		0.5	Scmap-Cell	0.289278
0.5	scPred	0.513001		0.5	scPred	0.296339
0.5	gcAnno-Bayes	0.781749		0.5	gcAnno-Bayes	0.769765
0.5	gcAnno-SVM	0.874662		0.5	gcAnno-SVM	0.780692
0.5	SVM	0.790888		0.5	SVM	0.767785
0.5	Chetah	0.684401		0.5	Chetah	0.597257
0.5	Scmap-Cluster	0		0.5	Scmap-Cluster	0.00551794
0.5	Scmap-Cell	0.498309		0.5	Scmap-Cell	0.301542
0.5	scPred	0.545122		0.5	scPred	0.278876
0.5	gcAnno-Bayes	0.788349		0.5	gcAnno-Bayes	0.79312
0.5	gcAnno-SVM	0.892895		0.5	gcAnno-SVM	0.782032
0.5	SVM	0.851876		0.5	SVM	0.727406
0.5	Chetah	0.6459		0.5	Chetah	0.629338
0.5	Scmap-Cluster	0		0.5	Scmap-Cluster	0.00268201
0.5	Scmap-Cell	0.50228		0.5	Scmap-Cell	0.274113
0.5	scPred	0.506843		0.5	scPred	0.303865
0.5	gcAnno-Bayes	0.790142		0.5	gcAnno-Bayes	0.787211
0.5	gcAnno-SVM	0.889333		0.5	gcAnno-SVM	0.762849
0.5	SVM	0.803232		0.5	SVM	0.755184
0.5	Chetah	0.668592		0.5	Chetah	0.60912
0.5	Scmap-Cluster	0		0.5	Scmap-Cluster	0.00557195
0.5	Scmap-Cell	0.495025		0.5	Scmap-Cell	0.296185
0.5	scPred	0.53541		0.5	scPred	0.288821
0.5	gcAnno-Bayes	0.786785		0.5	gcAnno-Bayes	0.787922
0.5	gcAnno-SVM	0.891492		0.5	gcAnno-SVM	0.779341
0.5	SVM	0.816237		0.5	SVM	0.746937

## Sheet: HCC & ICCA refdrop statistics
The mean and std kappa of each tools in query dropout test
tools	mean	std
Chetah	0.77	0.06
Scmap-Cluster	0.17	0.09
Scmap-Cell	0.57	0.05
scPred	0.71	0.11
SVM	0.85	0.03
gcAnno-Bayes	0.79	0.02
gcAnno-SVM	0.89	0.01
The mean and std kappa of each tools and each dropout rate in query dropout test
tools	dropRate	mean	std
Chetah	0.1	0.83	0.0061
Chetah	0.2	0.81	0.0171
Chetah	0.3	0.79	0.0123
Chetah	0.4	0.73	0.0143
Chetah	0.5	0.67	0.0141
Scmap-Cluster	0.1	0.21	0.0093
Scmap-Cluster	0.2	0.2	0.0141
Scmap-Cluster	0.3	0.22	0.0091
Scmap-Cluster	0.4	0.2	0.014
Scmap-Cluster	0.5	0	0
Scmap-Cell	0.1	0.57	0.0173
Scmap-Cell	0.2	0.57	0.0214
Scmap-Cell	0.3	0.63	0.0249
Scmap-Cell	0.4	0.58	0.0133
Scmap-Cell	0.5	0.49	0.02
scPred	0.1	0.81	0.0105
scPred	0.2	0.8	0.0186
scPred	0.3	0.75	0.0254
scPred	0.4	0.67	0.0302
scPred	0.5	0.53	0.0174
gcAnno-Bayes	0.1	0.79	0.0341
gcAnno-Bayes	0.2	0.8	0.015
gcAnno-Bayes	0.3	0.8	0.0083
gcAnno-Bayes	0.4	0.78	0.0193
gcAnno-Bayes	0.5	0.78	0.0221
gcAnno-SVM	0.1	0.89	0.0073
gcAnno-SVM	0.2	0.9	0.0118
gcAnno-SVM	0.3	0.9	0.0134
gcAnno-SVM	0.4	0.88	0.0175
gcAnno-SVM	0.5	0.89	0.0079
SVM	0.1	0.87	0.0161
SVM	0.2	0.87	0.0104
SVM	0.3	0.86	0.011
SVM	0.4	0.84	0.01
SVM	0.5	0.81	0.0228

## Sheet: HCC & ICCA querydrop statistics
The mean and std kappa of each tools in query dropout test
tools	mean	std
Chetah	0.75	0.08
Scmap-Cluster	0.11	0.07
Scmap-Cell	0.41	0.09
scPred	0.54	0.17
SVM	0.82	0.05
gcAnno-Bayes	0.79	0.01
gcAnno-SVM	0.84	0.04
The mean and std kappa of each tools and each dropout rate in query dropout test
tools	dropRate	mean	std
Chetah	0.1	0.82	0.01
Chetah	0.2	0.81	0.0097
Chetah	0.3	0.77	0.036
Chetah	0.4	0.7	0.0253
Chetah	0.5	0.63	0.0266
Scmap-Cluster	0.1	0.2	0.0103
Scmap-Cluster	0.2	0.17	0.0115
Scmap-Cluster	0.3	0.13	0.0073
Scmap-Cluster	0.4	0.05	0.0041
Scmap-Cluster	0.5	0	0.0017
Scmap-Cell	0.1	0.54	0.015
Scmap-Cell	0.2	0.48	0.0163
Scmap-Cell	0.3	0.41	0.0059
Scmap-Cell	0.4	0.35	0.0108
Scmap-Cell	0.5	0.29	0.0119
scPred	0.1	0.77	0.0221
scPred	0.2	0.67	0.0422
scPred	0.3	0.55	0.0446
scPred	0.4	0.42	0.0214
scPred	0.5	0.29	0.0094
gcAnno-Bayes	0.1	0.8	0.007
gcAnno-Bayes	0.2	0.8	0.0177
gcAnno-Bayes	0.3	0.79	0.016
gcAnno-Bayes	0.4	0.78	0.0123
gcAnno-Bayes	0.5	0.78	0.0094
gcAnno-SVM	0.1	0.88	0.0106
gcAnno-SVM	0.2	0.87	0.0169
gcAnno-SVM	0.3	0.84	0.0136
gcAnno-SVM	0.4	0.81	0.0055
gcAnno-SVM	0.5	0.77	0.0114
SVM	0.1	0.88	0.0139
SVM	0.2	0.86	0.0074
SVM	0.3	0.82	0.0073
SVM	0.4	0.78	0.0125
SVM	0.5	0.75	0.0151

## Sheet: AT root dropout test
The kappa coefficient of AT root dataset dropout test
AT root reference dropout test				AT root query dropout test
dropRate	tools	Kappa_coefficient		dropRate	tools	Kappa_coefficient
0.1	Chetah	0.6322		0.1	Chetah	0.586125
0.1	Scmap-Cluster	0.395326		0.1	Scmap-Cluster	0.297981
0.1	Scmap-Cell	0.493704		0.1	Scmap-Cell	0.458553
0.1	scPred	0.496859		0.1	scPred	0.360944
0.1	gcAnno-Bayes	0.729327		0.1	gcAnno-Bayes	0.716134
0.1	gcAnno-SVM	0.886659		0.1	gcAnno-SVM	0.865085
0.1	SVM	0.888919		0.1	SVM	0.872821
0.1	Chetah	0.64452		0.1	Chetah	0.601673
0.1	Scmap-Cluster	0.392491		0.1	Scmap-Cluster	0.323277
0.1	Scmap-Cell	0.452824		0.1	Scmap-Cell	0.485211
0.1	scPred	0.49546		0.1	scPred	0.360078
0.1	gcAnno-Bayes	0.682387		0.1	gcAnno-Bayes	0.680605
0.1	gcAnno-SVM	0.879528		0.1	gcAnno-SVM	0.864634
0.1	SVM	0.876432		0.1	SVM	0.855487
0.1	Chetah	0.647419		0.1	Chetah	0.585696
0.1	Scmap-Cluster	0.361961		0.1	Scmap-Cluster	0.290387
0.1	Scmap-Cell	0.483245		0.1	Scmap-Cell	0.496126
0.1	scPred	0.475547		0.1	scPred	0.343785
0.1	gcAnno-Bayes	0.726199		0.1	gcAnno-Bayes	0.712995
0.1	gcAnno-SVM	0.885911		0.1	gcAnno-SVM	0.864959
0.1	SVM	0.886651		0.1	SVM	0.860335
0.1	Chetah	0.638119		0.1	Chetah	0.578511
0.1	Scmap-Cluster	0.374467		0.1	Scmap-Cluster	0.30636
0.1	Scmap-Cell	0.485996		0.1	Scmap-Cell	0.49306
0.1	scPred	0.479703		0.1	scPred	0.351702
0.1	gcAnno-Bayes	0.634088		0.1	gcAnno-Bayes	0.692041
0.1	gcAnno-SVM	0.870091		0.1	gcAnno-SVM	0.845771
0.1	SVM	0.876289		0.1	SVM	0.849037
0.1	Chetah	0.666342		0.1	Chetah	0.615454
0.1	Scmap-Cluster	0.359443		0.1	Scmap-Cluster	0.295217
0.1	Scmap-Cell	0.473042		0.1	Scmap-Cell	0.483553
0.1	scPred	0.4498		0.1	scPred	0.332084
0.1	gcAnno-Bayes	0.741637		0.1	gcAnno-Bayes	0.684597
0.1	gcAnno-SVM	0.878389		0.1	gcAnno-SVM	0.878385
0.1	SVM	0.889276		0.1	SVM	0.868258
0.2	Chetah	0.612944		0.2	Chetah	0.539491
0.2	Scmap-Cluster	0.426131		0.2	Scmap-Cluster	0.214123
0.2	Scmap-Cell	0.445945		0.2	Scmap-Cell	0.460847
0.2	scPred	0.519748		0.2	scPred	0.266245
0.2	gcAnno-Bayes	0.703325		0.2	gcAnno-Bayes	0.701065
0.2	gcAnno-SVM	0.889732		0.2	gcAnno-SVM	0.859571
0.2	SVM	0.879411		0.2	SVM	0.848609
0.2	Chetah	0.626388		0.2	Chetah	0.543429
0.2	Scmap-Cluster	0.450078		0.2	Scmap-Cluster	0.224681
0.2	Scmap-Cell	0.473897		0.2	Scmap-Cell	0.470742
0.2	scPred	0.50171		0.2	scPred	0.262148
0.2	gcAnno-Bayes	0.717149		0.2	gcAnno-Bayes	0.68844
0.2	gcAnno-SVM	0.881902		0.2	gcAnno-SVM	0.861506
0.2	SVM	0.867709		0.2	SVM	0.835899
0.2	Chetah	0.633008		0.2	Chetah	0.536925
0.2	Scmap-Cluster	0.424513		0.2	Scmap-Cluster	0.20347
0.2	Scmap-Cell	0.453318		0.2	Scmap-Cell	0.49013
0.2	scPred	0.491931		0.2	scPred	0.247879
0.2	gcAnno-Bayes	0.68917		0.2	gcAnno-Bayes	0.701332
0.2	gcAnno-SVM	0.880337		0.2	gcAnno-SVM	0.852296
0.2	SVM	0.867845		0.2	SVM	0.846915
0.2	Chetah	0.551782		0.2	Chetah	0.570768
0.2	Scmap-Cluster	0.44409		0.2	Scmap-Cluster	0.227587
0.2	Scmap-Cell	0.453911		0.2	Scmap-Cell	0.473975
0.2	scPred	0.489452		0.2	scPred	0.267058
0.2	gcAnno-Bayes	0.694002		0.2	gcAnno-Bayes	0.65782
0.2	gcAnno-SVM	0.865302		0.2	gcAnno-SVM	0.836502
0.2	SVM	0.868423		0.2	SVM	0.833615
0.2	Chetah	0.633816		0.2	Chetah	0.566248
0.2	Scmap-Cluster	0.408606		0.2	Scmap-Cluster	0.219248
0.2	Scmap-Cell	0.458222		0.2	Scmap-Cell	0.465175
0.2	scPred	0.483251		0.2	scPred	0.239721
0.2	gcAnno-Bayes	0.732031		0.2	gcAnno-Bayes	0.702138
0.2	gcAnno-SVM	0.886239		0.2	gcAnno-SVM	0.870591
0.2	SVM	0.882162		0.2	SVM	0.852599
0.3	Chetah	0.552956		0.3	Chetah	0.452541
0.3	Scmap-Cluster	0.367415		0.3	Scmap-Cluster	0.132727
0.3	Scmap-Cell	0.373266		0.3	Scmap-Cell	0.433577
0.3	scPred	0.466728		0.3	scPred	0.200069
0.3	gcAnno-Bayes	0.680346		0.3	gcAnno-Bayes	0.691682
0.3	gcAnno-SVM	0.874913		0.3	gcAnno-SVM	0.833051
0.3	SVM	0.861317		0.3	SVM	0.833779
0.3	Chetah	0.564158		0.3	Chetah	0.458006
0.3	Scmap-Cluster	0.404799		0.3	Scmap-Cluster	0.147433
0.3	Scmap-Cell	0.38774		0.3	Scmap-Cell	0.458495
0.3	scPred	0.484717		0.3	scPred	0.1939
0.3	gcAnno-Bayes	0.672079		0.3	gcAnno-Bayes	0.681888
0.3	gcAnno-SVM	0.869259		0.3	gcAnno-SVM	0.833676
0.3	SVM	0.847098		0.3	SVM	0.835229
0.3	Chetah	0.574661		0.3	Chetah	0.493348
0.3	Scmap-Cluster	0.364626		0.3	Scmap-Cluster	0.127181
0.3	Scmap-Cell	0.427501		0.3	Scmap-Cell	0.474963
0.3	scPred	0.462065		0.3	scPred	0.176962
0.3	gcAnno-Bayes	0.693995		0.3	gcAnno-Bayes	0.677563
0.3	gcAnno-SVM	0.866969		0.3	gcAnno-SVM	0.835886
0.3	SVM	0.842637		0.3	SVM	0.811959
0.3	Chetah	0.51542		0.3	Chetah	0.482553
0.3	Scmap-Cluster	0.399086		0.3	Scmap-Cluster	0.140062
0.3	Scmap-Cell	0.376963		0.3	Scmap-Cell	0.44371
0.3	scPred	0.430755		0.3	scPred	0.186929
0.3	gcAnno-Bayes	0.633691		0.3	gcAnno-Bayes	0.66952
0.3	gcAnno-SVM	0.861428		0.3	gcAnno-SVM	0.833582
0.3	SVM	0.835586		0.3	SVM	0.798988
0.3	Chetah	0.584524		0.3	Chetah	0.471075
0.3	Scmap-Cluster	0.357426		0.3	Scmap-Cluster	0.129411
0.3	Scmap-Cell	0.395844		0.3	Scmap-Cell	0.457103
0.3	scPred	0.440457		0.3	scPred	0.174641
0.3	gcAnno-Bayes	0.694507		0.3	gcAnno-Bayes	0.716679
0.3	gcAnno-SVM	0.872853		0.3	gcAnno-SVM	0.835606
0.3	SVM	0.864745		0.3	SVM	0.845754
0.4	Chetah	0.437818		0.4	Chetah	0.357422
0.4	Scmap-Cluster	0.147513		0.4	Scmap-Cluster	0.0507211
0.4	Scmap-Cell	0.366816		0.4	Scmap-Cell	0.417603
0.4	scPred	0.408053		0.4	scPred	0.14532
0.4	gcAnno-Bayes	0.617522		0.4	gcAnno-Bayes	0.677292
0.4	gcAnno-SVM	0.877883		0.4	gcAnno-SVM	0.808242
0.4	SVM	0.820316		0.4	SVM	0.779284
0.4	Chetah	0.461117		0.4	Chetah	0.375868
0.4	Scmap-Cluster	0.157241		0.4	Scmap-Cluster	0.0476747
0.4	Scmap-Cell	0.352314		0.4	Scmap-Cell	0.410045
0.4	scPred	0.391446		0.4	scPred	0.129156
0.4	gcAnno-Bayes	0.648702		0.4	gcAnno-Bayes	0.661977
0.4	gcAnno-SVM	0.866247		0.4	gcAnno-SVM	0.801582
0.4	SVM	0.805726		0.4	SVM	0.791547
0.4	Chetah	0.462597		0.4	Chetah	0.382694
0.4	Scmap-Cluster	0.134623		0.4	Scmap-Cluster	0.0532916
0.4	Scmap-Cell	0.329593		0.4	Scmap-Cell	0.436165
0.4	scPred	0.390323		0.4	scPred	0.122041
0.4	gcAnno-Bayes	0.655243		0.4	gcAnno-Bayes	0.668721
0.4	gcAnno-SVM	0.859295		0.4	gcAnno-SVM	0.821267
0.4	SVM	0.809058		0.4	SVM	0.791067
0.4	Chetah	0.433982		0.4	Chetah	0.398249
0.4	Scmap-Cluster	0.184064		0.4	Scmap-Cluster	0.0510895
0.4	Scmap-Cell	0.342486		0.4	Scmap-Cell	0.429007
0.4	scPred	0.36321		0.4	scPred	0.115121
0.4	gcAnno-Bayes	0.66531		0.4	gcAnno-Bayes	0.682231
0.4	gcAnno-SVM	0.848752		0.4	gcAnno-SVM	0.811572
0.4	SVM	0.803144		0.4	SVM	0.780438
0.4	Chetah	0.492706		0.4	Chetah	0.396139
0.4	Scmap-Cluster	0.153027		0.4	Scmap-Cluster	0.0537981
0.4	Scmap-Cell	0.368562		0.4	Scmap-Cell	0.41437
0.4	scPred	0.387044		0.4	scPred	0.121363
0.4	gcAnno-Bayes	0.69482		0.4	gcAnno-Bayes	0.684603
0.4	gcAnno-SVM	0.860871		0.4	gcAnno-SVM	0.817534
0.4	SVM	0.83469		0.4	SVM	0.806084
0.5	Chetah	0.294468		0.5	Chetah	0.315341
0.5	Scmap-Cluster	0		0.5	Scmap-Cluster	0.00201838
0.5	Scmap-Cell	0.309846		0.5	Scmap-Cell	0.33783
0.5	scPred	0.284231		0.5	scPred	0.0935898
0.5	gcAnno-Bayes	0.61721		0.5	gcAnno-Bayes	0.622427
0.5	gcAnno-SVM	0.854404		0.5	gcAnno-SVM	0.786618
0.5	SVM	0.754242		0.5	SVM	0.735786
0.5	Chetah	0.346194		0.5	Chetah	0.317183
0.5	Scmap-Cluster	0		0.5	Scmap-Cluster	0.0013758
0.5	Scmap-Cell	0.294914		0.5	Scmap-Cell	0.352468
0.5	scPred	0.274453		0.5	scPred	0.0931437
0.5	gcAnno-Bayes	0.601504		0.5	gcAnno-Bayes	0.648211
0.5	gcAnno-SVM	0.860653		0.5	gcAnno-SVM	0.792952
0.5	SVM	0.768592		0.5	SVM	0.740486
0.5	Chetah	0.311992		0.5	Chetah	0.308714
0.5	Scmap-Cluster	0		0.5	Scmap-Cluster	0.000681111
0.5	Scmap-Cell	0.316771		0.5	Scmap-Cell	0.375019
0.5	scPred	0.259176		0.5	scPred	0.0837986
0.5	gcAnno-Bayes	0.612604		0.5	gcAnno-Bayes	0.658045
0.5	gcAnno-SVM	0.839515		0.5	gcAnno-SVM	0.783132
0.5	SVM	0.75969		0.5	SVM	0.71877
0.5	Chetah	0.319154		0.5	Chetah	0.280117
0.5	Scmap-Cluster	0		0.5	Scmap-Cluster	0.00203191
0.5	Scmap-Cell	0.325514		0.5	Scmap-Cell	0.340914
0.5	scPred	0.258228		0.5	scPred	0.0831778
0.5	gcAnno-Bayes	0.616096		0.5	gcAnno-Bayes	0.636659
0.5	gcAnno-SVM	0.843922		0.5	gcAnno-SVM	0.781725
0.5	SVM	0.770322		0.5	SVM	0.742375
0.5	Chetah	0.399057		0.5	Chetah	0.295583
0.5	Scmap-Cluster	0		0.5	Scmap-Cluster	0.00204522
0.5	Scmap-Cell	0.283527		0.5	Scmap-Cell	0.352373
0.5	scPred	0.273466		0.5	scPred	0.0857739
0.5	gcAnno-Bayes	0.65885		0.5	gcAnno-Bayes	0.682939
0.5	gcAnno-SVM	0.868763		0.5	gcAnno-SVM	0.798283
0.5	SVM	0.787231		0.5	SVM	0.746215

[truncated: 2 more sheets: AT root refdrop statistics, AT root querydrop statistics]
