# Supplementary material for: gCAnno: a graph-based single cell type annotation method
Source: BMC Genomics. 2020 Nov 23;21:823. doi: 10.1186/s12864-020-07223-4 (PMC7686723; doi:10.1186/s12864-020-07223-4)
Supplement: Supplementary file 18 — Additional file 18: Table S7. The statistic of kappa coefficient in imbalance test. [file 12864_2020_7223_MOESM18_ESM.xlsx]

## Sheet: imbalance test
The kappa coefficient of imbalance dataset test
imbalanceRate	tools	Kappa_coefficient
0.1_1	Chetah	0.960353
0.1_1	Scmap-Cluster	0.695182
0.1_1	Scmap-Cell	0.99686
0.1_1	scPred	0.807746
0.1_1	gcAnno-Bayes	0.990621
0.1_1	gcAnno-SVM	0.972223
0.1_1	SVM	0.9783
0.3_1	Chetah	0.917248
0.3_1	Scmap-Cluster	0.763737
0.3_1	Scmap-Cell	0.99686
0.3_1	scPred	0.911783
0.3_1	gcAnno-Bayes	0.990621
0.3_1	gcAnno-SVM	0.984434
0.3_1	SVM	0.984434
0.5_1	Chetah	0.939897
0.5_1	Scmap-Cluster	0.821808
0.5_1	Scmap-Cell	0.99686
0.5_1	scPred	0.951361
0.5_1	gcAnno-Bayes	0.993733
0.5_1	gcAnno-SVM	0.98752
0.5_1	SVM	0.98752
0.7_1	Chetah	0.928553
0.7_1	Scmap-Cluster	0.81733
0.7_1	Scmap-Cell	0.993736
0.7_1	scPred	0.966075
0.7_1	gcAnno-Bayes	0.99686
0.7_1	gcAnno-SVM	0.990619
0.7_1	SVM	0.987494
0.9_1	Chetah	0.928402
0.9_1	Scmap-Cluster	0.821275
0.9_1	Scmap-Cell	0.99686
0.9_1	scPred	0.984456
0.9_1	gcAnno-Bayes	0.990621
0.9_1	gcAnno-SVM	0.990619
0.9_1	SVM	0.990619
1_0.9	Chetah	0.934058
1_0.9	Scmap-Cluster	0.745958
1_0.9	Scmap-Cell	0.99686
1_0.9	scPred	0.969226
1_0.9	gcAnno-Bayes	0.990621
1_0.9	gcAnno-SVM	0.990619
1_0.9	SVM	0.990621
1_0.7	Chetah	0.925704
1_0.7	Scmap-Cluster	0.806421
1_0.7	Scmap-Cell	0.99686
1_0.7	scPred	0.956962
1_0.7	gcAnno-Bayes	0.993733
1_0.7	gcAnno-SVM	0.990621
1_0.7	SVM	0.984434
1_0.5	Chetah	0.925436
1_0.5	Scmap-Cluster	0.73554
1_0.5	Scmap-Cell	0.99686
1_0.5	scPred	0.959606
1_0.5	gcAnno-Bayes	0.993733
1_0.5	gcAnno-SVM	0.990619
1_0.5	SVM	0.98752
1_0.3	Chetah	0.925751
1_0.3	Scmap-Cluster	0.741796
1_0.3	Scmap-Cell	0.99686
1_0.3	scPred	0.962862
1_0.3	gcAnno-Bayes	0.993733
1_0.3	gcAnno-SVM	0.993733
1_0.3	SVM	0.984402
1_0.1	Chetah	0.914438
1_0.1	Scmap-Cluster	0.612644
1_0.1	Scmap-Cell	0.962565
1_0.1	scPred	0.935276
1_0.1	gcAnno-Bayes	0.993733
1_0.1	gcAnno-SVM	0.993733
1_0.1	SVM	0.987496
0.1_1	Chetah	0.939897
0.1_1	Scmap-Cluster	0.720903
0.1_1	Scmap-Cell	0.990625
0.1_1	scPred	0.990628
0.1_1	gcAnno-Bayes	0.98752
0.1_1	gcAnno-SVM	0.98752
0.1_1	SVM	0.981359
0.3_1	Chetah	0.922811
0.3_1	Scmap-Cluster	0.757949
0.3_1	Scmap-Cell	0.993735
0.3_1	scPred	0.908651
0.3_1	gcAnno-Bayes	0.99686
0.3_1	gcAnno-SVM	0.98752
0.3_1	SVM	0.990619
0.5_1	Chetah	0.922961
0.5_1	Scmap-Cluster	0.784877
0.5_1	Scmap-Cell	0.99686
0.5_1	scPred	0.972292
0.5_1	gcAnno-Bayes	0.993733
0.5_1	gcAnno-SVM	0.98752
0.5_1	SVM	0.98752
0.7_1	Chetah	0.963232
0.7_1	Scmap-Cluster	0.837838
0.7_1	Scmap-Cell	0.99686
0.7_1	scPred	0.95407
0.7_1	gcAnno-Bayes	0.990621
0.7_1	gcAnno-SVM	0.98752
0.7_1	SVM	0.990619
0.9_1	Chetah	0.928553
0.9_1	Scmap-Cluster	0.775047
0.9_1	Scmap-Cell	0.993736
0.9_1	scPred	0.987534
0.9_1	gcAnno-Bayes	0.990621
0.9_1	gcAnno-SVM	0.98752
0.9_1	SVM	0.993732
1_0.9	Chetah	0.942766
1_0.9	Scmap-Cluster	0.769271
1_0.9	Scmap-Cell	0.993735
1_0.9	scPred	0.969164
1_0.9	gcAnno-Bayes	0.993733
1_0.9	gcAnno-SVM	0.98752
1_0.9	SVM	0.98752
1_0.7	Chetah	0.922799
1_0.7	Scmap-Cluster	0.792717
1_0.7	Scmap-Cell	0.99686
1_0.7	scPred	0.954003
1_0.7	gcAnno-Bayes	0.993733
1_0.7	gcAnno-SVM	0.990621
1_0.7	SVM	0.98752
1_0.5	Chetah	0.928553
1_0.5	Scmap-Cluster	0.789804
1_0.5	Scmap-Cell	0.99686
1_0.5	scPred	0.981271
1_0.5	gcAnno-Bayes	0.993733
1_0.5	gcAnno-SVM	0.990619
1_0.5	SVM	0.990621
1_0.3	Chetah	0.925751
1_0.3	Scmap-Cluster	0.73938
1_0.3	Scmap-Cell	0.993722
1_0.3	scPred	0.97511
1_0.3	gcAnno-Bayes	0.987522
1_0.3	gcAnno-SVM	0.990621
1_0.3	SVM	0.990621
1_0.1	Chetah	0.92529
1_0.1	Scmap-Cluster	0.684643
1_0.1	Scmap-Cell	0.978072
1_0.1	scPred	0.956726
1_0.1	gcAnno-Bayes	0.993733
1_0.1	gcAnno-SVM	0.993733
1_0.1	SVM	0.984373
0.1_1	Chetah	0.906494
0.1_1	Scmap-Cluster	0.691412
0.1_1	Scmap-Cell	0.993736
0.1_1	scPred	0.975261
0.1_1	gcAnno-Bayes	0.990621
0.1_1	gcAnno-SVM	0.975259
0.1_1	SVM	0.966175
0.3_1	Chetah	0.922635
0.3_1	Scmap-Cluster	0.769985
0.3_1	Scmap-Cell	0.99686
0.3_1	scPred	0.951565
0.3_1	gcAnno-Bayes	0.99686
0.3_1	gcAnno-SVM	0.98752
0.3_1	SVM	0.98752
0.5_1	Chetah	0.937041
0.5_1	Scmap-Cluster	0.810781
0.5_1	Scmap-Cell	0.99686
0.5_1	scPred	0.948212
0.5_1	gcAnno-Bayes	0.993733
0.5_1	gcAnno-SVM	0.98752
0.5_1	SVM	0.98752
0.7_1	Chetah	0.939768
0.7_1	Scmap-Cluster	0.829399
0.7_1	Scmap-Cell	0.993736
0.7_1	scPred	0.959854
0.7_1	gcAnno-Bayes	0.993733
0.7_1	gcAnno-SVM	0.98752
0.7_1	SVM	0.990619
0.9_1	Chetah	0.928553
0.9_1	Scmap-Cluster	0.82384
0.9_1	Scmap-Cell	0.99686
0.9_1	scPred	0.975095
0.9_1	gcAnno-Bayes	0.987522
0.9_1	gcAnno-SVM	0.98752
0.9_1	SVM	0.990619
1_0.9	Chetah	0.939639
1_0.9	Scmap-Cluster	0.812197
1_0.9	Scmap-Cell	0.993735
1_0.9	scPred	0.966223
1_0.9	gcAnno-Bayes	0.990621
1_0.9	gcAnno-SVM	0.993733
1_0.9	SVM	0.987494
1_0.7	Chetah	0.931369
1_0.7	Scmap-Cluster	0.783705
1_0.7	Scmap-Cell	0.993735
1_0.7	scPred	0.975261
1_0.7	gcAnno-Bayes	0.993733
1_0.7	gcAnno-SVM	0.990619
1_0.7	SVM	0.990619
1_0.5	Chetah	0.942879
1_0.5	Scmap-Cluster	0.804252
1_0.5	Scmap-Cell	0.99686
1_0.5	scPred	0.98135
1_0.5	gcAnno-Bayes	0.993733
1_0.5	gcAnno-SVM	0.990621
1_0.5	SVM	0.98752
1_0.3	Chetah	0.916879
1_0.3	Scmap-Cluster	0.776815
1_0.3	Scmap-Cell	0.99686
1_0.3	scPred	0.98135
1_0.3	gcAnno-Bayes	0.993733
1_0.3	gcAnno-SVM	0.993733
1_0.3	SVM	0.981324
1_0.1	Chetah	0.922162
1_0.1	Scmap-Cluster	0.603007
1_0.1	Scmap-Cell	0.953265
1_0.1	scPred	0.895532
1_0.1	gcAnno-Bayes	0.993733
1_0.1	gcAnno-SVM	0.993733
1_0.1	SVM	0.984341
0.1_1	Chetah	0.954382
0.1_1	Scmap-Cluster	0.697942
0.1_1	Scmap-Cell	0.990625
0.1_1	scPred	0.981355
0.1_1	gcAnno-Bayes	0.990621
0.1_1	gcAnno-SVM	0.969204
0.1_1	SVM	0.981362
0.3_1	Chetah	0.951457
0.3_1	Scmap-Cluster	0.766595
0.3_1	Scmap-Cell	0.99686
0.3_1	scPred	0.940001
0.3_1	gcAnno-Bayes	0.993733
0.3_1	gcAnno-SVM	0.98752
0.3_1	SVM	0.98752
0.5_1	Chetah	0.937041
0.5_1	Scmap-Cluster	0.8188
0.5_1	Scmap-Cell	0.993735
0.5_1	scPred	0.945207
0.5_1	gcAnno-Bayes	0.993733
0.5_1	gcAnno-SVM	0.98752
0.5_1	SVM	0.984402
0.7_1	Chetah	0.934172
0.7_1	Scmap-Cluster	0.79697
0.7_1	Scmap-Cell	0.993735
0.7_1	scPred	0.972225
0.7_1	gcAnno-Bayes	0.993733
0.7_1	gcAnno-SVM	0.993733
0.7_1	SVM	0.98752
0.9_1	Chetah	0.91467
0.9_1	Scmap-Cluster	0.766444
0.9_1	Scmap-Cell	0.993735
0.9_1	scPred	0.969288
0.9_1	gcAnno-Bayes	0.993733
0.9_1	gcAnno-SVM	0.993733
0.9_1	SVM	0.990621
1_0.9	Chetah	0.939883
1_0.9	Scmap-Cluster	0.75453
1_0.9	Scmap-Cell	0.993735
1_0.9	scPred	0.9752
1_0.9	gcAnno-Bayes	0.99686
1_0.9	gcAnno-SVM	0.990619
1_0.9	SVM	0.98752
1_0.7	Chetah	0.917421
1_0.7	Scmap-Cluster	0.747425
1_0.7	Scmap-Cell	0.993735
1_0.7	scPred	0.922167
1_0.7	gcAnno-Bayes	0.990621
1_0.7	gcAnno-SVM	0.98752
1_0.7	SVM	0.990619
1_0.5	Chetah	0.939768
1_0.5	Scmap-Cluster	0.752588
1_0.5	Scmap-Cell	0.99686
1_0.5	scPred	0.978162
1_0.5	gcAnno-Bayes	0.993733
1_0.5	gcAnno-SVM	0.993733
1_0.5	SVM	0.990619
1_0.3	Chetah	0.911748
1_0.3	Scmap-Cluster	0.784507
1_0.3	Scmap-Cell	0.99686
1_0.3	scPred	0.959882
1_0.3	gcAnno-Bayes	0.993733
1_0.3	gcAnno-SVM	0.993733
1_0.3	SVM	0.984402
1_0.1	Chetah	0.898938
1_0.1	Scmap-Cluster	0.600259
1_0.1	Scmap-Cell	0.9656
1_0.1	scPred	0.863209
1_0.1	gcAnno-Bayes	0.990621
1_0.1	gcAnno-SVM	0.993733
1_0.1	SVM	0.984405
0.1_1	Chetah	0.906673
0.1_1	Scmap-Cluster	0.691795
0.1_1	Scmap-Cell	0.990625
0.1_1	scPred	0.981393
0.1_1	gcAnno-Bayes	0.990621
0.1_1	gcAnno-SVM	0.975255
0.1_1	SVM	0.981359
0.3_1	Chetah	0.960274
0.3_1	Scmap-Cluster	0.792816
0.3_1	Scmap-Cell	0.99686
0.3_1	scPred	0.969281
0.3_1	gcAnno-Bayes	0.990621
0.3_1	gcAnno-SVM	0.981359
0.3_1	SVM	0.98752
0.5_1	Chetah	0.937041
0.5_1	Scmap-Cluster	0.812974
0.5_1	Scmap-Cell	0.99686
0.5_1	scPred	0.975311
0.5_1	gcAnno-Bayes	0.990621
0.5_1	gcAnno-SVM	0.98752
0.5_1	SVM	0.990619
0.7_1	Chetah	0.945649
0.7_1	Scmap-Cluster	0.794066
0.7_1	Scmap-Cell	0.99686
0.7_1	scPred	0.969028
0.7_1	gcAnno-Bayes	0.990621
0.7_1	gcAnno-SVM	0.98752
0.7_1	SVM	0.98752
0.9_1	Chetah	0.934198
0.9_1	Scmap-Cluster	0.772139
0.9_1	Scmap-Cell	0.99686
0.9_1	scPred	0.969157
0.9_1	gcAnno-Bayes	0.993733
0.9_1	gcAnno-SVM	0.98752
0.9_1	SVM	0.990619
1_0.9	Chetah	0.914438
1_0.9	Scmap-Cluster	0.764037
1_0.9	Scmap-Cell	0.993735
1_0.9	scPred	0.971998
1_0.9	gcAnno-Bayes	0.990621
1_0.9	gcAnno-SVM	0.98752
1_0.9	SVM	0.990619
1_0.7	Chetah	0.922961
1_0.7	Scmap-Cluster	0.764492
1_0.7	Scmap-Cell	0.99686
1_0.7	scPred	0.959946
1_0.7	gcAnno-Bayes	0.993733
1_0.7	gcAnno-SVM	0.993733
1_0.7	SVM	0.987494
1_0.5	Chetah	0.920185
1_0.5	Scmap-Cluster	0.758755
1_0.5	Scmap-Cell	0.99686
1_0.5	scPred	0.978344
1_0.5	gcAnno-Bayes	0.987522
1_0.5	gcAnno-SVM	0.993733
1_0.5	SVM	0.987522
1_0.3	Chetah	0.954081
1_0.3	Scmap-Cluster	0.721974
1_0.3	Scmap-Cell	0.99686
1_0.3	scPred	0.904439
1_0.3	gcAnno-Bayes	0.993733
1_0.3	gcAnno-SVM	0.990621
1_0.3	SVM	0.99372
1_0.1	Chetah	0.925581
1_0.1	Scmap-Cluster	0.619531
1_0.1	Scmap-Cell	0.978072
1_0.1	scPred	0.865864
1_0.1	gcAnno-Bayes	0.99686
1_0.1	gcAnno-SVM	0.993733
1_0.1	SVM	0.987471
0.1_1	Chetah	0.890476
0.1_1	Scmap-Cluster	0.712371
0.1_1	Scmap-Cell	0.993735
0.1_1	scPred	0.993736
0.1_1	gcAnno-Bayes	0.990621
0.1_1	gcAnno-SVM	0.975255
0.1_1	SVM	0.9783
0.3_1	Chetah	0.914492
0.3_1	Scmap-Cluster	0.757514
0.3_1	Scmap-Cell	0.99686
0.3_1	scPred	0.966077
0.3_1	gcAnno-Bayes	0.993733
0.3_1	gcAnno-SVM	0.981362
0.3_1	SVM	0.981359
0.5_1	Chetah	0.942766
0.5_1	Scmap-Cluster	0.804514
0.5_1	Scmap-Cell	0.993735
0.5_1	scPred	0.969281
0.5_1	gcAnno-Bayes	0.990621
0.5_1	gcAnno-SVM	0.990621
0.5_1	SVM	0.990619
0.7_1	Chetah	0.931353
0.7_1	Scmap-Cluster	0.816279
0.7_1	Scmap-Cell	0.993735
0.7_1	scPred	0.954
0.7_1	gcAnno-Bayes	0.98752
0.7_1	gcAnno-SVM	0.98752
0.7_1	SVM	0.984402
0.9_1	Chetah	0.925734
0.9_1	Scmap-Cluster	0.757392
0.9_1	Scmap-Cell	0.993735
0.9_1	scPred	0.981388
0.9_1	gcAnno-Bayes	0.993733
0.9_1	gcAnno-SVM	0.990619
0.9_1	SVM	0.984402
1_0.9	Chetah	0.945533
1_0.9	Scmap-Cluster	0.768411
1_0.9	Scmap-Cell	0.993735
1_0.9	scPred	0.978339
1_0.9	gcAnno-Bayes	0.993733
1_0.9	gcAnno-SVM	0.990619
1_0.9	SVM	0.990621
1_0.7	Chetah	0.925751
1_0.7	Scmap-Cluster	0.820956
1_0.7	Scmap-Cell	0.99686
1_0.7	scPred	0.954
1_0.7	gcAnno-Bayes	0.993733
1_0.7	gcAnno-SVM	0.990619
1_0.7	SVM	0.984402
1_0.5	Chetah	0.939897
1_0.5	Scmap-Cluster	0.789804
1_0.5	Scmap-Cell	0.993735
1_0.5	scPred	0.978158
1_0.5	gcAnno-Bayes	0.993733
1_0.5	gcAnno-SVM	0.990619
1_0.5	SVM	0.993733
1_0.3	Chetah	0.939639
1_0.3	Scmap-Cluster	0.738376
1_0.3	Scmap-Cell	0.993735
1_0.3	scPred	0.925804
1_0.3	gcAnno-Bayes	0.990621
1_0.3	gcAnno-SVM	0.993733
1_0.3	SVM	0.987471
1_0.1	Chetah	0.909003
1_0.1	Scmap-Cluster	0.568554
1_0.1	Scmap-Cell	0.903621
1_0.1	scPred	0.960043
1_0.1	gcAnno-Bayes	0.993733
1_0.1	gcAnno-SVM	0.993733
1_0.1	SVM	0.987471
0.1_1	Chetah	0.872332
0.1_1	Scmap-Cluster	0.714702
0.1_1	Scmap-Cell	0.990628
0.1_1	scPred	0.960037
0.1_1	gcAnno-Bayes	0.99686
0.1_1	gcAnno-SVM	0.975255
0.1_1	SVM	0.972208
0.3_1	Chetah	0.945757
0.3_1	Scmap-Cluster	0.753095
0.3_1	Scmap-Cell	0.99686
0.3_1	scPred	0.948648
0.3_1	gcAnno-Bayes	0.98752
0.3_1	gcAnno-SVM	0.984432
0.3_1	SVM	0.990619
0.5_1	Chetah	0.934198
0.5_1	Scmap-Cluster	0.837198
0.5_1	Scmap-Cell	0.99686
0.5_1	scPred	0.966291
0.5_1	gcAnno-Bayes	0.993733
0.5_1	gcAnno-SVM	0.984434
0.5_1	SVM	0.98752
0.7_1	Chetah	0.951554
0.7_1	Scmap-Cluster	0.79945
0.7_1	Scmap-Cell	0.99686
0.7_1	scPred	0.960098
0.7_1	gcAnno-Bayes	0.990621
0.7_1	gcAnno-SVM	0.98752
0.7_1	SVM	0.984402
0.9_1	Chetah	0.942766
0.9_1	Scmap-Cluster	0.806389
0.9_1	Scmap-Cell	0.99686
0.9_1	scPred	0.981271
0.9_1	gcAnno-Bayes	0.990621
0.9_1	gcAnno-SVM	0.98752
0.9_1	SVM	0.993732
1_0.9	Chetah	0.931353
1_0.9	Scmap-Cluster	0.815135
1_0.9	Scmap-Cell	0.993735
1_0.9	scPred	0.978344
1_0.9	gcAnno-Bayes	0.987522
1_0.9	gcAnno-SVM	0.990621
1_0.9	SVM	0.984402
1_0.7	Chetah	0.91467
1_0.7	Scmap-Cluster	0.772617
1_0.7	Scmap-Cell	0.993735
1_0.7	scPred	0.963176
1_0.7	gcAnno-Bayes	0.993733
1_0.7	gcAnno-SVM	0.990619
1_0.7	SVM	0.984434
1_0.5	Chetah	0.937041
1_0.5	Scmap-Cluster	0.792314
1_0.5	Scmap-Cell	0.99686
1_0.5	scPred	0.984424
1_0.5	gcAnno-Bayes	0.984434
1_0.5	gcAnno-SVM	0.990619
1_0.5	SVM	0.990619
1_0.3	Chetah	0.928553
1_0.3	Scmap-Cluster	0.737101
1_0.3	Scmap-Cell	0.993735
1_0.3	scPred	0.959791
1_0.3	gcAnno-Bayes	0.99686
1_0.3	gcAnno-SVM	0.993733
1_0.3	SVM	0.984371
1_0.1	Chetah	0.954065
1_0.1	Scmap-Cluster	0.620046
1_0.1	Scmap-Cell	0.971831
1_0.1	scPred	0.898563
1_0.1	gcAnno-Bayes	0.990621
1_0.1	gcAnno-SVM	0.993733
1_0.1	SVM	0.990601
0.1_1	Chetah	0.898009
0.1_1	Scmap-Cluster	0.698429
0.1_1	Scmap-Cell	0.993735
0.1_1	scPred	0.966231
0.1_1	gcAnno-Bayes	0.993733
0.1_1	gcAnno-SVM	0.984434
0.1_1	SVM	0.978297
0.3_1	Chetah	0.939897
0.3_1	Scmap-Cluster	0.769496
0.3_1	Scmap-Cell	0.99686
0.3_1	scPred	0.898646
0.3_1	gcAnno-Bayes	0.993733
0.3_1	gcAnno-SVM	0.984434
0.3_1	SVM	0.98752
0.5_1	Chetah	0.948546
0.5_1	Scmap-Cluster	0.784068
0.5_1	Scmap-Cell	0.99686
0.5_1	scPred	0.948522
0.5_1	gcAnno-Bayes	0.993733
0.5_1	gcAnno-SVM	0.98752
0.5_1	SVM	0.98752
0.7_1	Chetah	0.925751
0.7_1	Scmap-Cluster	0.771328
0.7_1	Scmap-Cell	0.993736
0.7_1	scPred	0.966143
0.7_1	gcAnno-Bayes	0.993733
0.7_1	gcAnno-SVM	0.98752
0.7_1	SVM	0.984402
0.9_1	Chetah	0.931503
0.9_1	Scmap-Cluster	0.797728
0.9_1	Scmap-Cell	0.99686
0.9_1	scPred	0.984452
0.9_1	gcAnno-Bayes	0.990621
0.9_1	gcAnno-SVM	0.98752
0.9_1	SVM	0.993732
1_0.9	Chetah	0.939883
1_0.9	Scmap-Cluster	0.772177
1_0.9	Scmap-Cell	0.99686
1_0.9	scPred	0.954382
1_0.9	gcAnno-Bayes	0.990621
1_0.9	gcAnno-SVM	0.990619
1_0.9	SVM	0.98752
1_0.7	Chetah	0.937164
1_0.7	Scmap-Cluster	0.755949
1_0.7	Scmap-Cell	0.993736
1_0.7	scPred	0.978199
1_0.7	gcAnno-Bayes	0.993733
1_0.7	gcAnno-SVM	0.990619
1_0.7	SVM	0.98752
1_0.5	Chetah	0.931369
1_0.5	Scmap-Cluster	0.815824
1_0.5	Scmap-Cell	0.993735
1_0.5	scPred	0.978207
1_0.5	gcAnno-Bayes	0.993733
1_0.5	gcAnno-SVM	0.990621
1_0.5	SVM	0.990621
1_0.3	Chetah	0.895511
1_0.3	Scmap-Cluster	0.776348
1_0.3	Scmap-Cell	0.993735
1_0.3	scPred	0.981355
1_0.3	gcAnno-Bayes	0.987522
1_0.3	gcAnno-SVM	0.993733
1_0.3	SVM	0.990601
1_0.1	Chetah	0.925739
1_0.1	Scmap-Cluster	0.56675
1_0.1	Scmap-Cell	0.971889
1_0.1	scPred	0.871373
1_0.1	gcAnno-Bayes	0.987522
1_0.1	gcAnno-SVM	0.993733
1_0.1	SVM	0.987471
0.1_1	Chetah	0.909207
0.1_1	Scmap-Cluster	0.695182
0.1_1	Scmap-Cell	0.993736
0.1_1	scPred	0.984456
0.1_1	gcAnno-Bayes	0.990621
0.1_1	gcAnno-SVM	0.975259
0.1_1	SVM	0.963187
0.3_1	Chetah	0.925751
0.3_1	Scmap-Cluster	0.766137
0.3_1	Scmap-Cell	0.99686
0.3_1	scPred	0.937179
0.3_1	gcAnno-Bayes	0.993733
0.3_1	gcAnno-SVM	0.993733
0.3_1	SVM	0.98752
0.5_1	Chetah	0.928553
0.5_1	Scmap-Cluster	0.797864
0.5_1	Scmap-Cell	0.99686
0.5_1	scPred	0.957416
0.5_1	gcAnno-Bayes	0.990619
0.5_1	gcAnno-SVM	0.9783
0.5_1	SVM	0.98752
0.7_1	Chetah	0.917074
0.7_1	Scmap-Cluster	0.777054
0.7_1	Scmap-Cell	0.993735
0.7_1	scPred	0.969153
0.7_1	gcAnno-Bayes	0.990621
0.7_1	gcAnno-SVM	0.98752
0.7_1	SVM	0.984402
0.9_1	Chetah	0.942766
0.9_1	Scmap-Cluster	0.799842
0.9_1	Scmap-Cell	0.993735
0.9_1	scPred	0.969226
0.9_1	gcAnno-Bayes	0.993733
0.9_1	gcAnno-SVM	0.990619
0.9_1	SVM	0.99686
1_0.9	Chetah	0.931369
1_0.9	Scmap-Cluster	0.792717
1_0.9	Scmap-Cell	0.990625
1_0.9	scPred	0.981355
1_0.9	gcAnno-Bayes	0.98752
1_0.9	gcAnno-SVM	0.98752
1_0.9	SVM	0.993732
1_0.7	Chetah	0.931369
1_0.7	Scmap-Cluster	0.771734
1_0.7	Scmap-Cell	0.99686
1_0.7	scPred	0.928419
1_0.7	gcAnno-Bayes	0.990621
1_0.7	gcAnno-SVM	0.990619
1_0.7	SVM	0.99686
1_0.5	Chetah	0.934198
1_0.5	Scmap-Cluster	0.767307
1_0.5	Scmap-Cell	0.99686
1_0.5	scPred	0.978295
1_0.5	gcAnno-Bayes	0.993733
1_0.5	gcAnno-SVM	0.990621
1_0.5	SVM	0.984402
1_0.3	Chetah	0.920004
1_0.3	Scmap-Cluster	0.771083
1_0.3	Scmap-Cell	0.993735
1_0.3	scPred	0.956716
1_0.3	gcAnno-Bayes	0.993733
1_0.3	gcAnno-SVM	0.993733
1_0.3	SVM	0.990601
1_0.1	Chetah	0.93703
1_0.1	Scmap-Cluster	0.591457
1_0.1	Scmap-Cell	0.950068
1_0.1	scPred	0.880442
1_0.1	gcAnno-Bayes	0.990621
1_0.1	gcAnno-SVM	0.993733
1_0.1	SVM	0.993733
0.1_1	Chetah	0.951457
0.1_1	Scmap-Cluster	0.696799
0.1_1	Scmap-Cell	0.99686
0.1_1	scPred	0.903816
0.1_1	gcAnno-Bayes	0.993733
0.1_1	gcAnno-SVM	0.975255
0.1_1	SVM	0.969199
0.3_1	Chetah	0.931223
0.3_1	Scmap-Cluster	0.764659
0.3_1	Scmap-Cell	0.99686
0.3_1	scPred	0.931385
0.3_1	gcAnno-Bayes	0.993733
0.3_1	gcAnno-SVM	0.978304
0.3_1	SVM	0.98752
0.5_1	Chetah	0.934198
0.5_1	Scmap-Cluster	0.807096
0.5_1	Scmap-Cell	0.99686
0.5_1	scPred	0.92843
0.5_1	gcAnno-Bayes	0.993733
0.5_1	gcAnno-SVM	0.98752
0.5_1	SVM	0.98752
0.7_1	Chetah	0.951457
0.7_1	Scmap-Cluster	0.835226
0.7_1	Scmap-Cell	0.99686
0.7_1	scPred	0.963095
0.7_1	gcAnno-Bayes	0.990621
0.7_1	gcAnno-SVM	0.990621
0.7_1	SVM	0.990619
0.9_1	Chetah	0.939639
0.9_1	Scmap-Cluster	0.800233
0.9_1	Scmap-Cell	0.993735
0.9_1	scPred	0.981355
0.9_1	gcAnno-Bayes	0.990619
0.9_1	gcAnno-SVM	0.98752
0.9_1	SVM	0.98752
1_0.9	Chetah	0.925751
1_0.9	Scmap-Cluster	0.761182
1_0.9	Scmap-Cell	0.990604
1_0.9	scPred	0.963018
1_0.9	gcAnno-Bayes	0.990619
1_0.9	gcAnno-SVM	0.990619
1_0.9	SVM	0.984402
1_0.7	Chetah	0.922944
1_0.7	Scmap-Cluster	0.786549
1_0.7	Scmap-Cell	0.99686
1_0.7	scPred	0.984424
1_0.7	gcAnno-Bayes	0.993733
1_0.7	gcAnno-SVM	0.993733
1_0.7	SVM	0.984402
1_0.5	Chetah	0.928693
1_0.5	Scmap-Cluster	0.73275
1_0.5	Scmap-Cell	0.993736
1_0.5	scPred	0.96602
1_0.5	gcAnno-Bayes	0.993733
1_0.5	gcAnno-SVM	0.990619
1_0.5	SVM	0.99372
1_0.3	Chetah	0.925581
1_0.3	Scmap-Cluster	0.790616
1_0.3	Scmap-Cell	0.993735
1_0.3	scPred	0.956638
1_0.3	gcAnno-Bayes	0.990621
1_0.3	gcAnno-SVM	0.98752
1_0.3	SVM	0.990621
1_0.1	Chetah	0.914478
1_0.1	Scmap-Cluster	0.567756
1_0.1	Scmap-Cell	0.959462
1_0.1	scPred	0.857529
1_0.1	gcAnno-Bayes	0.993733
1_0.1	gcAnno-SVM	0.993733
1_0.1	SVM	0.987471
0.1_1	Chetah	0.885449
0.1_1	Scmap-Cluster	0.705678
0.1_1	Scmap-Cell	0.993735
0.1_1	scPred	0.882656
0.1_1	gcAnno-Bayes	0.993733
0.1_1	gcAnno-SVM	0.9783
0.1_1	SVM	0.966175
0.3_1	Chetah	0.920185
0.3_1	Scmap-Cluster	0.786562
0.3_1	Scmap-Cell	0.993735
0.3_1	scPred	0.912121
0.3_1	gcAnno-Bayes	0.990621
0.3_1	gcAnno-SVM	0.984432
0.3_1	SVM	0.984434
0.5_1	Chetah	0.928553
0.5_1	Scmap-Cluster	0.842478
0.5_1	Scmap-Cell	0.993736
0.5_1	scPred	0.885474
0.5_1	gcAnno-Bayes	0.990621
0.5_1	gcAnno-SVM	0.98752
0.5_1	SVM	0.990619
0.7_1	Chetah	0.928537
0.7_1	Scmap-Cluster	0.747346
0.7_1	Scmap-Cell	0.99686
0.7_1	scPred	0.969146
0.7_1	gcAnno-Bayes	0.99686
0.7_1	gcAnno-SVM	0.98752
0.7_1	SVM	0.984402
0.9_1	Chetah	0.957321
0.9_1	Scmap-Cluster	0.838474
0.9_1	Scmap-Cell	0.99686
0.9_1	scPred	0.984456
0.9_1	gcAnno-Bayes	0.990621
0.9_1	gcAnno-SVM	0.990621
0.9_1	SVM	0.99686
1_0.9	Chetah	0.925734
1_0.9	Scmap-Cluster	0.769309
1_0.9	Scmap-Cell	0.99686
1_0.9	scPred	0.969151
1_0.9	gcAnno-Bayes	0.98752
1_0.9	gcAnno-SVM	0.990619
1_0.9	SVM	0.98752
1_0.7	Chetah	0.928553
1_0.7	Scmap-Cluster	0.786584
1_0.7	Scmap-Cell	0.99686
1_0.7	scPred	0.978207
1_0.7	gcAnno-Bayes	0.987522
1_0.7	gcAnno-SVM	0.98752
1_0.7	SVM	0.990619
1_0.5	Chetah	0.922961
1_0.5	Scmap-Cluster	0.766933
1_0.5	Scmap-Cell	0.99686
1_0.5	scPred	0.975154
1_0.5	gcAnno-Bayes	0.993733
1_0.5	gcAnno-SVM	0.993733
1_0.5	SVM	0.993733
1_0.3	Chetah	0.928097
1_0.3	Scmap-Cluster	0.733731
1_0.3	Scmap-Cell	0.99686
1_0.3	scPred	0.953632
1_0.3	gcAnno-Bayes	0.99686
1_0.3	gcAnno-SVM	0.993733
1_0.3	SVM	0.987496
1_0.1	Chetah	0.933917
1_0.1	Scmap-Cluster	0.598867
1_0.1	Scmap-Cell	0.978072
1_0.1	scPred	0.826844
1_0.1	gcAnno-Bayes	0.990621
1_0.1	gcAnno-SVM	0.993733
1_0.1	SVM	0.984373
0.1_1	Chetah	0.877458
0.1_1	Scmap-Cluster	0.680161
0.1_1	Scmap-Cell	0.99686
0.1_1	scPred	0.94866
0.1_1	gcAnno-Bayes	0.990621
0.1_1	gcAnno-SVM	0.9783
0.1_1	SVM	0.975255
0.3_1	Chetah	0.934198
0.3_1	Scmap-Cluster	0.745362
0.3_1	Scmap-Cell	0.99686
0.3_1	scPred	0.954483
0.3_1	gcAnno-Bayes	0.990621
0.3_1	gcAnno-SVM	0.978304
0.3_1	SVM	0.990619
0.5_1	Chetah	0.900901
0.5_1	Scmap-Cluster	0.807476
0.5_1	Scmap-Cell	0.99686
0.5_1	scPred	0.937164
0.5_1	gcAnno-Bayes	0.993733
0.5_1	gcAnno-SVM	0.98752
0.5_1	SVM	0.98752
0.7_1	Chetah	0.919998
0.7_1	Scmap-Cluster	0.765952
0.7_1	Scmap-Cell	0.993735
0.7_1	scPred	0.927695
0.7_1	gcAnno-Bayes	0.990619
0.7_1	gcAnno-SVM	0.98752
0.7_1	SVM	0.993732
0.9_1	Chetah	0.922648
0.9_1	Scmap-Cluster	0.817688
0.9_1	Scmap-Cell	0.99686
0.9_1	scPred	0.957246
0.9_1	gcAnno-Bayes	0.990621
0.9_1	gcAnno-SVM	0.98752
0.9_1	SVM	0.990619
1_0.9	Chetah	0.945649
1_0.9	Scmap-Cluster	0.772177
1_0.9	Scmap-Cell	0.99686
1_0.9	scPred	0.981347
1_0.9	gcAnno-Bayes	0.993733
1_0.9	gcAnno-SVM	0.990621
1_0.9	SVM	0.993733
1_0.7	Chetah	0.925594
1_0.7	Scmap-Cluster	0.795597
1_0.7	Scmap-Cell	0.99686
1_0.7	scPred	0.960353
1_0.7	gcAnno-Bayes	0.99686
1_0.7	gcAnno-SVM	0.990619
1_0.7	SVM	0.990601
1_0.5	Chetah	0.928693
1_0.5	Scmap-Cluster	0.755437
1_0.5	Scmap-Cell	0.993735
1_0.5	scPred	0.971927
1_0.5	gcAnno-Bayes	0.993733
1_0.5	gcAnno-SVM	0.990619
1_0.5	SVM	0.990619
1_0.3	Chetah	0.922799
1_0.3	Scmap-Cluster	0.792382
1_0.3	Scmap-Cell	0.99686
1_0.3	scPred	0.966155
1_0.3	gcAnno-Bayes	0.993733
1_0.3	gcAnno-SVM	0.993733
1_0.3	SVM	0.990621
1_0.1	Chetah	0.916879
1_0.1	Scmap-Cluster	0.602659
1_0.1	Scmap-Cell	0.943873
1_0.1	scPred	0.880654
1_0.1	gcAnno-Bayes	0.990621
1_0.1	gcAnno-SVM	0.993733
1_0.1	SVM	0.987496
0.1_1	Chetah	0.917421
0.1_1	Scmap-Cluster	0.707345
0.1_1	Scmap-Cell	0.99686
0.1_1	scPred	0.814258
0.1_1	gcAnno-Bayes	0.987522
0.1_1	gcAnno-SVM	0.981362
0.1_1	SVM	0.981362
0.3_1	Chetah	0.922961
0.3_1	Scmap-Cluster	0.769496
0.3_1	Scmap-Cell	0.99686
0.3_1	scPred	0.960283
0.3_1	gcAnno-Bayes	0.990621
0.3_1	gcAnno-SVM	0.98752
0.3_1	SVM	0.984434
0.5_1	Chetah	0.862217
0.5_1	Scmap-Cluster	0.801194
0.5_1	Scmap-Cell	0.993735
0.5_1	scPred	0.951554
0.5_1	gcAnno-Bayes	0.990621
0.5_1	gcAnno-SVM	0.981362
0.5_1	SVM	0.98752
0.7_1	Chetah	0.942757
0.7_1	Scmap-Cluster	0.81658
0.7_1	Scmap-Cell	0.99686
0.7_1	scPred	0.960091
0.7_1	gcAnno-Bayes	0.993733
0.7_1	gcAnno-SVM	0.98752
0.7_1	SVM	0.98752
0.9_1	Chetah	0.925878
0.9_1	Scmap-Cluster	0.783285
0.9_1	Scmap-Cell	0.993736
0.9_1	scPred	0.975154
0.9_1	gcAnno-Bayes	0.993733
0.9_1	gcAnno-SVM	0.990619
0.9_1	SVM	0.990619
1_0.9	Chetah	0.925751
1_0.9	Scmap-Cluster	0.780793
1_0.9	Scmap-Cell	0.99686
1_0.9	scPred	0.969226
1_0.9	gcAnno-Bayes	0.993733
1_0.9	gcAnno-SVM	0.990619
1_0.9	SVM	0.990619
1_0.7	Chetah	0.917402
1_0.7	Scmap-Cluster	0.772177
1_0.7	Scmap-Cell	0.993735
1_0.7	scPred	0.962931
1_0.7	gcAnno-Bayes	0.990621
1_0.7	gcAnno-SVM	0.990619
1_0.7	SVM	0.993732
1_0.5	Chetah	0.934198
1_0.5	Scmap-Cluster	0.736091
1_0.5	Scmap-Cell	0.99686
1_0.5	scPred	0.941814
1_0.5	gcAnno-Bayes	0.993733
1_0.5	gcAnno-SVM	0.990619
1_0.5	SVM	0.98752
1_0.3	Chetah	0.934047
1_0.3	Scmap-Cluster	0.764869
1_0.3	Scmap-Cell	0.993735
1_0.3	scPred	0.981346
1_0.3	gcAnno-Bayes	0.993733
1_0.3	gcAnno-SVM	0.993733
1_0.3	SVM	0.987494
1_0.1	Chetah	0.928221
1_0.1	Scmap-Cluster	0.63091
1_0.1	Scmap-Cell	0.956273
1_0.1	scPred	0.822234
1_0.1	gcAnno-Bayes	0.993733
1_0.1	gcAnno-SVM	0.990619
1_0.1	SVM	0.981283
0.1_1	Chetah	0.957228
0.1_1	Scmap-Cluster	0.700704
0.1_1	Scmap-Cell	0.990628
0.1_1	scPred	0.966231
0.1_1	gcAnno-Bayes	0.993733
0.1_1	gcAnno-SVM	0.975255
0.1_1	SVM	0.981362
0.3_1	Chetah	0.917248
0.3_1	Scmap-Cluster	0.764199
0.3_1	Scmap-Cell	0.990625
0.3_1	scPred	0.931503
0.3_1	gcAnno-Bayes	0.993733
0.3_1	gcAnno-SVM	0.98752
0.3_1	SVM	0.98752
0.5_1	Chetah	0.937041
0.5_1	Scmap-Cluster	0.786177
0.5_1	Scmap-Cell	0.99686
0.5_1	scPred	0.931385
0.5_1	gcAnno-Bayes	0.990621
0.5_1	gcAnno-SVM	0.984434
0.5_1	SVM	0.993732
0.7_1	Chetah	0.931369
0.7_1	Scmap-Cluster	0.837865
0.7_1	Scmap-Cell	0.99686
0.7_1	scPred	0.95993
0.7_1	gcAnno-Bayes	0.990619
0.7_1	gcAnno-SVM	0.98752
0.7_1	SVM	0.990619
0.9_1	Chetah	0.920017
0.9_1	Scmap-Cluster	0.820985
0.9_1	Scmap-Cell	0.99686
0.9_1	scPred	0.960034
0.9_1	gcAnno-Bayes	0.993733
0.9_1	gcAnno-SVM	0.990619
0.9_1	SVM	0.990621
1_0.9	Chetah	0.937041
1_0.9	Scmap-Cluster	0.76072
1_0.9	Scmap-Cell	0.99686
1_0.9	scPred	0.97223
1_0.9	gcAnno-Bayes	0.993733
1_0.9	gcAnno-SVM	0.98752
1_0.9	SVM	0.993732
1_0.7	Chetah	0.937041
1_0.7	Scmap-Cluster	0.792717
1_0.7	Scmap-Cell	0.99686
1_0.7	scPred	0.969157
1_0.7	gcAnno-Bayes	0.990621
1_0.7	gcAnno-SVM	0.990619
1_0.7	SVM	0.993732
1_0.5	Chetah	0.928553
1_0.5	Scmap-Cluster	0.741711
1_0.5	Scmap-Cell	0.99686
1_0.5	scPred	0.975154
1_0.5	gcAnno-Bayes	0.990621
1_0.5	gcAnno-SVM	0.993733
1_0.5	SVM	0.990621
1_0.3	Chetah	0.931212
1_0.3	Scmap-Cluster	0.741754
1_0.3	Scmap-Cell	0.99686
1_0.3	scPred	0.975199
1_0.3	gcAnno-Bayes	0.993733
1_0.3	gcAnno-SVM	0.99686
1_0.3	SVM	0.987494
1_0.1	Chetah	0.928373
1_0.1	Scmap-Cluster	0.573017
1_0.1	Scmap-Cell	0.959379
1_0.1	scPred	0.922919
1_0.1	gcAnno-Bayes	0.990621
1_0.1	gcAnno-SVM	0.990621
1_0.1	SVM	0.987496
0.1_1	Chetah	0.887389
0.1_1	Scmap-Cluster	0.690252
0.1_1	Scmap-Cell	0.99686
0.1_1	scPred	0.951267
0.1_1	gcAnno-Bayes	0.993733
0.1_1	gcAnno-SVM	0.9783
0.1_1	SVM	0.972213
0.3_1	Chetah	0.936906
0.3_1	Scmap-Cluster	0.781549
0.3_1	Scmap-Cell	0.99686
0.3_1	scPred	0.966299
0.3_1	gcAnno-Bayes	0.993733
0.3_1	gcAnno-SVM	0.984434
0.3_1	SVM	0.98752
0.5_1	Chetah	0.917421
0.5_1	Scmap-Cluster	0.816248
0.5_1	Scmap-Cell	0.99686
0.5_1	scPred	0.957416
0.5_1	gcAnno-Bayes	0.990619
0.5_1	gcAnno-SVM	0.984434
0.5_1	SVM	0.98752
0.7_1	Chetah	0.922961
0.7_1	Scmap-Cluster	0.808232
0.7_1	Scmap-Cell	0.99686
0.7_1	scPred	0.966217
0.7_1	gcAnno-Bayes	0.993733
0.7_1	gcAnno-SVM	0.990619
0.7_1	SVM	0.990619
0.9_1	Chetah	0.928553
0.9_1	Scmap-Cluster	0.834874
0.9_1	Scmap-Cell	0.993735
0.9_1	scPred	0.975305
0.9_1	gcAnno-Bayes	0.99686
0.9_1	gcAnno-SVM	0.990619
0.9_1	SVM	0.990619
1_0.9	Chetah	0.934183
1_0.9	Scmap-Cluster	0.777487
1_0.9	Scmap-Cell	0.99686
1_0.9	scPred	0.975305
1_0.9	gcAnno-Bayes	0.99686
1_0.9	gcAnno-SVM	0.990619
1_0.9	SVM	0.987494
1_0.7	Chetah	0.931471
1_0.7	Scmap-Cluster	0.752588
1_0.7	Scmap-Cell	0.993735
1_0.7	scPred	0.9783
1_0.7	gcAnno-Bayes	0.990621
1_0.7	gcAnno-SVM	0.993733
1_0.7	SVM	0.993732
1_0.5	Chetah	0.909207
1_0.5	Scmap-Cluster	0.761143
1_0.5	Scmap-Cell	0.99686
1_0.5	scPred	0.98135
1_0.5	gcAnno-Bayes	0.987522
1_0.5	gcAnno-SVM	0.984437
1_0.5	SVM	0.98752
1_0.3	Chetah	0.922961
1_0.3	Scmap-Cluster	0.729875
1_0.3	Scmap-Cell	0.993735
1_0.3	scPred	0.968976
1_0.3	gcAnno-Bayes	0.993733
1_0.3	gcAnno-SVM	0.993733
1_0.3	SVM	0.990619
1_0.1	Chetah	0.933128
1_0.1	Scmap-Cluster	0.615898
1_0.1	Scmap-Cell	0.975053
1_0.1	scPred	0.877427
1_0.1	gcAnno-Bayes	0.993733
1_0.1	gcAnno-SVM	0.993733
1_0.1	SVM	0.990601
0.1_1	Chetah	0.874636
0.1_1	Scmap-Cluster	0.685298
0.1_1	Scmap-Cell	0.990625
0.1_1	scPred	0.990628
0.1_1	gcAnno-Bayes	0.993733
0.1_1	gcAnno-SVM	0.975251
0.1_1	SVM	0.966193
0.3_1	Chetah	0.917074
0.3_1	Scmap-Cluster	0.769534
0.3_1	Scmap-Cell	0.99686
0.3_1	scPred	0.855045
0.3_1	gcAnno-Bayes	0.993733
0.3_1	gcAnno-SVM	0.981362
0.3_1	SVM	0.98752
0.5_1	Chetah	0.937041
0.5_1	Scmap-Cluster	0.8211
0.5_1	Scmap-Cell	0.99686
0.5_1	scPred	0.966094
0.5_1	gcAnno-Bayes	0.990621
0.5_1	gcAnno-SVM	0.984434
0.5_1	SVM	0.98752
0.7_1	Chetah	0.925751
0.7_1	Scmap-Cluster	0.820283
0.7_1	Scmap-Cell	0.99686
0.7_1	scPred	0.978297
0.7_1	gcAnno-Bayes	0.993733
0.7_1	gcAnno-SVM	0.984434
0.7_1	SVM	0.990619
0.9_1	Chetah	0.925436
0.9_1	Scmap-Cluster	0.806389
0.9_1	Scmap-Cell	0.993735
0.9_1	scPred	0.972286
0.9_1	gcAnno-Bayes	0.993733
0.9_1	gcAnno-SVM	0.990619
0.9_1	SVM	0.990619
1_0.9	Chetah	0.942766
1_0.9	Scmap-Cluster	0.771734
1_0.9	Scmap-Cell	0.99686
1_0.9	scPred	0.97223
1_0.9	gcAnno-Bayes	0.990621
1_0.9	gcAnno-SVM	0.98752
1_0.9	SVM	0.98752
1_0.7	Chetah	0.928402
1_0.7	Scmap-Cluster	0.769309
1_0.7	Scmap-Cell	0.99686
1_0.7	scPred	0.969219
1_0.7	gcAnno-Bayes	0.993733
1_0.7	gcAnno-SVM	0.993733
1_0.7	SVM	0.993732
1_0.5	Chetah	0.939897
1_0.5	Scmap-Cluster	0.782133
1_0.5	Scmap-Cell	0.993736
1_0.5	scPred	0.98135
1_0.5	gcAnno-Bayes	0.993733
1_0.5	gcAnno-SVM	0.98752
1_0.5	SVM	0.990601
1_0.3	Chetah	0.922799
1_0.3	Scmap-Cluster	0.781677
1_0.3	Scmap-Cell	0.99686
1_0.3	scPred	0.968842
1_0.3	gcAnno-Bayes	0.990621
1_0.3	gcAnno-SVM	0.990621
1_0.3	SVM	0.98752
1_0.1	Chetah	0.919985
1_0.1	Scmap-Cluster	0.626258
1_0.1	Scmap-Cell	0.978072
1_0.1	scPred	0.865927
1_0.1	gcAnno-Bayes	0.993733
1_0.1	gcAnno-SVM	0.993733
1_0.1	SVM	0.990582
0.1_1	Chetah	0.911748
0.1_1	Scmap-Cluster	0.699619
0.1_1	Scmap-Cell	0.993735
0.1_1	scPred	0.938875
0.1_1	gcAnno-Bayes	0.990621
0.1_1	gcAnno-SVM	0.972223
0.1_1	SVM	0.972218
0.3_1	Chetah	0.922961
0.3_1	Scmap-Cluster	0.780653
0.3_1	Scmap-Cell	0.993735
0.3_1	scPred	0.78302
0.3_1	gcAnno-Bayes	0.993733
0.3_1	gcAnno-SVM	0.984434
0.3_1	SVM	0.98752
0.5_1	Chetah	0.963241
0.5_1	Scmap-Cluster	0.801586
0.5_1	Scmap-Cell	0.993735
0.5_1	scPred	0.954483
0.5_1	gcAnno-Bayes	0.993733
0.5_1	gcAnno-SVM	0.98752
0.5_1	SVM	0.990619
0.7_1	Chetah	0.928385
0.7_1	Scmap-Cluster	0.775047
0.7_1	Scmap-Cell	0.99686
0.7_1	scPred	0.95718
0.7_1	gcAnno-Bayes	0.987522
0.7_1	gcAnno-SVM	0.993733
0.7_1	SVM	0.98752
0.9_1	Chetah	0.928553
0.9_1	Scmap-Cluster	0.826076
0.9_1	Scmap-Cell	0.993736
0.9_1	scPred	0.954483
0.9_1	gcAnno-Bayes	0.990621
0.9_1	gcAnno-SVM	0.993733
0.9_1	SVM	0.993732
1_0.9	Chetah	0.925751
1_0.9	Scmap-Cluster	0.766895
1_0.9	Scmap-Cell	0.993735
1_0.9	scPred	0.975255
1_0.9	gcAnno-Bayes	0.993733
1_0.9	gcAnno-SVM	0.993733
1_0.9	SVM	0.993732
1_0.7	Chetah	0.931223
1_0.7	Scmap-Cluster	0.761182
1_0.7	Scmap-Cell	0.99686
1_0.7	scPred	0.984452
1_0.7	gcAnno-Bayes	0.993733
1_0.7	gcAnno-SVM	0.99686
1_0.7	SVM	0.987494
1_0.5	Chetah	0.922799
1_0.5	Scmap-Cluster	0.804252
1_0.5	Scmap-Cell	0.99686
1_0.5	scPred	0.957331
1_0.5	gcAnno-Bayes	0.993733
1_0.5	gcAnno-SVM	0.993733
1_0.5	SVM	0.984402
1_0.3	Chetah	0.930128
1_0.3	Scmap-Cluster	0.760142
1_0.3	Scmap-Cell	0.99686
1_0.3	scPred	0.97511
1_0.3	gcAnno-Bayes	0.990619
1_0.3	gcAnno-SVM	0.993733
1_0.3	SVM	0.984373
1_0.1	Chetah	0.951141
1_0.1	Scmap-Cluster	0.618963
1_0.1	Scmap-Cell	0.9409
1_0.1	scPred	0.868364
1_0.1	gcAnno-Bayes	0.993733
1_0.1	gcAnno-SVM	0.993733
1_0.1	SVM	0.981251
0.1_1	Chetah	0.911932
0.1_1	Scmap-Cluster	0.707899
0.1_1	Scmap-Cell	0.993735
0.1_1	scPred	0.828221
0.1_1	gcAnno-Bayes	0.984434
0.1_1	gcAnno-SVM	0.969204
0.1_1	SVM	0.975251
0.3_1	Chetah	0.937041
0.3_1	Scmap-Cluster	0.766176
0.3_1	Scmap-Cell	0.993735
0.3_1	scPred	0.922811
0.3_1	gcAnno-Bayes	0.98752
0.3_1	gcAnno-SVM	0.984434
0.3_1	SVM	0.98752
0.5_1	Chetah	0.920017
0.5_1	Scmap-Cluster	0.800834
0.5_1	Scmap-Cell	0.99686
0.5_1	scPred	0.978344
0.5_1	gcAnno-Bayes	0.990621
0.5_1	gcAnno-SVM	0.984434
0.5_1	SVM	0.990619
0.7_1	Chetah	0.925734
0.7_1	Scmap-Cluster	0.81109
0.7_1	Scmap-Cell	0.99686
0.7_1	scPred	0.981346
0.7_1	gcAnno-Bayes	0.990621
0.7_1	gcAnno-SVM	0.98752
0.7_1	SVM	0.98752
0.9_1	Chetah	0.922781
0.9_1	Scmap-Cluster	0.797299
0.9_1	Scmap-Cell	0.99686
0.9_1	scPred	0.960283
0.9_1	gcAnno-Bayes	0.990621
0.9_1	gcAnno-SVM	0.990621
0.9_1	SVM	0.987494
1_0.9	Chetah	0.936906
1_0.9	Scmap-Cluster	0.797299
1_0.9	Scmap-Cell	0.993735
1_0.9	scPred	0.96325
1_0.9	gcAnno-Bayes	0.993733
1_0.9	gcAnno-SVM	0.993733
1_0.9	SVM	0.990619
1_0.7	Chetah	0.911932
1_0.7	Scmap-Cluster	0.78367
1_0.7	Scmap-Cell	0.99686
1_0.7	scPred	0.972292
1_0.7	gcAnno-Bayes	0.993733
1_0.7	gcAnno-SVM	0.993733
1_0.7	SVM	0.984402
1_0.5	Chetah	0.928402
1_0.5	Scmap-Cluster	0.789361
1_0.5	Scmap-Cell	0.99686
1_0.5	scPred	0.984424
1_0.5	gcAnno-Bayes	0.990621
1_0.5	gcAnno-SVM	0.993733
1_0.5	SVM	0.98752
1_0.3	Chetah	0.934047
1_0.3	Scmap-Cluster	0.745608
1_0.3	Scmap-Cell	0.99686
1_0.3	scPred	0.969281
1_0.3	gcAnno-Bayes	0.990621
1_0.3	gcAnno-SVM	0.990621
1_0.3	SVM	0.981286
1_0.1	Chetah	0.898128
1_0.1	Scmap-Cluster	0.6494
1_0.1	Scmap-Cell	0.981197
1_0.1	scPred	0.841712
1_0.1	gcAnno-Bayes	0.990621
1_0.1	gcAnno-SVM	0.993733
1_0.1	SVM	0.984402
0.1_1	Chetah	0.942766
0.1_1	Scmap-Cluster	0.718499
0.1_1	Scmap-Cell	0.99686
0.1_1	scPred	0.981393
0.1_1	gcAnno-Bayes	0.993733
0.1_1	gcAnno-SVM	0.972218
0.1_1	SVM	0.969199
0.3_1	Chetah	0.954283
0.3_1	Scmap-Cluster	0.778247
0.3_1	Scmap-Cell	0.99686
0.3_1	scPred	0.956876
0.3_1	gcAnno-Bayes	0.993733
0.3_1	gcAnno-SVM	0.984434
0.3_1	SVM	0.984434
0.5_1	Chetah	0.939897
0.5_1	Scmap-Cluster	0.804095
0.5_1	Scmap-Cell	0.99686
0.5_1	scPred	0.951434
0.5_1	gcAnno-Bayes	0.990621
0.5_1	gcAnno-SVM	0.984434
0.5_1	SVM	0.98752
0.7_1	Chetah	0.942753
0.7_1	Scmap-Cluster	0.819544
0.7_1	Scmap-Cell	0.99686
0.7_1	scPred	0.969139
0.7_1	gcAnno-Bayes	0.993733
0.7_1	gcAnno-SVM	0.98752
0.7_1	SVM	0.990619
0.9_1	Chetah	0.936892
0.9_1	Scmap-Cluster	0.762661
0.9_1	Scmap-Cell	0.993735
0.9_1	scPred	0.972236
0.9_1	gcAnno-Bayes	0.987522
0.9_1	gcAnno-SVM	0.993733
0.9_1	SVM	0.98752
1_0.9	Chetah	0.917421
1_0.9	Scmap-Cluster	0.815135
1_0.9	Scmap-Cell	0.993735
1_0.9	scPred	0.975261
1_0.9	gcAnno-Bayes	0.993733
1_0.9	gcAnno-SVM	0.990619
1_0.9	SVM	0.990621
1_0.7	Chetah	0.939768
1_0.7	Scmap-Cluster	0.806389
1_0.7	Scmap-Cell	0.99686
1_0.7	scPred	0.984424
1_0.7	gcAnno-Bayes	0.990621
1_0.7	gcAnno-SVM	0.990621
1_0.7	SVM	0.984402
1_0.5	Chetah	0.957228
1_0.5	Scmap-Cluster	0.801044
1_0.5	Scmap-Cell	0.99686
1_0.5	scPred	0.98135
1_0.5	gcAnno-Bayes	0.990621
1_0.5	gcAnno-SVM	0.98752
1_0.5	SVM	0.98752
1_0.3	Chetah	0.920004
1_0.3	Scmap-Cluster	0.729831
1_0.3	Scmap-Cell	0.99686
1_0.3	scPred	0.981312
1_0.3	gcAnno-Bayes	0.993733
1_0.3	gcAnno-SVM	0.993733
1_0.3	SVM	0.990601
1_0.1	Chetah	0.914278
1_0.1	Scmap-Cluster	0.712964
1_0.1	Scmap-Cell	0.990587
1_0.1	scPred	0.913949
1_0.1	gcAnno-Bayes	0.990621
1_0.1	gcAnno-SVM	0.993733
1_0.1	SVM	0.984373
0.1_1	Chetah	0.893115
0.1_1	Scmap-Cluster	0.700138
0.1_1	Scmap-Cell	0.993735
0.1_1	scPred	0.990608
0.1_1	gcAnno-Bayes	0.993733
0.1_1	gcAnno-SVM	0.981362
0.1_1	SVM	0.981359
0.3_1	Chetah	0.911932
0.3_1	Scmap-Cluster	0.786105
0.3_1	Scmap-Cell	0.993735
0.3_1	scPred	0.928537
0.3_1	gcAnno-Bayes	0.993733
0.3_1	gcAnno-SVM	0.98752
0.3_1	SVM	0.98752
0.5_1	Chetah	0.934058
0.5_1	Scmap-Cluster	0.810033
0.5_1	Scmap-Cell	0.99686
0.5_1	scPred	0.945637
0.5_1	gcAnno-Bayes	0.990621
0.5_1	gcAnno-SVM	0.984434
0.5_1	SVM	0.98752
0.7_1	Chetah	0.934058
0.7_1	Scmap-Cluster	0.826446
0.7_1	Scmap-Cell	0.99686
0.7_1	scPred	0.984421
0.7_1	gcAnno-Bayes	0.993733
0.7_1	gcAnno-SVM	0.993733
0.7_1	SVM	0.993733
0.9_1	Chetah	0.931369
0.9_1	Scmap-Cluster	0.780331
0.9_1	Scmap-Cell	0.99686
0.9_1	scPred	0.969164
0.9_1	gcAnno-Bayes	0.993733
0.9_1	gcAnno-SVM	0.990619
0.9_1	SVM	0.98752
1_0.9	Chetah	0.920166
1_0.9	Scmap-Cluster	0.764037
1_0.9	Scmap-Cell	0.993735
1_0.9	scPred	0.945106
1_0.9	gcAnno-Bayes	0.99686
1_0.9	gcAnno-SVM	0.98752
1_0.9	SVM	0.98752
1_0.7	Chetah	0.920148
1_0.7	Scmap-Cluster	0.775009
1_0.7	Scmap-Cell	0.99686
1_0.7	scPred	0.942425
1_0.7	gcAnno-Bayes	0.990619
1_0.7	gcAnno-SVM	0.990619
1_0.7	SVM	0.98752
1_0.5	Chetah	0.928553
1_0.5	Scmap-Cluster	0.766895
1_0.5	Scmap-Cell	0.993735
1_0.5	scPred	0.98135
1_0.5	gcAnno-Bayes	0.990621
1_0.5	gcAnno-SVM	0.990621
1_0.5	SVM	0.990601
1_0.3	Chetah	0.922949
1_0.3	Scmap-Cluster	0.713529
1_0.3	Scmap-Cell	0.993735
1_0.3	scPred	0.968976
1_0.3	gcAnno-Bayes	0.990621
1_0.3	gcAnno-SVM	0.98752
1_0.3	SVM	0.984402
1_0.1	Chetah	0.934047
1_0.1	Scmap-Cluster	0.637778
1_0.1	Scmap-Cell	0.984324
1_0.1	scPred	0.886453
1_0.1	gcAnno-Bayes	0.993733
1_0.1	gcAnno-SVM	0.990621
1_0.1	SVM	0.987471

## Sheet: imbalance statistics
The mean and std kappa of each tools in imbalance test
tools	mean	std
Chetah	0.93	0.02
Scmap-Cluster	0.76	0.06
Scmap-Cell	0.99	0.01
scPred	0.95	0.04
SVM	0.99	0.01
gcAnno-Bayes	0.99	0
gcAnno-SVM	0.99	0.01
The mean and std kappa of each tools and each imbalance rate in imbalance test
tools	imbalance rate	mean	std
Chetah	0.1_1	0.91	0.0291
Chetah	0.3_1	0.93	0.0142
Chetah	0.5_1	0.93	0.0203
Chetah	0.7_1	0.93	0.0119
Chetah	0.9_1	0.93	0.0095
Chetah	1_0.9	0.93	0.0093
Chetah	1_0.7	0.93	0.0076
Chetah	1_0.5	0.93	0.01
Chetah	1_0.3	0.93	0.0114
Chetah	1_0.1	0.92	0.0145
Scmap-Cluster	0.1_1	0.7	0.0108
Scmap-Cluster	0.3_1	0.77	0.0119
Scmap-Cluster	0.5_1	0.81	0.0153
Scmap-Cluster	0.7_1	0.81	0.0261
Scmap-Cluster	0.9_1	0.8	0.0248
Scmap-Cluster	1_0.9	0.78	0.0199
Scmap-Cluster	1_0.7	0.78	0.0193
Scmap-Cluster	1_0.5	0.77	0.0255
Scmap-Cluster	1_0.3	0.75	0.0244
Scmap-Cluster	1_0.1	0.62	0.0373
Scmap-Cell	0.1_1	0.99	0.0025
Scmap-Cell	0.3_1	1	0.0018
Scmap-Cell	0.5_1	1	0.0014
Scmap-Cell	0.7_1	1	0.0015
Scmap-Cell	0.9_1	1	0.0016
Scmap-Cell	1_0.9	0.99	0.0021
Scmap-Cell	1_0.7	1	0.0015
Scmap-Cell	1_0.5	1	0.0015
Scmap-Cell	1_0.3	1	0.0016
Scmap-Cell	1_0.1	0.96	0.0198
scPred	0.1_1	0.94	0.0612
scPred	0.3_1	0.93	0.0438
scPred	0.5_1	0.95	0.0207
scPred	0.7_1	0.96	0.012
scPred	0.9_1	0.97	0.0098
scPred	1_0.9	0.97	0.0089
scPred	1_0.7	0.96	0.0176
scPred	1_0.5	0.97	0.0108
scPred	1_0.3	0.96	0.0191
scPred	1_0.1	0.88	0.0381
gcAnno-Bayes	0.1_1	0.99	0.0029
gcAnno-Bayes	0.3_1	0.99	0.0025
gcAnno-Bayes	0.5_1	0.99	0.0016
gcAnno-Bayes	0.7_1	0.99	0.0026
gcAnno-Bayes	0.9_1	0.99	0.0023
gcAnno-Bayes	1_0.9	0.99	0.0029
gcAnno-Bayes	1_0.7	0.99	0.0021
gcAnno-Bayes	1_0.5	0.99	0.0028
gcAnno-Bayes	1_0.3	0.99	0.0026
gcAnno-Bayes	1_0.1	0.99	0.0021
gcAnno-SVM	0.1_1	0.98	0.0047
gcAnno-SVM	0.3_1	0.98	0.0036
gcAnno-SVM	0.5_1	0.99	0.0027
gcAnno-SVM	0.7_1	0.99	0.0025
gcAnno-SVM	0.9_1	0.99	0.0022
gcAnno-SVM	1_0.9	0.99	0.0021
gcAnno-SVM	1_0.7	0.99	0.0022
gcAnno-SVM	1_0.5	0.99	0.0024
gcAnno-SVM	1_0.3	0.99	0.0023
gcAnno-SVM	1_0.1	0.99	0.0011
SVM	0.1_1	0.97	0.0062
SVM	0.3_1	0.99	0.0023
SVM	0.5_1	0.99	0.002
SVM	0.7_1	0.99	0.003
SVM	0.9_1	0.99	0.0032
SVM	1_0.9	0.99	0.0029
SVM	1_0.7	0.99	0.004
SVM	1_0.5	0.99	0.0027
SVM	1_0.3	0.99	0.0035
SVM	1_0.1	0.99	0.0032
