# Supplementary material for: gCAnno: a graph-based single cell type annotation method
Source: BMC Genomics. 2020 Nov 23;21:823. doi: 10.1186/s12864-020-07223-4 (PMC7686723; doi:10.1186/s12864-020-07223-4)
Supplement: Supplementary file 20 — Additional file 20: Table S9. Runtime statistic of gCAnno. [file 12864_2020_7223_MOESM20_ESM.xlsx]

## Sheet: timeTable
Rumtime summary of gCAnno
	Liver	HCC, ICCA	Pancreas	AT Root		ref:mCel-seq2 query:10x	ref:10x query:mCel-seq2	ref:drop-seq query:smart-seq2	ref:smart-seq2 query:drop-seq
Ref Cell Number	6755.2	3783.2	6849.6	5642.4		7130	8103	8037	2068
Ref Gene Number	20007	19379	20126	32833		33941	20007	20126	25526
Ref Cell Type Number	14	8	13	19		7	7	9	9
Graph Edge Number	42554.8	89684.4	113307	232568		60944	37390	64362	201718
Graph Node Number	3390.2	3146.8	4789.4	6362		4493	2705	3765	12171
Graph Edge Number/Cell Type Number	6406.03	6089	8715.94	12240.4		8706.29	5341.43	7151.33	22413.1
Building Model Time	18.3932	9.99702	26.3756	77.1882		20.4778	9.53065	14.8732	105.622
Query Cell Number	1688.8	945.8	1712.4	1410.6		8103	7130	2068	8037
Query Gene Number	20007	19379	20126	32833		20007	33941	25526	20126
Query Cell Type Number	14	8	13	19		7	7	9	9
Annotation Time	0.0957329	0.0484221	0.0963839	0.129469		0.558864	0.798432	0.174423	0.588001
